# Supplementary material for: MEF2C protects bone marrow B-lymphoid progenitors during stress haematopoiesis
Source: Nat Commun. 2016 Aug 10;7:12376. doi: 10.1038/ncomms12376 (PMC4987520; doi:10.1038/ncomms12376)
Supplement: Supplementary Data 1 — Gene expression analysis of control and Vav-Cre Mef2cfl/fl pre-B cells [file ncomms12376-s2.xlsx]

## Sheet: Sheet1
Supplementary Data 1. Gene expression analysis of control and Vav-Cre Mef2cfl/fl pre-B cells
Gene expression analysis shows the comparison between B220+IgM-CD43- BM cells from 9 months old control and Vav-Cre Mef2cfl/fl mice. Significantly changed genes (|FC|≥2 fold, p≤0.05) are shown.
Probe	Gene	LimmaFC	Limma Pvalue	Control NormMeanExp	Vav-Cre Mef2cfl/fl NormMeanExp	Control PMA	Vav-Cre Mef2cfl/fl PMA
1454877_at	Sertad4	-45.5724	0.000761189	6474.17	239.228	PPP	PPA
1418726_a_at	Tnnt2	-39.3121	2.70644e-07	652.093	16.8985	PPP	AAA
1417600_at	Slc15a2	-24.5803	0.010971	20999.7	1951.12	PPP	PPA
1416629_at	Slc1a5	-16.1672	2.88086e-06	21115.2	1331.66	PPP	PPP
1423104_at	Irs1	-14.3379	0.00061196	934.2	93.6405	PPP	APA
1424470_a_at	Rapgef3	-12.2216	4.73402e-06	13097.9	1082.75	PPP	PPP
1422912_at	Bmp4	-11.5619	0.000334121	378.476	28.102	PPP	AAA
1456280_at	Clspn	-10.7161	0.000651387	8281.27	1018.43	PPP	PPP
1424292_at	Depdc1a	-10.4026	1.82475e-05	453.485	42.4348	PPP	MPP
1427005_at	Plk2	-10.2887	0.00344322	7079.87	714.31	PPP	PPA
1419624_a_at	1700010I14Rik	-10.1066	0.000182457	554.386	47.703	PPP	AAA
1416757_at	Zwilch	-9.2819	6.43447e-05	2535.3	290.848	PPP	PPP
1421714_at	Tmprss3	-9.12445	0.00027922	17773.2	2085.69	PPP	PPP
1427161_at	Cenpf	-9.05659	0.000234112	7780.04	1001.61	PPP	PPP
1424046_at	Bub1	-9.04976	0.00125685	5843.21	834.297	PPP	PPP
1437217_at	Ankrd6	-9.03598	0.00715172	523.655	77.5461	PPP	PPA
1448595_a_at	Bex1	-8.85311	0.00131138	180.327	23.3583	PPP	AAA
1417938_at	Rad51ap1	-8.84986	0.000193595	805.809	97.2939	PPP	PMP
1416299_at	Shcbp1	-8.61024	0.000357557	7567.01	1012.91	PPP	PPP
1449434_at	Car3	-8.60342	0.000862412	1331.85	158.44	PPP	MPP
1419332_at	Egfl6	-8.52799	0.000252313	2204.11	281.579	PPP	PPP
1428647_at	Pbx1	-8.43593	0.000112018	3390.46	441.995	PPP	PPP
1452242_at	Cep55	-7.83803	0.00028832	14018.2	1943.9	PPP	PPP
1437187_at	E2f7	-7.67846	0.00123163	1445.92	218.662	PPP	PPP
1434767_at	Mis18bp1	-7.56821	0.000248477	4419.4	634.121	PPP	PPP
1447806_s_at	Srpk3	-7.53739	0.0160887	38905.1	8180.01	PPP	PPP
1455701_at	Arhgap33	-7.52139	0.0245604	4642.47	814.108	PPP	PPP
1450063_at	Fmn2	-7.5181	0.00127444	5495.61	851.397	PPP	PPP
1422814_at	Aspm	-7.46135	8.93995e-05	8393.09	1151.54	PPP	PPP
1457729_at	GPR12	-7.25774	0.000105876	799.593	106.731	PPP	PPP
1455185_s_at	Phf16	-7.17125	4.44163e-05	317.16	45.7775	PPP	AAA
1437611_x_at	Kif2c	-7.14539	0.00169589	6520.12	1100.25	PPP	PPP
1450886_at	Gsg2	-7.05589	0.00153675	2331.31	409.839	PPP	PPP
1433408_a_at	Mcm10	-6.91415	0.00087493	2648.24	430.288	PPP	APP
1449699_s_at	C330027C09Rik	-6.89404	0.000641334	9304.84	1431.85	PPP	PPP
1433716_x_at	Gfra2	-6.86683	0.000311638	2454.99	322.925	PPP	PPP
1424128_x_at	Aurkb	-6.82114	0.00285568	6081.83	1126.03	PPP	PPP
1425815_a_at	Hmmr	-6.8106	0.000851993	6187.57	1086.44	PPP	PPP
1426448_at	Pja1	-6.7622	0.0033996	513.623	104.789	PPP	APP
1456940_at	Slc43a2	-6.63363	0.044298	1069.39	313.62	PPP	PPA
1458902_at	1458902_at	-6.59624	6.66643e-05	1545.77	234.954	PPP	PPP
1443337_at	B130020M22Rik	-6.53268	0.00790969	334.309	75.278	PPP	AMA
1451229_at	Hdac11	-6.51607	0.00938879	1367.93	270.569	PPP	PPA
1450677_at	Chek1	-6.44973	0.000416117	1308.31	219.282	PPP	PPP
1436922_at	Lrr1	-6.40924	0.00029885	323.334	54.3349	PPP	PAP
1427061_at	Rbbp8	-6.40864	0.00793449	8103.56	1736.02	PPP	PPP
1437033_a_at	Skp2	-6.39496	0.00208824	541.829	94.5432	PPP	APP
1453226_at	Kif18b	-6.37468	0.00258397	11594.8	2212.53	PPP	PPP
1437580_s_at	Nek2	-6.35662	0.00137429	2634.86	493.098	PPP	AMP
1434789_at	Depdc1b	-6.28523	0.00511359	7191.72	1404.18	PPP	MPP
1449732_at	Zscan21	-6.26105	0.0100999	1998.76	451.883	PPP	PPP
1422744_at	Phka1	-6.15899	0.00550252	1211.32	256.169	PPP	PPA
1460118_at	1460118_at	-6.14201	0.0288373	910.036	290.31	PPP	APP
1419513_a_at	Ect2	-6.12838	0.0121941	3754.2	952.582	PPP	PPP
1460608_at	Cacna1b	-6.11334	0.0349486	570.069	133.35	PPP	PPA
1424763_at	Rsph9	-6.08584	0.0049533	11302.3	2058.99	PPP	PPP
1454691_at	Nrxn1	-6.05445	0.0384952	666.177	114.921	PPP	PPA
1449646_s_at	Tigd5	-6.00634	0.0144335	1838.48	352.37	PPP	AAP
1436707_x_at	Ncaph	-5.97059	0.00056033	6817.46	1268.12	PPP	PPP
1424133_at	Tmem98	-5.9466	0.00606496	1389.59	257.626	PPP	AAP
1448466_at	Cdca5	-5.93085	0.00118785	6454.43	1245.54	PPP	PPP
1434913_at	Hmgcll1	-5.83952	0.0250807	354.445	111.009	PPP	PAA
1418281_at	Rad51	-5.77128	0.000507314	3707.42	688.604	PPP	PPP
1449345_at	Ccdc34	-5.73933	0.00549009	953.517	210.85	PPP	PAP
1449937_at	Endou	-5.70919	0.0021803	18580.9	4083.49	PPP	PPP
1457132_at	LRRC10B	-5.70786	0.000998596	19798.7	3858.08	PPP	PPP
1455852_at	Nsl1	-5.65976	5.94144e-05	1339.9	243.579	PPP	AAA
1443978_at	Ankle1	-5.58864	0.00183091	3734.99	719.272	PPP	PPA
1431754_at	4930578N16Rik	-5.57726	0.00112071	575.83	111.236	PPP	PPA
1417926_at	Ncapg2	-5.57697	0.00693943	5472.42	1264.64	PPP	PPP
1424892_at	Zkscan5	-5.53285	0.00561971	864.644	187.199	PPP	MPA
1429405_at	2010317E24Rik	-5.5141	0.000809775	3212.18	648.196	PPP	PPP
1428224_at	Hnrpdl	-5.44648	4.53747e-05	460.608	84.88	PPP	PPP
1421836_at	Mtap7	-5.44239	8.19336e-05	4786.94	904.026	PPP	PPP
1428105_at	Tpx2	-5.4361	0.0046046	5201.52	1100.47	PPP	PPP
1435575_at	Kntc1	-5.434	0.00482319	1791.05	438.111	PPP	MMP
1455818_at	4930427A07Rik	-5.41493	0.00374365	14124.8	3295.73	PPP	PPA
1434748_at	Ckap2	-5.41287	0.000160619	2487.27	469.867	PPP	AAM
1441259_s_at	Ift122	-5.40398	0.00581745	1516.59	271.144	PPP	AAA
1454744_at	F630043A04Rik	-5.39333	0.00178542	813.817	148.755	PPP	AAP
1436210_at	Gk5	-5.34316	0.00880227	613.65	140.294	PPP	PPP
1422016_a_at	Cenph	-5.33167	9.1704e-05	4663.33	899.342	PPP	APP
1415922_s_at	Marcksl1	-5.32255	0.000177217	14365.8	2669.29	PPP	PPP
1432361_a_at	Cenpp	-5.31106	0.000486818	1681.56	346.103	PPP	PPP
1449838_at	Crisp3	-5.30893	0.000435023	31.3342	5.56474	PPP	AAA
1457079_at	Zfp934	-5.27517	0.00655469	239.352	48.9646	PPP	APA
1420836_at	Slc25a30	-5.24278	0.0420011	947.77	288.896	PPP	PPP
1421546_a_at	Racgap1	-5.22042	0.000400095	7990.53	1582.03	PPP	PPP
1434403_at	Spred2	-5.21124	0.013245	794.833	216.567	PPP	APP
1418152_at	Hmgn5	-5.18576	0.000627815	14807.1	3085.3	PPP	PPP
1434240_at	4632434I11Rik	-5.14817	0.00259857	709.288	161.031	PPP	PPA
1454920_at	Uhrf2	-5.14573	0.00520537	6906.23	1644.98	PPP	PPP
1417445_at	Ndc80	-5.14321	0.000349426	9659.63	1992.36	PPP	PMP
1434539_at	Lrrn3	-5.13724	0.0300508	2093.39	558.734	PPP	PPA
1418020_s_at	Cpd	-5.13618	6.18072e-05	483.307	94.8979	PPP	AAA
1415943_at	Sdc1	-5.11824	0.000680312	22592.2	4892.5	PPP	PPP
1435597_at	Atad5	-5.09961	0.00192027	7680.33	1742.22	PPP	PPP
1438487_s_at	Zzz3	-5.09928	0.00144588	931.754	209.723	PPP	PPP
1444257_at	Prr11	-5.07657	0.00173076	4623.47	976.843	PPP	PPP
1433892_at	Spag5	-5.06058	0.00306646	2549.59	570.389	PPP	PAM
1453129_a_at	Rgs12	-5.04394	0.0012194	2105.75	391.441	PPP	APA
1433862_at	Espl1	-5.03831	0.00530824	8307.72	2012.61	PPP	PAP
1442280_at	D2Ertd750e	-5.02973	0.000178877	3622.02	748.897	PPP	PPP
1444117_at	Amigo1	-4.99537	0.000253056	4108.4	806.225	PPP	PPP
1453562_a_at	Nmral1	-4.99386	0.000950205	7498.36	1499.27	PPP	PPP
1458076_at	1458076_at	-4.98905	0.000330651	365.919	78.005	PPP	PPP
1427055_at	Them4	-4.9864	0.0131613	398.272	113.777	PPP	PPP
1427707_a_at	Stil	-4.98442	0.00923853	3409.8	782.11	PPP	PPP
1452841_at	Pgm2l1	-4.95964	0.0036998	5163.17	1232.09	PPP	PPP
1455303_at	Rfxap	-4.94021	0.00148829	816.699	189.388	PPP	PPP
1443807_x_at	Ccnf	-4.90068	0.00327595	436.832	88.6245	PPP	AAA
1454943_a_at	Paxip1	-4.88442	0.00184135	4493.77	1046.87	PPP	PPP
1437370_at	Sgol2	-4.88328	0.00135629	3928.39	890.452	PPP	PPP
1429527_a_at	Plscr1	-4.8673	0.000531328	581.207	128.489	PPP	MPP
1439401_x_at	Ppp2r5e	-4.84757	0.0112719	2069.46	551.973	PPP	PPP
1437716_x_at	Kif22	-4.8302	0.000142974	20133.3	4201.87	PPP	PPP
1419829_a_at	Gab2	-4.80201	0.00384441	3608.71	855.345	PPP	PPP
1425093_at	P2rx3	-4.80048	9.08377e-05	10259.1	2125.98	PPP	PPP
1437480_at	Fam33a	-4.78522	0.000230115	1280.29	263.05	PPP	PPP
1436723_at	Cenpi	-4.77951	0.0113741	1631.19	451.527	PPP	PPP
1425398_at	Gm13646	-4.778	0.0367835	1701	411.796	PPP	PPA
1444319_at	E2f8	-4.75072	0.00313628	22065.3	5481.41	PPP	PPP
1431087_at	Spc24	-4.73962	0.0018965	25115.2	6007.82	PPP	PPP
1431811_a_at	Fbxo34	-4.7132	0.0124724	4643.84	1360.15	PPP	PPA
1420760_s_at	Ndrg1	-4.7078	0.000269556	3793.66	834.848	PPP	PPP
1428480_at	Cdca8	-4.70655	0.000920953	7759.21	1745.56	PPP	PAP
1450692_at	Kif4	-4.69388	0.00480268	3833.62	1014.57	PPP	PPP
1429689_at	4932433N03Rik	-4.6308	0.0336905	1164.43	360.182	PPP	PPP
1428304_at	Esco2	-4.62578	0.0270689	3519.44	1058.25	PPP	PPP
1436082_at	SLC24A5	-4.61598	0.00037213	951.199	214.334	PPP	PPP
1422653_at	Cep70	-4.58867	0.00411728	1952.82	501.632	PPP	PPP
1428713_s_at	Gins2	-4.585	0.00270546	7732.48	1997.16	PPP	PPP
1421512_at	Cep250	-4.58209	0.00998869	3375.85	917.785	PPP	PPM
1444519_at	Lgr5	-4.58049	0.00488736	697.63	179.811	PPP	AAA
1452025_a_at	Zfp2	-4.57383	0.000273616	84.0092	18.329	PPP	AAA
1417586_at	Timeless	-4.57284	9.38289e-05	9902.09	2137.84	PPP	PPP
1422430_at	Fignl1	-4.51875	0.00261758	4063.56	1056.89	PPP	PPP
1456200_at	Ipmk	-4.51347	0.000314782	5584.07	1253.36	PPP	PPP
1436241_s_at	Hira	-4.48662	0.001994	816.949	207.319	PPP	APA
1439817_at	2900064A13Rik	-4.4715	0.0151076	203.164	52.2596	PPP	APA
1436103_at	Rab3ip	-4.45726	0.00311278	3611.02	695.297	PPP	PPP
1449999_a_at	Cacna2d1	-4.45098	0.00119318	4973.59	1153.3	PPP	AMP
1453472_a_at	Slamf7	-4.4373	0.00180866	37111	8285.69	PPP	PPP
1418919_at	Sgol1	-4.43421	0.000219732	4144.23	955.28	PPP	PPP
1421973_at	Gfra1	-4.42672	0.00111926	12825.7	3046.49	PPP	PPP
1417584_at	Slc11a2	-4.41814	0.00353016	5916.96	1387.05	PPP	PPP
1426723_at	Wdr48	-4.40456	0.0131623	2269.35	668.966	PPP	PPP
1422011_s_at	Gm14599	-4.40397	0.00207736	755.463	159.885	PPP	PPP
1438285_at	2210015D19Rik	-4.40177	0.00132073	1195.74	283.764	PPP	PPA
1417840_at	1500031L02Rik	-4.39624	0.0012293	1397.46	301.32	PPP	APP
1453747_at	2810021J22Rik	-4.38994	0.0298568	1832.6	692.706	PPP	MPP
1454952_s_at	Ncapd3	-4.37179	0.0109581	5143.49	1571.55	PPP	PPP
1447540_at	Tigd3	-4.36355	0.0175684	2039.87	510.555	PPP	PPA
1442733_at	4922501C03Rik	-4.3622	0.020384	394.427	119.479	PPP	PPM
1423809_at	Tcf19	-4.35724	0.0115257	20256.8	5874.79	PPP	PPP
1419745_at	Arhgap23	-4.35193	0.00308978	841.53	176.031	PPP	AAA
1438811_at	Dlgap5	-4.347	0.000567867	395.765	89.1971	PPP	AMA
1427147_at	Mms22l	-4.33678	0.000109313	1136.41	259.918	PPP	PPA
1434084_at	Zfp266	-4.33325	0.00472395	9395.36	2276.46	PPP	PPP
1456319_at	X83313	-4.32612	0.0301314	8679.04	1610.24	PPP	PPP
1419397_at	Pola1	-4.32542	0.0180041	1889.24	571.023	PPP	PPP
1421307_at	Car13	-4.31949	0.000783131	3537.45	819.239	PPP	PPP
1416120_at	Rrm2	-4.31274	0.00430792	39672.6	10666.3	PPP	PPP
1421379_at	Zfp354b	-4.30921	0.00452448	1841.17	441.615	PPP	PPP
1429326_at	Cenpl	-4.28493	0.00593905	1986.8	542.981	PPP	PAA
1424630_a_at	Brca1	-4.28331	0.000158354	4259.06	1006.42	PPP	PPP
1436993_x_at	Pfn2	-4.28228	0.00622072	1704.25	370.267	PPP	PPP
1436986_at	Sntb2	-4.27737	0.00164939	155.495	34.7831	PPP	APA
1424060_at	Neil3	-4.27574	0.000183191	12547.9	2975.01	PPP	PPP
1436100_at	Sh2d5	-4.27539	0.000246369	896.931	211.769	PPP	PAA
1420754_at	Ttf1	-4.26401	0.0119851	6652.9	1882.5	PPP	PPP
1427375_at	Rg9mtd2	-4.26284	0.000761178	466.046	105.368	PPP	APM
1416558_at	Melk	-4.2524	0.000988846	3890.24	925.638	PPP	AAA
1423061_at	Arvcf	-4.24411	0.00216309	4800.01	1081.65	PPP	PPP
1426640_s_at	Trib2	-4.24278	0.000551393	21185.5	5293.49	PPP	PPP
1434695_at	Dtl	-4.22249	0.00627001	8657.57	2445.54	PPP	PPP
1418907_at	F5	-4.21564	0.001019	1495.45	359.254	PPP	PPP
1451418_a_at	Spsb4	-4.20862	0.0119082	645.782	170.322	PPP	AAP
1454013_at	1810062O18Rik	-4.20276	0.000712086	429.354	98.8992	PPP	APP
1426002_a_at	Cdc7	-4.18949	0.00344756	10192.4	2768.54	PPP	PPP
1458341_x_at	Pde5a	-4.18607	0.000130243	382.14	91.7421	PPP	PAP
1456516_x_at	UAP1	-4.18524	0.000230522	2229.14	547.347	PPP	PPP
1448650_a_at	Pole	-4.17628	0.000996159	2612.97	664.728	PPP	PPP
1416773_at	Wee1	-4.17451	0.00312556	2840.47	753.925	PPP	PPP
1429172_a_at	Ncapg	-4.17385	0.00253333	4329.89	1142.34	PPP	PPP
1424895_at	Gpsm2	-4.15148	0.0074486	4472.72	1292.66	PPP	PPP
1434936_at	Hirip3	-4.14649	0.00491824	8157.29	2252.83	PPP	PPA
1416457_at	Ddah2	-4.143	0.00764908	21145.8	4723.66	PPP	PPP
1450029_s_at	Itga9	-4.14123	0.0103647	5098.38	1259.54	PPP	PPP
1438434_at	Arhgap11a	-4.13862	0.000591225	57252.4	14430.7	PPP	PPP
1433945_at	Fam189a1	-4.13513	0.000418469	301.276	70.9049	PPP	AMA
1458890_at	D030055H07Rik	-4.13433	0.0135799	129.291	38.5921	PMP	APA
1453268_at	Thg1l	-4.12684	0.000621474	1830.29	457.242	PPP	APP
1453416_at	Gas2l3	-4.12466	0.00118089	2993.97	774.084	PPP	PPP
1426584_a_at	Sord	-4.11352	0.00632262	2682.2	767.66	PPP	PPP
1455459_at	Prdm15	-4.11347	0.0177187	3607.67	842.432	PPP	PPP
1436584_at	Spry2	-4.10523	0.0127554	15505.7	4152.76	PPP	PPP
1433623_at	Zfp367	-4.10274	0.000689693	14628.4	3687.33	PPP	PPP
1429294_at	Trip13	-4.09484	0.00038211	2789.34	675.661	PPP	PPP
1460291_at	Cdk6	-4.09342	0.0156171	7303.11	2163.57	PPP	APP
1437800_at	Edaradd	-4.0889	0.00459539	7904.17	2214.94	PPP	PPP
1443833_at	Ttc39b	-4.08383	0.00391197	1544.66	342.981	PPP	PPP
1419402_at	Mns1	-4.08001	0.0147707	3099.27	960.677	PPP	AAP
1422823_at	Eps8	-4.05975	0.000247443	10145.8	2533.82	PPP	PPP
1439766_x_at	Vegfc	-4.04677	0.00638452	378.948	94.242	PPP	AMP
1425537_at	Ppm1a	-4.04396	0.00948132	461.308	123.582	PPP	MPP
1426846_at	Cenpt	-4.04295	0.0245166	2620.91	866.493	PPP	PPA
1430811_a_at	Nuf2	-4.03179	0.0252133	8491.56	2744.93	PPP	PPP
1429660_s_at	Smc2	-4.02257	0.00045491	9445.58	2443	PPP	PPP
1426028_a_at	Cit	-4.01673	0.00203426	3792.48	1019.63	PPP	PPP
1447363_s_at	Bub1b	-4.00381	0.00047071	11652.2	2924.54	PPP	PPP
1450389_s_at	Pip5k1b	-3.99215	0.0233166	843.377	287.499	PPP	PPP
1424970_at	Purg	-3.99053	0.00433165	1224.28	308.244	PPP	PPP
1425416_s_at	Psrc1	-3.9875	0.00102325	2239.35	591.058	PPP	AAA
1433946_at	Zik1	-3.98625	0.00947134	228.665	68.6531	PPP	PPP
1424118_a_at	Spc25	-3.9845	0.0063336	9876.94	2985.33	PPP	PPP
1445709_at	Mdm1	-3.9827	0.000292492	750.259	192.927	PPP	AAA
1434572_at	Hdac9	-3.9736	0.00548749	2030.4	595.466	PPP	MPP
1423611_at	Alpl	-3.9706	0.0129557	4005.58	897.064	PPP	PPP
1452315_at	Kif11	-3.96792	0.0081535	51374	14481.5	PPP	PPP
1430979_a_at	Prdx2	-3.94068	0.0448407	9725.02	2813.22	PPP	PPP
1457440_at	Sstr4	-3.93871	0.0133264	1502.66	364.987	PPP	PPP
1426215_at	Ddc	-3.92075	0.00352663	521.447	147.888	PPP	PPP
1424278_a_at	Birc5	-3.91841	0.0166092	44625	13775.8	PPP	PPP
1456163_at	Fam72a	-3.91671	0.00427684	1581.93	423.792	PPP	PPP
1433813_at	Tmem48	-3.91663	0.00218159	3983.39	1115.72	PPP	PPP
1424766_at	Ercc6l	-3.91117	0.0265107	5700.96	2009.64	PPP	PPP
1452850_s_at	Brms1l	-3.90477	0.00198538	1800.94	494.452	PPP	PPP
1427790_at	Adam1a	-3.90165	0.0308015	592.718	207.065	PPP	PPA
1434554_at	Trim37	-3.89904	0.00020484	515.377	130.1	PPP	PPP
1418777_at	Ccl25	-3.88641	0.00304135	1287.32	362.302	PPP	PPM
1424369_at	Psmf1	-3.87822	0.0470647	574.69	220.645	PPP	PPM
1419838_s_at	Plk4	-3.8712	0.00123462	4442.97	1182.35	PPP	PPP
1419072_at	Gstm7	-3.87078	0.00303817	289.503	68.3252	PPP	AAA
1450681_at	Zfp143	-3.86835	0.0023346	391.016	108.372	PPP	PPP
1456341_a_at	Klf9	-3.86555	0.0416267	3061.73	619.147	PPP	PPP
1438684_at	Nuak1	-3.86421	0.0263702	5837.42	2114.9	PPP	PPP
1452574_x_at	Igh-VJ558	-3.85582	0.0385013	289.33	66.5565	PPP	AMA
1445349_at	1445349_at	-3.85521	0.0073423	1779.89	485.774	PPP	PPA
1435637_at	Itfg1	-3.85122	0.0010733	544.926	150.378	PPP	APP
1436738_at	Pif1	-3.85106	0.000205025	2305.95	587.677	PPP	AAP
1417643_at	Rsph1	-3.85019	0.0069049	8768.64	2633.47	PPP	PPA
1443007_at	1443007_at	-3.84281	0.000452832	329.407	84.6467	PPP	AAA
1434581_at	2410066E13Rik	-3.84143	0.00316705	4228.29	1209.43	PPP	PPP
1424860_at	D930016D06Rik	-3.84101	0.0145018	4660.65	1351.15	PPP	PPM
1418334_at	Dbf4	-3.83155	0.00895313	12999.7	3320.66	PPP	PPP
1435786_at	Klhl12	-3.82972	0.0484621	845.714	301.09	PPP	PPP
1452340_at	Zfp518b	-3.82271	0.00175963	2669.34	714.522	PPP	PPP
1447926_at	Arl5a	-3.82239	0.00279993	10154.1	2929.08	PPP	PPP
1427105_at	Cenpn	-3.81858	0.00477107	3555.24	1066.56	PPP	AAP
1417506_at	Gmnn	-3.81829	0.00779919	15394.8	4809.37	PPP	PPP
1417450_a_at	Tacc3	-3.8181	0.00102226	37672.2	10202.1	PPP	PPP
1449254_at	Spp1	-3.81253	0.0375999	177.615	66.0222	PPP	MAP
1434911_s_at	Arhgap19	-3.80483	0.000417262	8361.05	2251.59	PPP	PMP
1449616_s_at	Golga3	-3.80135	0.0222883	1488.62	504.948	PPP	PPP
1450916_at	Stau2	-3.79471	0.000543431	821.953	225.534	PPP	PPP
1443960_at	Asrgl1	-3.79263	0.00339787	1423.97	408.669	PPP	AAA
1452598_at	Gins1	-3.78752	0.0052095	7573.58	2266.4	PPP	PPP
1435114_at	Wdhd1	-3.77974	0.00241113	4749.29	1337.56	PPP	PPP
1422944_a_at	Diap3	-3.77763	0.000130406	2113.85	564.209	PPP	PAP
1417830_at	Smc1a	-3.77715	0.00720042	39620.1	12134.3	PPP	PPP
1419087_s_at	Sf3a1	-3.77405	0.000609795	2971.32	794.719	PPP	PPP
1436725_at	E130306D19Rik	-3.77084	0.00950173	1097.14	310.966	PPP	PPM
1434558_at	Wdr47	-3.76851	0.0100125	888.922	293.4	PPP	PPP
1435406_at	Cchcr1	-3.76303	0.00052626	2814.14	743.132	PPP	AAP
1423118_at	1200014J11Rik	-3.76168	0.00629293	22155.6	6507.35	PPP	PPP
1428653_x_at	Elavl1	-3.75485	0.012315	671.788	186.603	PPP	PPP
1435366_at	D430042O09Rik	-3.75302	0.0481479	1240.43	294.222	PPP	PPA
1415897_a_at	Mgst1	-3.74343	0.000595106	27716.7	7490.57	PPP	PPP
1453600_at	Ccdc18	-3.73929	0.000672956	463.847	129.146	PPP	APP
1460689_at	Pppde2	-3.73645	0.00287748	19387.3	5574.84	PPP	PPP
1417541_at	Hells	-3.73409	0.00234447	910.213	247.289	PPP	PPP
1455265_a_at	Rgs16	-3.73123	0.0424891	312.033	100.511	PPP	PPA
1455794_at	Smtnl2	-3.719	0.000482555	7626.66	2107.42	PPP	PPP
1451469_at	Cntln	-3.71737	0.0345377	100.268	39.1511	PPP	AAP
1427568_a_at	Ift80	-3.71543	0.000309446	4816.59	1328.15	PPP	PPP
1455218_at	6330503K22Rik	-3.70829	0.025024	2637	904.348	PPP	PPP
1439695_a_at	Kif20b	-3.70686	0.000745962	8203.08	2320.99	PPP	PPP
1419943_s_at	Ccnb1	-3.7001	0.0112919	15723.6	5049.42	PPP	PPP
1430339_at	2610021K21Rik	-3.69882	0.0341848	196.181	71.9203	PPP	AAP
1421644_at	Slfn3	-3.69843	0.00169738	232.527	62.8831	PPP	PPP
1418108_at	Rtkn2	-3.69244	0.00318765	624.037	177.879	PPP	AAP
1428170_at	Zfp180	-3.68644	0.00162085	2563.79	752.993	PPP	PPP
1440932_at	Trim17	-3.66183	0.0371175	298.275	63.0782	PPP	APP
1455246_at	Smarcc1	-3.66134	0.00386959	21289.9	5822.9	PPP	PPP
1450920_at	Ccnb2	-3.66061	0.0160628	35920.8	12132.2	PPP	PPP
1416544_at	Ezh2	-3.66044	0.00297654	122457	35465.3	PPP	PPP
1450028_a_at	Lancl2	-3.65998	0.00140819	4782.69	1392.03	PPP	PPP
1459647_at	Pold3	-3.64401	0.0196584	718.554	238.461	PPP	PPP
1452889_at	Lhpp	-3.63814	0.000381891	7422.89	2041.29	PPP	PPP
1448671_at	Ube2e3	-3.63768	0.00171653	387.86	104.062	PPP	PPA
1423218_a_at	Mrpl49	-3.63579	0.000245276	20533.6	5636.83	PPP	PPP
1429490_at	Rif1	-3.6319	0.00274672	445.98	132.805	PPP	PPP
1438833_at	Casc5	-3.6301	0.00179364	3525.57	954.34	PPP	PPP
1459860_x_at	Trim2	-3.62963	0.00418078	3515.43	1045.34	PPP	PPP
1443171_at	1443171_at	-3.62853	0.0150728	287.358	95.2884	PPP	APA
1427922_at	2310061C15Rik	-3.62701	0.00343613	1771.19	521.848	PPP	PMA
1417910_at	Ccna2	-3.62502	0.0309322	22142.8	8222.02	PPP	PPP
1439799_at	1439799_at	-3.62459	0.00139263	910.88	237.263	PPP	PPP
1423774_a_at	Prc1	-3.62345	0.00499925	7834.42	2215.87	PPP	PPP
1429361_at	Pmch	-3.62245	0.000392452	1640.05	448.277	PPP	PAM
1428519_at	2610528E23Rik	-3.62006	0.0178185	624.487	221.955	PPP	APP
1437152_at	Mex3b	-3.61415	0.00231114	1591.54	419.628	PPP	PPP
1425941_a_at	Fanci	-3.61136	0.00263585	3236.36	925.275	PPP	MPP
1419067_a_at	Rabgef1	-3.60378	0.0178775	1440.58	501.304	PPP	PPP
1424406_at	Bcl2l13	-3.58183	0.00344311	2722.93	783.006	PPP	PPP
1437163_x_at	Gtf2h4	-3.57428	0.00650349	4475.43	1374.24	PPP	PPP
1427141_at	2700099C18Rik	-3.57211	0.00187603	2339.76	630.433	PPP	PPP
1457424_at	Eya1	-3.5673	0.00146587	1386.85	401.458	PPP	PPP
1429364_at	4930579G24Rik	-3.55954	0.00282748	6365.32	1949.06	PPP	PPP
1452209_at	Pkp4	-3.54515	0.00023611	5669.7	1600.05	PPP	PPP
1435109_at	0710007G10Rik	-3.54223	0.00952189	935.641	309.143	PPP	APP
1448649_at	Enpep	-3.53166	0.00654675	2200.12	625.927	PPP	PPP
1428800_a_at	Pus7l	-3.52008	0.042137	474.298	184.972	PPP	APP
1416692_at	Coil	-3.51976	0.000410437	643.191	185.142	PPP	APA
1449374_at	Pipox	-3.5193	0.00338283	951.184	286.144	PPP	AAA
1460371_at	Hspa12b	-3.51716	0.024614	2689.06	716.269	PMP	AMA
1436085_at	Zbtb34	-3.51528	0.00126287	2669.6	762.022	PPP	PPP
1455736_at	Mybpc2	-3.51489	0.00375898	5647.81	1779.39	PPP	PPP
1417101_at	Hspa2	-3.51332	0.000242653	52011	14960.3	PPP	PPP
1418008_at	Gcfc1	-3.51163	0.0147363	18389.4	6312.66	PPP	PPP
1426218_at	Glcci1	-3.50868	0.0165972	21561.9	7482.25	PPP	PPP
1455180_at	Gcom1	-3.50838	0.000521787	8162.26	2334.28	PPP	PPP
1418369_at	Prim1	-3.50564	0.0024304	11731.9	3666.93	PPP	PPP
1426889_at	Zfp821	-3.50096	0.0137998	19068.6	6484.48	PPP	PPP
1417514_at	Ssx2ip	-3.50029	0.0187766	627.524	217.001	PPP	AAA
1440253_at	Psmd11	-3.5	0.0097696	2226.97	704.712	PPP	PPP
1436151_x_at	BC031781	-3.49893	0.000521474	942.515	273.877	PPP	PPA
1447837_x_at	Polh	-3.49873	0.00195708	7549.62	2263.64	PPP	PPP
1422532_at	Xpc	-3.49735	0.0285585	1583.01	514.686	PPP	PPP
1449140_at	Nudcd2	-3.49735	0.0029217	2650.7	820.333	PPP	PPP
1455960_at	Megf9	-3.49431	0.00025134	352.478	100.166	PPP	MPP
1435773_at	4930547N16Rik	-3.49341	0.00551492	4811.87	1549.18	PPP	PPP
1436735_at	Nsun3	-3.48752	0.00080493	461.63	129.361	PPP	PPP
1420707_a_at	Traip	-3.48589	0.0444813	764.821	274.089	PPP	PPA
1435930_at	Scaper	-3.47908	0.041662	938.483	394.737	PPP	APP
1429399_at	Rnf125	-3.47724	0.00534719	3178.61	865.991	PPP	PPP
1422580_at	Myl4	-3.47005	0.00264989	244819	75772.1	PPP	PPP
1451115_at	Pias3	-3.46635	0.0378286	2353.03	715.637	PPP	PPP
1455861_at	Epb4.1l5	-3.46426	0.00251248	588.01	163.498	PAP	AAA
1428522_at	Ttf2	-3.46282	0.000255142	8430.61	2464.74	PPP	PPP
1428287_at	Cul5	-3.46108	0.0034928	728.284	230.083	PPP	PPA
1418751_at	Sit1	-3.45566	0.0082898	4313.51	1415.91	PPP	PAA
1456674_at	rad54b	-3.45493	0.000266818	891.309	259.451	PPP	AAM
1435005_at	Cenpe	-3.45356	0.00257091	5818.44	1760.62	PPP	PPP
1425099_a_at	Arntl	-3.44776	0.00174014	15474.6	4811.95	PPP	PPP
1437061_at	Mbd1	-3.44643	0.0238249	3418.77	1192.54	PPP	PPP
1419115_at	Alg14	-3.43843	0.015842	795.685	252.571	PPP	APP
1435564_at	Neurl1b	-3.43209	0.0246816	1007.48	342.355	PPP	AAP
1416976_at	Stam2	-3.42602	0.0104632	816.81	234.898	PPP	PPP
1460711_at	Dnajc21	-3.42357	0.00244013	16492.5	5174.27	PPP	PPP
1450416_at	Cbx5	-3.42329	0.00449816	3933.16	1119.08	PPP	PPP
1433914_at	Lipo1	-3.41535	0.00402824	1669.36	530.514	PPP	PPP
1416770_at	Stk25	-3.41395	0.00623182	6047.27	2021.43	PPP	PPP
1455341_at	Eif1ad	-3.40923	0.00989594	12161.9	3916.37	PPP	PPP
1424511_at	Aurka	-3.40667	0.0113747	12116.2	4301.57	PPP	PPP
1452040_a_at	Cdca3	-3.40596	0.00697732	32978.6	10904	PPP	PPP
1428369_s_at	Arhgap21	-3.40419	0.00110521	1882.15	563.144	PPP	PPP
1428693_at	2610044O15Rik	-3.40396	0.00232215	171.355	48.3278	PPP	PPP
1450887_at	Rqcd1	-3.40276	0.0123952	3726.07	1263.65	PPP	PPP
1437475_at	BC028454	-3.40226	0.00974198	1954.32	605.887	PPP	PPP
1460073_at	1460073_at	-3.40035	0.0151517	478.19	128.633	PPP	AAA
1447877_x_at	Dnmt1	-3.40012	0.000909827	12700.7	3732.87	PPP	PPP
1455285_at	Slc31a1	-3.39914	0.000614188	459.084	135.279	PPP	PPP
1439091_at	Fancd2	-3.39222	0.00206989	926.954	287.766	PPP	PPP
1452838_at	Ddx10	-3.39206	0.00811884	3406.69	1134.13	PPP	PPP
1417878_at	E2f1	-3.38878	0.0418363	5919.64	2316.74	PPP	PPP
1416641_at	Lig1	-3.38833	0.00740916	22198.4	7570.89	PPP	PPP
1433558_at	Dab2ip	-3.3882	0.00348929	4992.2	1559.98	PPP	PMP
1435058_x_at	Stxbp3a	-3.38321	0.00473491	640.824	211.967	PPP	PPP
1427467_a_at	Rpgr	-3.38136	0.000773857	942.045	282.31	PPP	PPP
1448191_at	Plk1	-3.38112	0.0102754	5739.55	1745.54	PPP	PAP
1455336_at	Thap2	-3.37944	0.0218282	796.739	228.693	PPP	PPP
1426946_at	Ipo5	-3.37609	0.000781622	3806.85	1159.76	PPP	PPP
1441635_at	Nr6a1	-3.37598	0.0362244	115.417	33.8742	PPP	MAA
1443500_at	mllt10	-3.37542	0.000335522	116.543	33.9987	PPP	AAP
1458624_at	Rbm24	-3.37468	0.00239896	1836.32	576.838	PPP	PPP
1449217_at	Casp8ap2	-3.37299	0.000246681	1754.11	517.977	PPP	PPP
1436911_at	Ss18l1	-3.36746	0.0308018	3799.03	1353.13	PPP	PPP
1416309_at	Nusap1	-3.36731	0.00667292	34365.1	11369.4	PPP	PPP
1449084_s_at	Sh3d19	-3.36543	0.00568098	57.4336	17.3788	PPP	APM
1417592_at	Mtor	-3.35921	0.00431265	36434.8	11127.6	PPP	PPP
1455268_at	Dph3	-3.35386	0.00563341	2984.3	894.09	PPP	APP
1454818_at	Gmeb2	-3.35199	0.00711032	4705.81	1528.82	PPP	PPP
1428694_at	Mir17hg	-3.34673	0.0489428	1175.77	482.253	PPP	PPA
1422802_at	Defa3	-3.3437	0.0194084	1584.95	544.214	PPP	MPP
1459973_x_at	Dpp4	-3.34285	0.00276824	1778.8	524.143	PPP	PPP
1438517_at	Wwox	-3.34216	0.0175181	310.684	112.078	PPP	AMA
1419254_at	Mthfd2	-3.33846	0.00350442	3802.59	1102	PPP	PPP
1434981_at	E130303B06Rik	-3.33616	0.000300422	1539.1	458.715	PPP	PAA
1416094_at	Adam9	-3.33187	0.00820066	2825.06	953.72	PPP	PPP
1419181_at	Zfp326	-3.32994	0.00357598	2427.43	763.46	PPP	PPP
1459896_at	Pogk	-3.32741	0.000357092	763.629	227.253	PPP	PPP
1433506_at	Lrrc8d	-3.32558	0.00474205	2068.58	646.209	PPP	PPP
1454819_at	Plekha8	-3.32435	0.00368705	275.611	76.3502	PPP	APP
1416664_at	Cdc20	-3.32255	0.0326733	16658.6	6332.26	PPP	PPP
1439269_x_at	Mcm7	-3.31599	0.000440828	71228.8	21639.6	PPP	PPP
1440381_at	Riok2	-3.31543	0.00700951	461.972	133.595	PPP	PPP
1456951_at	mybl1	-3.31502	0.00221756	391.623	126.95	PPP	PAP
1430628_at	A230083N12Rik	-3.31276	0.013059	253.882	80.2359	PAP	AAA
1453370_at	Troap	-3.3105	0.0376299	1416.18	553.112	PPP	PAA
1427933_at	Vps33b	-3.30735	0.0160717	24588.9	6358.1	PPP	PPP
1420937_at	Cpsf2	-3.30394	0.00107179	23844.3	7178.39	PPP	PPP
1420441_at	Cenpc1	-3.30314	0.000675856	2801.76	860.993	PPP	PPP
1457265_at	Akap17b	-3.29918	0.00354282	2965.97	973.005	PPP	PPP
1417019_a_at	Cdc6	-3.29811	0.0114646	3618.66	1201.79	PPP	PPP
1438300_at	Cdkn2aip	-3.2981	0.00186577	1147.92	347.021	PPP	APP
1449209_a_at	Rdh11	-3.29719	0.0114391	1209.69	435.11	PPP	MPP
1451306_at	Cdca7l	-3.29715	0.0161476	3372.58	1256.27	PPP	PPP
1455863_at	Spata5l1	-3.29651	0.00139216	1787.3	560.166	PPP	PPP
1434599_a_at	Tjp2	-3.29598	0.00323343	70.7272	21.362	PPP	AAA
1444611_at	1444611_at	-3.29538	0.0250856	314.233	97.9057	PPP	APA
1452232_at	Galnt7	-3.29375	0.0144952	4215.57	1432.13	PPP	PPP
1432153_at	4933426B08Rik	-3.29002	0.0244556	204.77	52.3501	PPP	APA
1449579_at	Sh3yl1	-3.28727	0.0290517	479.486	185.685	PPP	MAA
1427808_at	Nfya	-3.28533	0.00339212	10591.9	3011.11	PPP	PPP
1429614_at	Prpf18	-3.2852	0.00877386	6255.52	2188.73	PPP	PPP
1448529_at	Thbd	-3.28395	0.0164057	26523.7	8855.76	PPP	PPP
1418249_at	Crcp	-3.27844	0.0010566	3330.78	1057.22	PPP	PPP
1440205_at	Zmynd19	-3.27571	0.0302628	339.787	125.776	PPP	AAA
1437283_at	Tnpo2	-3.2669	0.0184274	531.375	195.384	PPP	APA
1426009_a_at	Pip5k1a	-3.2651	0.00134247	980.103	291.436	PPP	PPP
1436824_x_at	Rnf26	-3.26464	0.00346654	8572.89	2760.64	PPP	PPP
1417327_at	Cav2	-3.25801	0.0238157	1158.3	406.482	PPP	PPP
1429081_at	Gcc2	-3.25661	0.00214748	1460.88	472.196	PPP	PPP
1423474_at	Top1	-3.25481	0.00205078	17125.6	5388.32	PPP	PPP
1427496_at	Cep152	-3.25364	0.0299286	1693.1	639.263	PPP	PPP
1420978_at	Nrf1	-3.2536	0.000816925	28849.5	9081.39	PPP	PPP
1418071_s_at	Cdyl	-3.24856	0.0113883	1515.39	551.419	PPP	APP
1459779_s_at	Setd8	-3.24737	0.000670974	922.442	283.237	PPP	PPP
1423714_at	Asf1b	-3.24613	0.00728269	30168.6	10230.5	PPP	PMP
1418835_at	Phlda1	-3.2452	0.0349955	4665.78	1223.77	PPP	PPP
1454735_at	Odf2	-3.24493	0.00212508	6415.48	2092.07	PPP	PPP
1434909_at	Rragd	-3.24467	0.00043429	2417.8	732.958	PPP	APA
1452912_at	Dscc1	-3.2446	0.0292354	1676.88	656.012	PPP	PPP
1435938_at	Ckap2l	-3.24397	0.0315343	10902.8	4046.62	PPP	PPP
1426948_at	Tpr	-3.23992	0.0361074	22648.8	9128.67	PPP	PPP
1418515_at	Mtf2	-3.23965	0.000323207	7172.09	2199.12	PPP	PPP
1419172_at	Dhfr	-3.23803	0.0259608	8298.08	3274.07	PPP	PPP
1424166_at	LOC100046843	-3.23784	0.025951	3232.47	1173.88	PPP	PPP
1442707_at	Camk2a	-3.23701	0.0119046	690.92	227.399	PPP	APP
1421477_at	Cplx2	-3.22663	0.0268122	27093.1	9968.51	PPP	PPP
1449171_at	Ttk	-3.2263	0.0445468	5465.15	2055.43	PPP	PPP
1459980_x_at	Rab3a	-3.22617	0.00195778	3401.51	997.492	PPP	PPP
1436917_s_at	Gpsm1	-3.22397	0.0101108	1409.73	370.648	PPP	PPP
1429114_at	Sestd1	-3.2167	0.00223117	109.483	32.9041	APP	AAA
1437161_x_at	Rbpms	-3.21427	0.0174081	490.525	146.555	PPP	APP
1428870_at	Nolc1	-3.21246	0.00296322	1259.14	380.146	PPP	APP
1415860_at	Kpna2	-3.21151	0.017482	22948.9	8858.86	PPP	PPP
1418947_at	Nek3	-3.21083	0.0346883	2135.95	868.13	PPP	MPP
1419381_at	Terf2ip	-3.21019	0.00158185	824.353	256.362	PPP	PPP
1418219_at	Il15	-3.20919	0.0245846	314.374	122.984	PPP	AAA
1422462_at	Ube2t	-3.20647	0.00609536	1538.28	526.276	PPP	PPP
1428192_at	Kbtbd7	-3.19446	0.00523234	1515.12	428.72	PPP	PPP
1447146_s_at	Slu7	-3.19431	0.00609084	20357.8	6799.72	PPP	PPP
1416862_at	Stam	-3.19365	0.00224741	259.751	85.496	PPP	MAP
1455990_at	Kif23	-3.19317	0.0034364	20762	6695.1	PPP	PPP
1429047_at	Rtf1	-3.19269	0.00222519	6925.14	2264.65	PPP	PPP
1450862_at	Rad54l	-3.19206	0.000872949	4050.74	1303.13	PPP	PPP
1421647_at	Cd1d2	-3.19129	0.00101852	4132.88	1321.06	PPP	PPA
1419239_at	Zfp54	-3.18618	0.00739053	208.791	62.0386	PPP	APP
1452113_a_at	Rab23	-3.18433	0.00310248	514.135	165.973	PPA	AAA
1434241_at	Wdr67	-3.18232	0.00138258	5068.54	1628.45	PPP	PPP
1445494_at	1445494_at	-3.18203	0.0288023	494.453	170.511	PPP	MPA
1433767_at	1110018G07Rik	-3.17844	0.00819063	7705.28	2648.25	PPP	PPP
1452362_at	Trim16	-3.17835	0.0373887	1592.16	638.075	PPP	PPP
1438004_at	Papd7	-3.17765	0.00194103	2695.04	888.024	PPP	PPP
1436460_at	Tmem194	-3.17532	0.00183259	1738.81	575.505	PPP	PPP
1426952_at	Arhgap18	-3.17486	0.00169983	1856.44	566.056	PPP	PPP
1454799_at	Agpat9	-3.17366	0.000816964	21901.8	7114.71	PPP	PPP
1437087_at	2210408K08Rik	-3.17345	0.00658183	2136.14	697.046	PPP	PPP
1438453_at	Rad51c	-3.17255	0.00315337	1408.9	464.615	PPP	APP
1416886_at	C1d	-3.16951	0.00212299	615.631	199.389	PPP	PPP
1424156_at	Rbl1	-3.16577	0.000465832	5096.61	1627.24	PPP	PPP
1427208_at	Zfp451	-3.1645	0.0257798	1494.5	552.629	PPP	PPP
1441219_at	1441219_at	-3.16349	0.0216721	99.9061	31.849	PPP	APA
1437130_at	Gm5465	-3.16057	0.0249712	687.604	274.769	PPP	APP
1428639_at	Lin9	-3.15744	0.00434731	2493.8	840.233	PPP	PPP
1450376_at	Mxi1	-3.15601	0.000969553	6708.72	2130.21	PPP	PPP
1418035_a_at	Prim2	-3.14936	0.0122448	5961.54	2112.65	PPP	PPP
1456232_at	Gmeb1	-3.14743	0.00317862	4142.48	1272.81	PPP	APP
1434608_at	Ddx52	-3.14423	0.00229485	2242.28	703.931	PPP	PPP
1460483_at	2610034E01Rik	-3.13877	0.014851	3581.76	1282.78	PPP	PPP
1431074_a_at	Pitpnc1	-3.13779	0.0099237	297.653	100.329	PPP	APA
1427142_s_at	Kdm5b	-3.13693	0.0287633	6313.58	2384.91	PPP	PPP
1444998_at	1444998_at	-3.13614	0.012949	627.323	172.854	APP	AAA
1417238_at	Ewsr1	-3.13602	0.00427452	57697.2	18648.6	PPP	PPP
1455621_at	Zfp870	-3.13403	0.0069157	533.123	175.751	PPP	PAM
1449383_at	Adssl1	-3.13359	0.01589	6939.25	2663.08	PPP	PPP
1433838_at	Dars2	-3.13285	0.000678187	1501.43	487.264	PPP	MPP
1438328_at	Hcfc2	-3.13272	0.00491025	3899.48	1315.62	PPP	PPP
1422546_at	Ilf3	-3.13252	0.00155603	10244.8	3141.92	PPP	PPP
1436647_at	Ttbk2	-3.13171	0.00221624	732.691	240.755	PPP	PPM
1458273_at	Hnrnpd	-3.1309	0.0214024	199.279	51.0392	PPP	APP
1434576_at	Tsga14	-3.12938	0.00156567	405.299	127.764	PPP	AAA
1420367_at	Denr	-3.12805	0.00391706	266.24	87.9833	PPP	APA
1435328_at	Cyhr1	-3.12538	0.00966246	7096.75	2023.99	PPP	PPP
1422642_at	Cdc42ep3	-3.12191	0.00391204	12283.9	4136.74	PPP	PPP
1416251_at	Mcm6	-3.12033	0.00249578	30587.7	10267.6	PPP	PPP
1456904_at	1456904_at	-3.11733	0.0272096	712.108	204.162	PPP	APP
1436434_at	E2f2	-3.11471	0.00281288	60146.8	19546.4	PPP	PPP
1427134_at	Srsf12	-3.11399	0.0157664	5247.18	1961.23	PPP	PPP
1448147_at	Tnfrsf19	-3.11028	0.0245669	15892.8	6082.59	PPP	PPP
1448314_at	Cdk1	-3.11004	0.0456903	28135.4	11446.6	PPP	PPP
1453067_at	Apitd1	-3.10752	0.00318748	12097.4	4186.12	PPP	PAM
1422630_at	Rad50	-3.10525	0.00157119	6431.69	2116.18	PPP	PPP
1428510_at	Lphn1	-3.10211	0.0109961	1044.89	374.877	PPP	APA
1456730_x_at	Actl6a	-3.10062	0.00205851	696.508	235.292	PPP	MPP
1437124_at	A630052C17Rik	-3.09941	0.00720691	1861.25	535.537	PPP	PPP
1416969_at	Gtse1	-3.09534	0.00280199	4339.77	1460.92	PPP	PPP
1436795_at	Cnst	-3.09421	0.0148428	7436.73	2744.53	PPP	PPP
1452110_at	Mtrr	-3.09044	0.0120604	722.366	237.516	PPP	PPP
1416389_a_at	Rcbtb2	-3.08754	0.000506649	4339.12	1419.47	PPP	MPP
1429891_at	Capsl	-3.08241	0.00175554	9030.05	3073.7	PPP	PPP
1417005_at	Klc1	-3.07966	0.030949	884.663	276.688	PPP	PPA
1452313_at	5930416I19Rik	-3.07908	0.000411933	16208.5	5292.06	PPP	PPP
1423612_at	Clp1	-3.0756	0.000914707	7092.58	2301.67	PPP	PPP
1439723_at	5730590G19Rik	-3.07545	0.00502905	2720.13	937.98	PPP	PPP
1434424_at	Mfsd7b	-3.06771	0.0105905	712.493	219.254	PPP	MPP
1416076_at	LOC100045322	-3.06768	0.0198783	15432.3	5759.59	PPP	PAP
1441989_at	Bnip2	-3.06498	0.00201703	1461.14	482.426	PPP	PPP
1451111_at	Nup133	-3.06354	0.00149598	928.68	310.48	PPP	PPP
1441922_x_at	Vps11	-3.06073	0.0136317	243.679	86.1006	PPP	AMA
1418505_at	Nudt4	-3.06069	0.00708196	5864.77	2069.12	PPP	PPP
1430663_at	9430037O13Rik	-3.05994	0.0224104	252.358	91.1414	PPP	AAP
1425240_at	Zfp959	-3.0597	0.000886842	596.312	199.04	PPP	APP
1436632_at	Ubn2	-3.05762	0.0247986	7456.37	3069.99	PPP	PPP
1454152_a_at	Grk4	-3.05561	0.0050556	475.966	145.898	PPP	PPP
1448627_s_at	Pbk	-3.05456	0.0282848	15692.8	6117.35	PPP	PPP
1425506_at	Mylk	-3.05393	0.0130116	363.005	116.942	PPP	AAA
1438010_at	Tmem201	-3.05261	0.00820334	5516.89	1943.82	PPP	APP
1424705_at	Rbmx2	-3.05155	0.00681809	3545.34	1258.12	PPP	PPP
1422874_at	Acrbp	-3.05073	0.00552209	1093.28	373.78	PPP	PAA
1428818_at	Mon2	-3.0485	0.00109655	752.701	248.195	PMP	AAA
1435390_at	Eri2	-3.04729	0.00140412	925.661	308.516	PPP	PPP
1433695_at	Cnrip1	-3.0459	0.00255049	2128.49	730.473	PPP	AAM
1417777_at	Ptgr1	-3.04551	0.00555063	82340.8	29114.9	PPP	PPP
1422901_at	Mgea5	-3.04493	0.011545	20155.1	6750.88	PPP	PPP
1420083_at	AU016916	-3.04268	0.00400355	2959.8	1041.86	PPP	PPP
1446096_at	2310001H17Rik	-3.04143	0.0359319	245.825	85.0809	PPP	APA
1437567_at	Zfp772	-3.04139	0.000790949	118.753	39.0571	PPP	PAA
1449841_at	Kif3a	-3.03869	0.00157265	1247.15	409.568	PPP	PPA
1415810_at	Uhrf1	-3.03842	0.0243314	58118.9	22170.8	PPP	PPP
1428565_at	Unkl	-3.03473	0.0248637	2340.55	925.537	PPP	PPP
1416161_at	Rad21	-3.03371	0.00205472	15150.8	4810.92	PPP	PPP
1438540_at	Col25a1	-3.03243	0.010022	165.611	55.9489	PPP	AAA
1433679_at	Fubp3	-3.03076	0.00800781	10207.5	3341.15	PPP	PPP
1447349_s_at	Ep400	-3.03035	0.0227042	5817.93	2263.14	PPP	PPP
1424971_at	Ccdc99	-3.02152	0.00239695	1371.4	479.593	PPP	PPP
1419690_at	2610002M06Rik	-3.02147	0.00312694	1545.91	545.416	PPP	PPP
1430401_at	3110045C21Rik	-3.01608	0.0145654	755.542	266.269	PMP	PAA
1427297_at	Mrpl9	-3.01535	0.000360954	14997.8	4947.29	PPP	PPP
1434965_at	D19Ertd386e	-3.0119	0.0164925	2542.25	994.316	PPP	PPA
1422120_at	Eaf2	-3.011	0.0151182	6685.39	2539.34	PPP	PPP
1442027_at	Nbeal1	-3.01074	0.0484578	584.331	279.682	PPP	PPP
1435091_at	Zfp568	-3.00962	0.00723414	1914.65	686.854	PPP	PPP
1429268_at	2610318N02Rik	-3.00767	0.000574249	1677.52	553.382	PPP	PPP
1435168_at	Zfp710	-3.00538	0.0011373	17985.5	5872.11	PPP	PPP
1430215_at	2610020H08Rik	-3.00425	0.0163564	678.768	255.32	PPP	MPP
1419153_at	2810417H13Rik	-2.99841	0.0330035	72914.5	29943.6	PPP	PPP
1460591_at	Esr1	-2.99783	0.00109573	729.467	247.661	PPP	APP
1420929_at	Ctnnal1	-2.9966	0.00308336	907.555	301.611	PPP	MPA
1435846_x_at	CELA1	-2.99599	0.0388372	303.45	123.7	PPP	APP
1426354_at	Bap1	-2.99253	0.0221468	12596	4990.99	PPP	PPP
1432179_x_at	Ska1	-2.99035	0.00851497	1408.15	532.6	PPP	AAP
1441897_at	B230120H23Rik	-2.98979	0.00214158	3097.71	1015.48	PPP	PPP
1434336_s_at	Rcor1	-2.98373	0.0082317	9973.86	3644.06	PPP	PPP
1442916_at	1442916_at	-2.97782	0.0200987	362.661	109.905	PPP	MAA
1435059_at	Asap1	-2.97302	0.0366164	402.76	150.361	PPP	PPP
1451305_at	Cby1	-2.97078	0.00379741	2859.35	1018.38	PPP	PAA
1457384_at	1457384_at	-2.96987	0.00384097	507.737	170.206	PPP	AAA
1428365_a_at	Lonp1	-2.96932	0.00719116	5761.91	2145.5	PPP	PPP
1418403_at	Adam19	-2.96864	0.0095275	54902.2	20546.9	PPP	PPP
1456950_at	Alms1	-2.96775	0.0013818	1042.31	348.699	PPP	AAP
1437722_x_at	Pcbp3	-2.96766	0.00712652	1563.79	573.138	PPP	PPP
1429346_a_at	Cep72	-2.96732	0.00634111	404.821	145.042	PPP	PPP
1453985_at	0610007P08Rik	-2.96682	0.0233862	370.571	108.754	PPP	PPP
1438447_at	Ddx11	-2.96558	0.00375564	800.974	288.603	PPP	AAA
1452208_at	Prdm4	-2.96429	0.01845	7443.25	2973.2	PPP	PPP
1422935_x_at	Cbx1	-2.96196	0.0013739	2423.02	800.248	PPP	AAA
1444119_at	Fam168a	-2.95819	0.0298002	204.562	75.8166	PPP	PPP
1437174_at	Tfdp2	-2.95791	0.00315825	25847.5	9352.99	PPP	PPP
1448833_at	Foxm1	-2.95682	0.0065487	6183.66	2210.85	PAP	AAA
1455916_at	Prmt10	-2.95633	0.0264757	2347.53	966.553	PPP	PPP
1451348_at	Deptor	-2.95599	0.00924927	167.305	51.4019	PPP	AAA
1428535_at	9430020K01Rik	-2.95513	0.0157671	857.951	297.105	PPP	PAM
1428091_at	Klhl7	-2.9547	0.02125	436.959	170.837	PPP	APP
1439089_at	Zbtb41	-2.95168	0.00189068	553.919	182.421	PPP	PPP
1426510_at	Sccpdh	-2.9512	0.0167925	939.561	360.316	PPP	AAP
1429335_at	Snapc1	-2.94732	0.00771229	3938.95	1315.62	PPP	PPP
1419477_at	Clec2d	-2.94729	0.0314576	5042.31	1737.33	PPP	PPP
1426653_at	Mcm3	-2.94626	0.00721936	8261.49	2994.57	PPP	PPP
1416432_at	Pfkfb3	-2.94374	0.0276526	9683.13	3933.78	PPP	PPP
1451338_at	Nisch	-2.94202	0.0175627	2097.37	854.226	PPP	APA
1443931_at	Ccnb2-ps	-2.94136	0.0183219	396.263	126.868	PAP	AAA
1430815_at	4930534B04Rik	-2.93905	0.00479806	5162.27	1774.25	PPP	PPP
1449480_at	Sap18	-2.93893	0.00469025	1680.08	567.064	PPP	APP
1440171_x_at	1700049G17Rik	-2.93666	0.01873	1191.38	382.416	PPP	PPP
1435409_at	Tmem26	-2.9344	0.028528	1325.57	420.531	PPP	PPP
1418308_at	Hus1	-2.93148	0.00261835	3706.68	1207.64	PPP	PPP
1452365_at	Csgalnact1	-2.92958	0.00078567	464.137	160.255	PPP	AAA
1456884_at	6820445E23Rik	-2.92593	0.0129026	742.85	263.824	PMP	AAM
1433543_at	Anln	-2.92564	0.00925951	2419.81	907.343	PPP	PPP
1429692_s_at	Gch1	-2.9239	0.0100678	426.006	164.292	PPP	MPP
1418257_at	Slc12a7	-2.9227	0.0138581	1708.53	664.046	PPP	PPA
1458417_at	Kdm3b	-2.92217	0.00327867	1062.29	359.88	PPP	PPP
1424111_at	Igf2r	-2.91875	0.00609129	1516.17	550.501	PPP	MPP
1418719_at	Haus8	-2.91841	0.00622818	1095.48	389.448	PPP	PPP
1416918_at	Dlg3	-2.91764	0.0121152	994.233	370.237	PPP	APP
1459783_s_at	Cno	-2.91504	0.00346342	2909.96	1040.93	PPP	PPP
1460736_at	Bod1l	-2.91443	0.0269759	2255.83	918.148	PPP	APA
1415925_a_at	Nup62	-2.91261	0.00062466	47852.5	16453.3	PPP	PPP
1423306_at	2010002N04Rik	-2.91022	0.0104046	4983.41	1888.3	PPP	PPP
1451349_at	Efcab7	-2.90948	0.0111141	1213.08	457.43	PPP	PPP
1460695_a_at	2010111I01Rik	-2.90931	0.0394451	5501.65	2354.34	PPP	PPA
1437553_at	Brcc3	-2.90531	0.0177902	2251.45	877.385	PPP	PPP
1433854_at	Tmem164	-2.90387	0.000916183	3631.23	1240.78	PPP	PPP
1439436_x_at	INCENP	-2.90291	0.000546683	113178	39048.8	PPP	PPP
1416657_at	Akt1	-2.89829	0.0118828	13758.5	4206.96	PPP	PPP
1429413_at	Cpm	-2.89667	0.00574306	31308.4	11184.7	PPP	PPP
1426020_at	Tmpo	-2.89587	0.00216586	2427.28	843.318	PPP	PPP
1429716_at	Zcchc4	-2.89482	0.00865561	469.811	176.717	PPP	PPP
1436537_at	Zfp629	-2.89303	0.0228514	4152.37	1488.37	PPP	APP
1435810_at	5730455O13Rik	-2.891	0.0194682	3267.66	1235.94	PPP	PPP
1451928_a_at	Rad18	-2.89057	0.00107654	4498.98	1544.03	PPP	PPP
1423142_a_at	Gtpbp4	-2.89046	0.00235738	1993.91	718.113	PPP	PPP
1434063_at	Zfp664	-2.8892	0.00348015	6479.12	2348.76	PPP	PPP
1450714_at	Azin1	-2.88863	0.00698496	10321.8	3790.07	PPP	PPP
1455434_a_at	Ktn1	-2.88572	0.0171024	6422.42	2569.97	PPP	PPP
1452469_a_at	Smtn	-2.88538	0.000749415	610.169	211.739	PPP	AAA
1452499_a_at	Kif2a	-2.88325	0.00264264	9041.86	3234.28	PPP	PPP
1460409_at	Cpt1a	-2.88312	0.0439218	8600.21	4002.53	PPP	PPP
1421679_a_at	Cdkn1a	-2.88072	0.0260928	2986.03	991.91	PAP	AAM
1426800_at	Rab8b	-2.88025	0.0221903	12860.4	4931.35	PPP	PPP
1455233_at	Mrps11	-2.87166	0.0189973	546.868	201.96	PPP	PPM
1433641_at	Smad5	-2.8709	0.00544044	12485.2	4031.5	PPP	PPP
1452890_at	Ttll5	-2.8699	0.038185	3407.64	1255.76	PPP	APP
1433568_at	Papd4	-2.86867	0.00670276	1697.07	606.766	PPP	PPP
1449109_at	Socs2	-2.8664	0.00424663	1572.08	514.384	PPP	PPP
1429950_at	Unc5cl	-2.86533	0.0357078	428.744	180.181	PPP	MPA
1439775_at	Brwd3	-2.86203	0.0286659	606.441	228.442	PPP	PPP
1437569_at	Tmem132e	-2.86197	0.00146989	7799.85	2750.84	PPP	PAP
1443466_s_at	Polr3b	-2.85946	0.00228804	3680.34	1336.92	PPP	PPP
1448381_at	Gfm1	-2.85685	0.0302894	436.456	185.943	PPP	APA
1428310_at	Larp7	-2.85676	0.000641622	23729.6	8334.24	PPP	PPP
1440874_at	Slco5a1	-2.85653	0.0188224	554.323	167.429	PPP	APA
1427233_at	Tshz1	-2.85649	0.0486738	957.709	358.479	PPP	PPP
1447844_at	1447844_at	-2.85623	0.00230233	91.8793	32.5484	PPP	AAA
1445035_at	D6Mit97	-2.85611	0.0113254	147.699	53.912	PPP	AAA
1438419_at	rbm16	-2.85483	0.0101618	1964.99	757.255	PPP	MPP
1426427_at	Ttll1	-2.8534	0.0103443	2020.81	702.079	PPP	PPM
1433860_at	6030458C11Rik	-2.85288	0.0175046	1177.53	393.501	PPP	PPP
1457676_at	Tirap	-2.85017	0.00637993	1663.27	620.263	PPP	PPP
1415878_at	Rrm1	-2.8479	0.00853906	80777.3	30109.7	PPP	PPP
1425498_at	Prpf4b	-2.84701	0.0138447	5487.55	2208.11	PPP	PPP
1434564_at	E2f3	-2.84424	0.00700611	2228.6	734.513	PPP	PPP
1416214_at	Mcm4	-2.84181	0.000465205	21550.7	7555.73	PPP	PPP
1439487_at	Lig4	-2.8406	0.0381168	15227.6	6915.13	PPP	PPP
1434678_at	Mbnl3	-2.83773	0.00100227	4215.43	1484.94	PPP	PPP
1433461_at	Sf3b2	-2.83753	0.0124028	14895.7	5793.82	PPP	PPP
1423741_at	Rbm10	-2.83712	0.031017	23301.2	9737.9	PPP	PPP
1433685_a_at	Hjurp	-2.83689	0.0254865	26886.9	10327.8	PPP	PPP
1445543_at	Zmym5	-2.83237	0.0411149	1855.42	734.975	PPP	PPP
1436617_at	Cetn4	-2.83235	0.00917916	197.745	66.0267	PPP	APA
1442466_a_at	Ppip5k1	-2.82965	0.00540678	673.368	226.346	PPP	PPP
1441079_at	Mbd4	-2.82855	0.0161067	4886.71	1971.67	PPP	PPP
1448352_at	Luzp1	-2.82828	0.0403102	3472.35	1461.44	PPP	MAA
1441358_at	Pcdhb16	-2.82608	0.00338939	36.7423	12.7898	PPP	AAA
1452073_at	Fam64a	-2.82362	0.0151443	1295.86	489.773	PPP	AAA
1435806_at	Utp23	-2.81931	0.0168157	761.075	273.985	PPP	PPP
1428900_s_at	Mett5d1	-2.81884	0.00712343	381.376	145.501	PPP	PPP
1455210_at	Zhx2	-2.81699	0.0327069	17491.8	7148.87	PPP	PPP
1453768_a_at	Fam110a	-2.81662	0.0302125	2071.1	832.803	PPP	PAP
1434140_at	Mcf2l	-2.81556	0.042985	712.538	248.451	PAP	PAA
1451039_at	2610027L16Rik	-2.81367	0.00189977	11246.1	3868.96	PPP	PPP
1434120_a_at	Metap2	-2.81159	0.00206905	22380.1	8215.41	PPP	PPP
1459712_at	Zfp182	-2.81102	0.020505	57.7278	23.7588	PPP	APP
1435164_s_at	Uba3	-2.81031	0.000551826	4110.49	1464.3	PPP	PPP
1423969_at	Nup37	-2.81004	0.00438655	2297.15	873.982	PPP	PPP
1449211_at	Bpnt1	-2.80923	0.00266855	1825.16	619.321	PPP	PPP
1453248_at	2810039B14Rik	-2.80545	0.00922492	649.353	222.909	PAP	AAA
1437287_at	1110020G09Rik	-2.80285	0.00161272	2773.06	1003.8	PPP	PPP
1440965_at	Pigl	-2.80204	0.017092	368.985	139.127	PPP	APA
1429089_s_at	2900026A02Rik	-2.80199	0.0294956	3180.41	1294.85	PPP	PPP
1437209_at	Cep76	-2.80151	0.00113089	1617.09	568.03	PPP	PPP
1418662_at	2210012G02Rik	-2.79869	0.00280993	1575.99	550.973	PPP	APP
1426494_at	Rg9mtd3	-2.79823	0.00670736	1337.32	509.854	PPP	PPP
1416200_at	Il33	-2.79808	0.00545456	77.8561	27.8867	APP	AAA
1419375_at	Wbp4	-2.7979	0.0151816	1638.41	596.922	PPP	PPM
1449734_s_at	Bbs4	-2.79774	0.0261889	362.888	152.683	PPP	PPA
1434961_at	Asb1	-2.79736	0.0420077	1686.66	633.123	PPP	APA
1426936_at	BC005512	-2.79727	0.0350921	14854.1	4799.61	PPP	PPP
1424236_at	Tbc1d10b	-2.79682	0.0178987	6229.99	2105.01	PPP	PPP
1426819_at	Hipk3	-2.79574	0.00208061	3384.18	1219.92	PPP	PPP
1423820_at	Elof1	-2.79455	0.00573314	78110	28823.8	PPP	PPP
1426404_a_at	Rnf11	-2.79422	0.00564048	2378.85	894.845	PPP	PPP
1455103_at	Ddx46	-2.79402	0.00386474	7171.36	2649.62	PPP	PPP
1455655_a_at	Tardbp	-2.79358	0.00745236	20831.1	7861.12	PPP	PPP
1450740_a_at	Mapre1	-2.79313	0.0186717	65892.5	22750.6	PPP	PPP
1430099_at	4930509E16Rik	-2.79241	0.0228377	642.738	236.577	PPP	APP
1424319_at	Oraov1	-2.79109	0.00374341	7209.87	2569.01	PPP	PPP
1450950_at	Smc3	-2.78983	0.00891638	37068.8	14094.2	PPP	PPP
1442144_at	Emid1	-2.78938	0.0184585	216.392	86.2609	PPP	AAA
1438016_at	Dkc1	-2.7883	0.00515625	11959	4002.08	PPP	PPP
1447724_x_at	Opa3	-2.78577	0.00357237	5853.94	2103.56	PPP	PMA
1445525_at	Kif14	-2.78521	0.0129698	431.392	156.105	PPP	AMP
1450842_a_at	Cenpa	-2.7826	0.00347739	25056.5	8749.82	PPP	PPP
1460189_at	Dcaf11	-2.78177	0.0256484	3621.29	1498.71	PPP	PPP
1417324_at	Mast2	-2.78106	0.00170682	11876.6	4331.75	PPP	PPP
1448676_at	Camk2b	-2.78015	0.00811366	651.577	257.002	PPP	AAP
1436048_at	Exoc8	-2.77957	0.0164464	3268.33	1063.01	PPP	PPP
1421948_a_at	Ccdc123	-2.77862	0.00399207	8750.39	3304.67	PPP	PPP
1451080_at	Usp1	-2.778	0.000543307	39022.9	14031	PPP	PPP
1456714_at	Wwp2	-2.77468	0.00453052	566.662	208.958	PPP	APP
1448947_at	2810004N23Rik	-2.77421	0.0252544	4485.09	1535.1	PPP	PPP
1424665_at	Gpatch8	-2.77407	0.0121027	4725.6	1761.9	PPP	PPP
1427094_at	Pole2	-2.77081	0.0383311	3433.88	1493.8	PPP	PPP
1459254_at	Cdca2	-2.76994	0.0130206	594.927	232.777	PPP	AMP
1427382_a_at	Suv39h1	-2.76967	0.00114367	7489.15	2730.96	PPP	PPP
1448501_at	Tspan6	-2.76915	0.0151794	411.965	163.415	PPP	APP
1436174_at	Atad2	-2.76725	0.00128688	42669.8	15757.6	PPP	PPP
1435053_s_at	Plekhh1	-2.76688	0.0110745	1107.12	405.008	PPP	PPP
1460246_at	Mecp2	-2.76194	0.0156363	3926.15	1469.7	PPP	PPP
1429743_at	6720468P15Rik	-2.76142	0.00456278	164.434	57.4837	PPP	AAA
1454964_at	Rprd1a	-2.75928	0.0147659	5124.44	1803.43	PPP	AMP
1449075_at	Exd2	-2.75394	0.0103984	2159.83	729.443	PPP	PPP
1433555_at	Eaf1	-2.75328	0.00344515	6861.6	2592.71	PPP	PPP
1418497_at	Fgf13	-2.75052	0.00195553	941.78	339.817	PPP	PAP
1419588_at	Spag1	-2.75001	0.0110843	652.669	259.738	PPP	PPP
1449083_at	Ccdc91	-2.74934	0.00161259	679.769	253.266	PPP	PPP
1456643_at	9230114K14Rik	-2.74844	0.00919672	172.291	61.1115	PPP	AAA
1431235_at	LOC100046320	-2.74794	0.0459107	573.194	256.406	PPP	APA
1427172_at	Ofd1	-2.7464	0.00209172	4734.14	1725.95	PPP	PPP
1453038_at	4930422G04Rik	-2.74628	0.012606	645.783	267.404	PPP	MPA
1416425_at	Pex19	-2.74449	0.0081562	3688.26	1238.25	PPP	PPP
1457392_at	SFRS12	-2.74237	0.00597281	1023.97	376.398	PPP	PPP
1428775_at	1110008L16Rik	-2.74141	0.00110773	5542.36	2026.42	PPP	PPP
1416622_at	Wbscr16	-2.74071	0.00540145	1377.86	500.165	PPP	PPP
1421343_at	Bach2	-2.73962	0.0187996	1708.67	580.309	PPP	PPP
1454998_at	1200011I18Rik	-2.73959	0.00542043	3169.75	1206.78	PPP	PPP
1429895_at	2310010G23Rik	-2.7394	0.0480883	563.442	260.072	PPP	AAA
1451190_a_at	Sbk1	-2.73887	0.0494635	11524	5239.72	PPP	PPP
1450935_at	Ercc5	-2.73705	0.0444462	3627.82	1653.97	PPP	PPP
1441676_at	Zfat	-2.73553	0.0161909	357.554	119.924	PPP	APA
1452797_at	Fastkd3	-2.73516	0.0100404	3990.78	1586.71	PPP	PPP
1440868_at	Gabpb2	-2.73505	0.0316059	11914.6	5177.49	PPP	PPP
1434901_at	Zbtb2	-2.73411	0.00136082	6922.93	2590	PPP	PPP
1437873_at	Zfp799	-2.73407	0.0169504	894.889	289.11	PPP	PPP
1416581_at	Wdr5	-2.73365	0.00210094	10604.5	3993.99	PPP	PPP
1421972_s_at	Hcfc1	-2.7331	0.0361638	1697.52	683.443	PPP	PPP
1442348_at	Katnal1	-2.73231	0.0103089	1602.83	609.18	PPP	APP
1428832_at	1600002H07Rik	-2.73064	0.0298961	1836.01	752.537	PPP	PPA
1451400_at	Gemin8	-2.73064	0.00694946	1652.75	649.659	PPP	PPP
1427476_a_at	Trim32	-2.7301	0.00572816	2435.66	958.907	PPP	PPP
1451809_s_at	Rwdd3	-2.72797	0.0263404	162.048	62.1816	PPP	PPA
1436960_at	Brd3	-2.72782	0.00229022	21831.1	8208.04	PPP	PPP
1449014_at	Lactb	-2.7275	0.0200279	1769.7	637.717	PPP	PPP
1428113_at	Tmtc4	-2.72638	0.0170453	735.746	290.226	PPP	PPP
1434133_s_at	Dcaf8	-2.72415	0.0423362	664.72	279.309	PPP	PPP
1426982_at	Flywch1	-2.72312	0.00611232	1666.95	645.631	PPP	MPP
1416312_at	Rars	-2.72205	0.0146726	10803	4257.05	PPP	PPP
1416448_at	Itpa	-2.72119	0.00295894	2056.15	784.237	PPP	PPP
1421296_at	Tnfrsf10b	-2.71884	0.0207427	236.333	84.9678	PPP	MMA
1438110_at	Zbtb1	-2.71393	0.00738458	1245.66	492.642	PPP	PPP
1456790_at	Zfp800	-2.71328	0.0172917	195.43	67.2168	PPP	PPP
1435132_at	Disp1	-2.71014	0.0317464	1031.83	457.336	PPP	PPA
1435715_x_at	Gm9855	-2.7087	0.00110209	25275.5	9436.8	PPP	PPP
1428198_at	Adal	-2.70758	0.00243636	880.456	326.078	PPP	APA
1416377_at	Pdcd7	-2.70655	0.00323608	5860.4	2268.43	PPP	PPP
1423682_a_at	Cdca4	-2.7053	0.00428151	6111.21	2339.9	PPP	PPP
1424936_a_at	Dnahc8	-2.70478	0.0364719	3951.52	1668.21	PPP	PPP
1420731_a_at	Csrp2	-2.70328	0.0374985	20510	8791.95	PPP	PPP
1428069_at	Cdca7	-2.70241	0.00395176	4962.01	1823.85	PPP	PPP
1439505_at	Clic5	-2.70224	0.00965032	378.136	151.354	PPP	AAP
1448555_at	Rpap3	-2.7021	0.00596567	2555.92	1008.29	PPP	PPP
1428762_at	Tab3	-2.70052	0.0378	4961.4	2207.87	PPP	PPP
1415825_s_at	CSNK1D	-2.70052	0.0135876	3717.95	1339.78	PPP	PPP
1419936_at	csnk2a2	-2.69937	0.0187172	4832.65	2021.23	PPP	PPP
1455551_at	Uevld	-2.69725	0.0025541	1247.39	449.03	PPP	PPP
1425933_a_at	Nt5c2	-2.69598	0.00613747	4942.65	1935.29	PPP	PPP
1416433_at	Rpa2	-2.6953	0.00224367	14259.1	5352.6	PPP	PPP
1453375_at	4930422N03Rik	-2.69504	0.00628292	3445.4	1307.38	PPP	PPP
1427991_s_at	Usp45	-2.69204	0.0339365	656.592	292.884	PPP	PPP
1453739_at	Tmem126b	-2.68931	0.0322626	2515.62	828.267	PPP	PPP
1453287_at	Ankrd33b	-2.68904	0.00149388	1112.3	406.416	PPP	PPP
1435084_at	C730049O14Rik	-2.68839	0.0170016	1077.79	355.699	PPP	PPP
1448414_at	Rad1	-2.68567	0.00125387	1724.6	644.476	PPP	PPP
1418960_at	Phf20l1	-2.68557	0.0371905	3958.06	1796.11	PPP	PPP
1436595_at	Rbm34	-2.68524	0.00732011	1191.44	451.64	PPP	PPP
1416488_at	Ccng2	-2.68433	0.010068	20611.3	8392.96	PPP	PPP
1426790_at	Ssrp1	-2.68344	0.00273154	41791	15151.8	PPP	PPP
1442764_at	Suv420h1	-2.68327	0.00477105	628.348	243.799	PPP	PPP
1418294_at	Epb4.1l4b	-2.68196	0.00589569	9409.58	3699.77	PPP	PPP
1426612_at	Tipin	-2.68167	0.0170292	18114.5	7293.78	PPP	PPP
1454885_at	Zfp141	-2.68129	0.000754315	125.215	46.7279	PPP	MPP
1415888_at	Hdgf	-2.68035	0.00838749	34174	12953	PPP	PPP
1425328_at	Fam76a	-2.68006	0.00384847	2771.02	1053.59	PPP	PPP
1426683_at	Cnot6	-2.6777	0.00221872	6874.04	2617.08	PPP	PPP
1429557_at	Mcm8	-2.67755	0.0237814	1264.76	510.11	PPP	APA
1427851_x_at	LOC100045341	-2.6769	0.0433872	821.981	309.159	PPP	PPA
1424717_at	Mis12	-2.67542	0.00474225	8571.98	3260.9	PPP	PPP
1433451_at	Cdk5r1	-2.67345	0.0041352	3958.02	1493	PPP	AMP
1433886_at	Eif2b5	-2.67041	0.00532967	10293.5	3639.8	PPP	PPP
1437051_at	Dffb	-2.66975	0.0034033	3212.42	1251.48	PPP	APP
1439888_at	1439888_at	-2.66966	0.00496115	135.73	53.1754	PPP	AAM
1435633_at	Pwwp2a	-2.66731	0.00479158	2857.17	1060.73	PPP	PPP
1417625_s_at	Cxcr7	-2.66667	0.0363219	68.02	23.9122	PPA	AAA
1425642_at	Cep290	-2.66488	0.00933798	63.4443	21.8744	PPP	AMA
1449020_at	Plscr3	-2.66356	0.0094276	5160.3	1831.34	PPP	PPP
1435247_at	Uba5	-2.66332	0.0113073	1781.82	653.453	PPP	PPP
1436118_at	Vangl2	-2.66298	0.00644267	2394.02	926.395	PPP	PPP
1424592_a_at	Dnase1	-2.66297	0.0217733	856.486	366.355	PPP	AAA
1430577_at	Haus2	-2.66157	0.00167955	2889.8	1098.63	PPP	PPP
1459979_x_at	Zfp68	-2.66034	0.00646351	636.594	227.776	PPP	PPP
1448634_at	Ralbp1	-2.65993	0.0014041	6516.63	2484.3	PPP	PPP
1426604_at	Rnasel	-2.65904	0.00197777	2449.08	914.171	PPP	PPP
1415868_at	Cct4	-2.65812	0.0364327	1154.84	488.971	PPP	APP
1442743_at	Trip4	-2.65715	0.00647028	546.733	213.176	PPP	PPP
1435018_at	5930434B04Rik	-2.6571	0.00600442	11116.8	4114.04	PPP	PPP
1426643_at	Elp3	-2.65647	0.0220515	4541.75	1815.6	PPP	PPP
1453169_a_at	Gtf2h1	-2.65404	0.00531911	3793.69	1487.77	PPP	PPP
1452084_at	Zcchc17	-2.65306	0.00268626	2875.39	1064.57	PPP	PPP
1424297_at	Zfp282	-2.65298	0.015877	2118.41	751.749	PPP	PMP
1434078_at	Ubfd1	-2.65235	0.00229423	8257.55	3207.61	PPP	PPP
1417719_at	Sap30	-2.65138	0.012677	33625.5	13291.9	PPP	PPP
1451855_at	Bcl7a	-2.65078	0.00657756	5527.44	2180.16	PPP	PPP
1440873_at	EEF1A2	-2.65072	0.0285415	1413.97	474.046	PPP	PAA
1420851_at	Pard6g	-2.65072	0.00486762	2303.72	870.277	PPP	PPP
1425680_a_at	Btrc	-2.64928	0.00575794	20258.4	7281.56	PPP	PPP
1427461_at	BC005561	-2.64831	0.00540468	1483.04	577.447	PPP	PPP
1428876_at	Srp72	-2.64822	0.00270773	9850.1	3701.84	PPP	PPP
1421963_a_at	Cdc25b	-2.64821	0.00433138	18993.4	7147.26	PPP	PPP
1417404_at	Elovl6	-2.64818	0.0253006	4304.67	1787.96	PPP	PPP
1423700_at	Rfc3	-2.64797	0.00786198	4024.19	1633.8	PPP	PAP
1436678_at	Sgcb	-2.64771	0.0207772	394.538	153.533	PPP	MPP
1452694_at	Ip6k1	-2.64763	0.0118808	16841.5	6583.59	PPP	PPP
1423661_s_at	Ctdsp2	-2.64649	0.0046035	43307.2	15468	PPP	PPP
1441757_at	1190002F15Rik	-2.64544	0.0161563	1115.99	472.902	PPP	PMP
1434434_s_at	Tcerg1	-2.64411	0.00985755	10371	4186.09	PPP	PPP
1430225_at	Exo1	-2.64304	0.0182412	91.7831	38.3259	PMP	AAA
1418065_at	Rag2	-2.64277	0.0365778	24751.1	10858.1	PPP	PPP
1418749_at	Psd3	-2.64238	0.00764521	739.663	286.365	PPP	PPP
1452764_at	Socs6	-2.63802	0.0240532	812.294	282.042	PPP	PPP
1452736_at	R3hcc1	-2.63784	0.00188588	5813.49	2191.93	PPP	PPP
1434585_at	Tulp4	-2.63556	0.00747537	3300.24	1228.47	PPP	PPP
1424243_at	Rwdd4a	-2.63522	0.0351969	6859.15	2935.08	PPP	PPP
1439066_at	Angpt1	-2.63413	0.0123808	47.3159	16.8101	PPA	AAA
1433807_at	6720463M24Rik	-2.63374	0.00598121	1068.67	414.189	PPP	APP
1428348_at	Gzf1	-2.63353	0.00149089	926.116	350.178	PPP	PPP
1437942_x_at	Tube1	-2.63349	0.010679	195.369	69.5985	PPP	AAA
1416652_at	Aspn	-2.63207	0.0337522	230.146	74.7607	PPP	AAP
1428656_at	LOC100045148	-2.63159	0.00532367	1705.65	666.818	PPP	PPP
1440816_x_at	Ddx1	-2.63093	0.0052657	2498.05	989.202	PPP	PPP
1417510_at	Vps4a	-2.62975	0.0126625	9162.96	3651.15	PPP	PPP
1419499_at	Gpam	-2.62939	0.0120798	144020	60364.6	PPP	PPP
1437278_a_at	Uba2	-2.62819	0.00639653	7591.66	3091.65	PPP	PPP
1434532_at	Csrnp2	-2.62623	0.0103698	2153.89	880.239	PPP	PPP
1455868_a_at	Tubgcp2	-2.62509	0.0385587	3204.8	1446.37	PPP	PPP
1424928_at	2210018M11Rik	-2.62438	0.021817	7964.56	3449.89	PPP	PPP
1424407_s_at	Cbx6	-2.62325	0.00163048	10003.1	3870.84	PPP	PPP
1435181_at	Lin54	-2.62194	0.00156964	1325.27	505.257	PPP	PPP
1417477_at	Gm16515	-2.62108	0.0281422	20492.8	9358.58	PPP	PPP
1428261_at	Ccdc134	-2.62072	0.0206322	3323.39	1422.67	PPP	PPP
1417907_at	Ube2l3	-2.62047	0.00754134	9945.67	3882.45	PPP	PPP
1435594_at	Atl2	-2.61847	0.0105747	2905.66	1154.8	PPP	MPP
1435797_at	Ept1	-2.61758	0.0229056	541.528	227.243	PPP	APM
1433491_at	Epb4.1l2	-2.61637	0.00880339	34156.6	14002.9	PPP	PPP
1429014_at	Ankzf1	-2.61301	0.00352727	265.532	105.385	PPP	APA
1437002_at	Fam73a	-2.61136	0.00364978	2901.26	1149.96	PPP	PPP
1417224_a_at	Cd2bp2	-2.61022	0.00806674	26821.1	10292.4	PPP	PPP
1428706_at	Cenpv	-2.61007	0.0108348	3426.43	1283.37	PPP	PPP
1433974_at	Sephs1	-2.60916	0.00132963	10499.8	4037.19	PPP	PPP
1451508_at	Larp1b	-2.60721	0.0279791	2766.58	1136.14	PPP	PPP
1423642_at	Tubb2c	-2.6037	0.00495594	50707.1	18628.2	PPP	PPP
1448350_at	Asl	-2.60361	0.00113143	3149.53	1197.7	PPP	MPP
1424296_at	Gclc	-2.60301	0.00714519	44499.3	17798.2	PPP	PPP
1446738_at	D7Wsu130e	-2.60275	0.00816593	542.679	219.829	PPP	PMP
1452098_at	Chtf18	-2.60017	0.00879546	1936.72	790.778	PPP	MAA
1433853_at	Mib1	-2.59983	0.0103069	70.2388	25.226	PPP	MMA
1454809_at	Ncoa7	-2.59934	0.0197217	2241.56	960.378	PPP	PPP
1439279_at	3110007F17Rik	-2.59918	0.0446049	268.847	126.215	PPP	PPP
1428551_at	Trmt11	-2.59864	0.014569	2399.4	988.033	PPP	PPP
1454679_at	Zfp828	-2.59675	0.00496304	5227.66	2036.91	PPP	PPP
1450744_at	Ell2	-2.59658	0.0202465	2089.18	883.791	PPP	PPP
1427971_at	Cdc73	-2.59631	0.0020398	2148.32	814.088	PPP	PPP
1427887_at	Rprd1b	-2.59521	0.00499538	7613.16	3053	PPP	PPP
1456879_at	C130022K22Rik	-2.59441	0.00413744	6226.49	2393.6	PPP	PPP
1433624_at	Prrc2b	-2.59184	0.0475785	12049.4	5589.48	PPP	PPP
1418050_at	Gpld1	-2.59038	0.0304697	10563.5	4482.27	PPP	PPP
1460355_at	Bud13	-2.5901	0.0188308	2910.84	1167.37	PPP	APP
1449576_at	Eif1ax	-2.59006	0.00524046	1910.88	774.758	PPP	PPP
1433730_at	Elmod2	-2.589	0.00191113	2635.75	1032.61	PPP	PPP
1434081_at	Ap1g1	-2.58854	0.00322957	9154.67	3490.43	PPP	PPP
1424636_at	Ccdc47	-2.58827	0.00139291	2662.95	1028.38	PPP	PPP
1416458_at	Arf2	-2.58817	0.0025337	4556.17	1737.34	PPP	PPP
1420987_at	Kif3b	-2.58787	0.0260874	665.958	260.495	PPP	PPP
1427305_at	Piga	-2.58585	0.00260747	2610.49	989.749	PPP	PPP
1417662_at	Elk3	-2.58554	0.00256956	7117.2	2802.38	PPP	PPP
1455031_at	Cdk19	-2.58435	0.00655483	6962.68	2836.56	PPP	PPP
1436546_at	Lix1l	-2.58409	0.0175582	195.298	69.5234	PPP	APM
1417674_s_at	Golga4	-2.5837	0.0210628	2982.54	1261.22	PPP	PPP
1448473_at	Bub3	-2.58306	0.00275612	4920.26	1899.28	PPP	PPP
1423847_at	Ncapd2	-2.58294	0.0466329	20810	9389.07	PPP	PPP
1451244_a_at	Zfp422	-2.5824	0.0158785	36605.8	15038.5	PPP	PPP
1450082_s_at	Etv5	-2.5823	0.0195822	1871.17	637.316	PPP	PPP
1450893_a_at	Ubap1	-2.58207	0.0128852	6590.54	2780.92	PPP	PPP
1452971_at	Upf3a	-2.58189	0.00486716	18902.8	7023.73	PPP	PPP
1416873_a_at	Cdk2	-2.58125	0.0041536	7102.64	2752.48	PPP	PPP
1435291_at	Lemd3	-2.58112	0.00798202	6280.8	2604.78	PPP	PPP
1424020_at	Arl6ip6	-2.58093	0.0053521	3967.69	1620.52	PPP	PPP
1449066_a_at	Arhgef7	-2.5807	0.0172142	3457.6	1203.96	PPP	PPP
1424161_at	Ddx27	-2.57992	0.0166386	13903.1	5530.42	PPP	PPP
1453465_x_at	Gm14057	-2.57969	0.000839182	800.402	310.757	PPP	APA
1429655_at	Nudcd1	-2.57734	0.00304565	940.169	359.343	PPP	AAA
1437881_at	Zfp944	-2.57721	0.0108179	619.503	230.037	PPP	PPP
1434433_x_at	Wdr61	-2.57648	0.0144971	1282.39	541.116	PPP	PPP
1433952_at	Tufm	-2.57484	0.00443493	2865.45	1072.7	PPP	PPP
1448223_at	Fto	-2.57194	0.0194384	1932.09	691.031	PPP	PPP
1456042_s_at	Cramp1l	-2.57164	0.0135415	10474.2	4232.83	PPP	PPP
1458375_at	Klhl32	-2.57077	0.0165819	423.542	178.549	PPP	AAA
1448922_at	Dusp19	-2.57026	0.0288728	443.346	185.881	PPP	APP
1422445_at	Itga6	-2.56884	0.00733079	3836.72	1427.9	PPP	PPP
1448717_at	Gcdh	-2.56842	0.0217164	1538.62	671.34	PPP	PPA
1421586_a_at	Cd46	-2.56784	0.0428305	295.071	133.619	PPP	PAA
1426492_at	Tdp1	-2.5675	0.0130596	3575.78	1463.13	PPP	PPP
1460445_at	Scaf11	-2.56655	0.0142426	3887.84	1570.15	PPP	PPP
1419757_at	Pitpnm2	-2.5662	0.0163395	744.173	257.071	MPP	AAA
1434311_at	Cnot6l	-2.56531	0.00182798	5548.82	2159.35	PPP	PPP
1423837_at	2400003C14Rik	-2.56461	0.011269	3038.79	1274.58	PPP	PPP
1434079_s_at	Mcm2	-2.5644	0.0266492	6718.43	2756.02	PPP	PPP
1453040_at	Mcart6	-2.56427	0.0232003	1059.57	445.104	PPP	PPP
1455712_at	Hist3h2a	-2.56398	0.0211393	27506.4	10902.2	PPP	PPP
1460085_at	Zfp281	-2.56323	0.0210625	442.604	157.259	PPP	MPP
1444410_at	Acp6	-2.55975	0.0130935	47.1423	19.2997	PAP	AAA
1422591_at	Tceb3	-2.55948	0.0161989	6447.76	2768.08	PPP	PPP
1428793_at	Slc36a1	-2.55885	0.0211097	1095.03	403.952	PAP	AAA
1435535_at	Depdc5	-2.55876	0.00746584	2272.78	920.2	PPP	PPA
1422450_at	Ctnnd1	-2.5587	0.00485858	105.094	39.5801	PPP	PPP
1455322_at	Ttc21b	-2.55615	0.0152642	894.817	370.626	PPP	PPP
1441320_a_at	AI413194	-2.55542	0.0315778	18501	7394.7	PPP	PPP
1440894_at	Tmtc3	-2.55517	0.00208407	319.411	124.042	PPP	APP
1429434_at	Pik3ca	-2.54996	0.0269589	750.866	300.862	PPP	PPP
1429595_at	2700049A03Rik	-2.5474	0.00310557	1469.61	594.723	PPP	PPP
1417441_at	Dnajc12	-2.5473	0.0373469	437.611	159.618	PPP	PAP
1448236_at	Rdx	-2.54727	0.000948798	27633.7	10879.7	PPP	PPP
1433561_at	Acap2	-2.5472	0.0134005	4309.24	1870.86	PPP	PPP
1455048_at	Igsf3	-2.54492	0.0150777	184.941	68.7074	PAP	AAA
1454879_s_at	1700052N19Rik	-2.54482	0.00498934	4763.21	1961.1	PPP	PPP
1426455_at	Cwc27	-2.54437	0.00639206	5347.63	1984.08	PPP	PPP
1429622_at	Cand2	-2.54241	0.0390436	313.848	143.626	PPP	AAP
1435591_at	AI426330	-2.5421	0.0154736	2622.17	1119.16	PPP	APP
1422788_at	Slc43a3	-2.54187	0.00659998	10238.3	4251.01	PPP	PPP
1423385_at	Actr8	-2.54161	0.0109105	6476.26	2765.69	PPP	PPP
1454846_at	Utp15	-2.54141	0.0359258	2284.46	1023.46	PPP	PPP
1435074_at	Tmem106b	-2.54107	0.0154796	12435.6	5167.39	PPP	PPP
1424033_at	Srsf7	-2.53905	0.0360223	9289.53	4281.5	PPP	PPP
1436654_at	Gen1	-2.53732	0.00188586	1275.08	509.086	PPP	PPP
1436942_at	A930035D04Rik	-2.53724	0.0173176	518.892	190.6	PPP	PPP
1424169_at	Tax1bp3	-2.53696	0.0127505	3573.73	1452.08	PPP	PPP
1456422_at	Dennd5b	-2.53648	0.00299559	2143.68	869.176	PPP	PPP
1458559_at	A730028G07Rik	-2.53354	0.00212081	288.927	114.493	PPP	PPP
1426727_s_at	Gm2213	-2.53282	0.00520749	5822.85	2270.41	PPP	PPP
1435000_at	Gspt1	-2.53237	0.0052635	2616.6	1075.88	PPP	PPP
1425508_s_at	Arfrp1	-2.53166	0.0310695	3594.38	1625.82	PPP	PPP
1440173_x_at	Selp	-2.53117	0.00761818	193.375	71.6359	PPP	APP
1451511_at	Hibch	-2.53038	0.031415	813.166	370.185	PPP	APP
1453064_at	Etaa1	-2.52967	0.0108112	2072.75	875.918	PPP	PPP
1426884_at	Rmnd5a	-2.52943	0.00265968	13534.2	5466.93	PPP	PPP
1428919_at	Fgfr1op	-2.52924	0.0401973	19350.3	9059.87	PPP	PPP
1460220_a_at	Csf1	-2.52846	0.0178128	1461.52	616.704	PPP	APA
1429291_at	Psmd1	-2.52799	0.00289911	30171.4	11771	PPP	PPP
1432830_at	Ccdc138	-2.52719	0.0307221	394.023	175.463	PPP	PPA
1449017_at	Nutf2	-2.52712	0.0175093	536.436	211.206	PPP	PAP
1439411_a_at	Xpo7	-2.52648	0.00132348	34437.3	13590.4	PPP	PPP
1456485_at	Npat	-2.52559	0.00805802	1553.42	616.427	PPP	PPP
1416722_at	Hmg20a	-2.52451	0.00428951	7657.69	3116.85	PPP	PPP
1437586_at	Cnot4	-2.52444	0.0253624	4920.54	2268.01	PPP	PPP
1423666_s_at	Gm7625	-2.5242	0.0021174	19770.3	7766.11	PPP	PPP
1460403_at	Psip1	-2.5237	0.00547361	2645.63	1099.91	PPP	PPP
1435336_at	Celsr2	-2.52326	0.00684365	2865.39	1187.46	PPP	PPP
1437627_at	Mex3d	-2.52284	0.00818353	1881.84	698.652	PPP	PPP
1453200_at	Rai1	-2.52247	0.0268657	8277.16	3747.46	PPP	PPP
1455205_a_at	Usp19	-2.52245	0.0375815	11281.3	5111.53	PPP	PPP
1417698_at	Gtf2f1	-2.52019	0.0252724	39516	17371.3	PPP	PPP
1440231_at	Mtap9	-2.51975	0.0199909	123.551	50.8848	PPP	AAA
1433735_a_at	Tmem64	-2.5196	0.00097281	8383.14	3325.71	PPP	PPP
1434267_at	Nek1	-2.51706	0.0101191	652.341	273.246	PPP	APP
1415720_s_at	Mad2l1bp	-2.51568	0.00399642	3030.15	1203.27	PPP	APP
1437009_a_at	Rnf115	-2.51563	0.0261028	5679.87	2316.91	PPP	PPP
1429642_at	Anubl1	-2.51446	0.00282564	212.569	86.6606	PPP	AAP
1434941_s_at	Esf1	-2.51438	0.0107578	1971.97	847.301	PPP	PPP
1448907_at	Thop1	-2.51149	0.0172152	1635.31	712.814	PPP	MAP
1452689_at	Zfp512	-2.51106	0.0302189	3854.26	1602.98	PPP	PPP
1441833_at	ngly1	-2.51095	0.037721	103.344	46.1032	PPP	MPA
1456782_at	TADA1	-2.51065	0.0112914	2601.67	1014.38	PPP	PPP
1426944_at	Fbxw8	-2.51025	0.00788967	1284.12	477.031	PPP	PPP
1455249_at	Slc36a4	-2.50989	0.00764503	5653.53	2349.55	PPP	PPP
1434919_at	Agps	-2.50954	0.0144449	1355.26	575.388	PPP	APP
1449714_at	Fam73b	-2.50944	0.0321331	815.08	370.586	PPP	PPA
1429474_at	Ptgr2	-2.50912	0.0154394	339.779	122.026	PPP	APM
1429234_s_at	41163	-2.50806	0.00482341	21998.9	9104.15	PPP	PPP
1434910_at	A830080D01Rik	-2.50746	0.00664607	2032.64	854.067	PPP	PPP
1455237_at	Usp36	-2.5074	0.0414574	1497.25	516.458	PPP	PPP
1452771_s_at	Acsl3	-2.5071	0.0429078	1598.55	767.299	PPP	APP
1429271_at	9130011E15Rik	-2.50651	0.00921373	934.866	377.239	PPP	PPA
1437225_x_at	Gnai3	-2.50607	0.00933033	424.959	181.306	PPP	APP
1429085_at	Vezf1	-2.50496	0.0238345	18011.5	7893.55	PPP	PPP
1454689_at	Srrm1	-2.50422	0.00562151	25016.4	10434.7	PPP	PPP
1421173_at	Irf4	-2.50418	0.0319651	204971	93839.8	PPP	PPP
1458385_at	Hspa4l	-2.50414	0.0282362	618.658	250.212	PPP	APP
1417890_at	Pdxp	-2.50367	0.0119838	1708.75	736.927	PPP	PPP
1423478_at	Prkcb	-2.50365	0.0120692	23755.6	9697.12	PPP	PPP
1449130_at	Cd1d1	-2.50229	0.00323194	11452.7	4707.14	PPP	PPP
1434035_at	Dnajb6	-2.50121	0.00173858	10533.2	4165.08	PPP	PPP
1419565_a_at	Zfx	-2.50105	0.0124238	1050.23	435.185	PPP	PPP
1425798_a_at	Recql	-2.49988	0.0108961	1899.5	823.132	PPP	PPP
1436415_at	Med29	-2.49887	0.0179475	395.478	158.349	PPP	APM
1435891_x_at	2610021A01Rik	-2.49874	0.0231405	382.243	170.908	PPP	PPP
1459851_x_at	Riok1	-2.49866	0.00159659	478.662	189.906	PPP	MPP
1455523_at	Cstf2	-2.49861	0.00368327	2202.02	892.623	PPP	PPP
1437995_x_at	41159	-2.49831	0.00253355	1889.51	750.936	PPP	PPP
1455585_at	Rnf168	-2.49795	0.0143139	8717.67	3232.98	PPP	PPP
1417576_a_at	Otub2	-2.49748	0.00767153	29980.9	12317.2	PPP	PPP
1415780_a_at	Armcx2	-2.4974	0.00879959	600.053	247.853	PPP	PPP
1426934_at	Nhsl1	-2.49653	0.0190018	89.3986	36.4932	PPP	AAA
1437828_s_at	Wdr46	-2.49456	0.0327314	6460.37	2317.04	PPP	PPP
1415975_at	Carhsp1	-2.49381	0.00186955	23300.9	9427.86	PPP	PPP
1423520_at	Lmnb1	-2.49234	0.00811518	39400.4	16565.2	PPP	PPP
1436217_at	Zfp148	-2.49171	0.00334515	484.561	198.218	PPP	MPP
1419276_at	Enpp1	-2.49138	0.00546626	542.286	225.08	PPP	PPA
1417227_at	Mccc1	-2.4901	0.0131658	3411.56	1502.49	PPP	PPP
1452565_x_at	LOC641050	-2.48995	0.0200092	358.552	135.969	PPP	MPP
1421359_at	Ret	-2.48964	0.00721265	833.304	324.758	PPP	PPP
1452606_at	Mnd1	-2.48864	0.00622491	4189.86	1715.68	PPP	PPP
1451670_at	Rab43	-2.48822	0.0366387	5167.55	1739.31	PPP	PPP
1442753_at	Tnfaip8	-2.48811	0.0152581	537.489	239.265	PPP	PPP
1443475_at	hist1h3g	-2.48727	0.00853888	596.257	254.644	PPP	PPP
1448212_at	Psmg2	-2.48535	0.0490176	4156.01	1974.19	PPP	PPP
1455052_a_at	Mzt1	-2.48502	0.00326508	7217.79	2956.4	PPP	PPP
1449085_at	Phf10	-2.48488	0.00504748	7550.82	3010.21	PPP	PPP
1417781_at	Lass4	-2.48441	0.0173752	640.109	276.399	PPP	AAA
1423408_a_at	2500003M10Rik	-2.48361	0.00468178	32402.5	13556.2	PPP	PPP
1454990_at	Arid2	-2.48262	0.00202293	16893.6	6893.24	PPP	PPP
1447970_at	Rpp30	-2.48037	0.0318572	279.285	110.958	PPP	PPP
1421115_a_at	Zdhhc16	-2.48027	0.0317708	5074.09	2327.75	PPP	PPP
1448714_at	Rngtt	-2.47962	0.0182176	1268.69	562.455	PPP	APP
1451222_at	Btf3l4	-2.47891	0.00310937	2575.92	1022.99	PPP	PPP
1435299_at	Cdk7	-2.47762	0.0277451	2632.99	1146.92	PPP	MPP
1417984_at	Ube2v2	-2.47755	0.00442966	2133.96	895.33	PPP	PPP
1416428_at	Thap11	-2.47703	0.0277851	9164.17	4330.58	PPP	PPP
1417949_at	Ilf2	-2.47702	0.00871108	9103.25	3458.54	PPP	PPP
1434699_at	G2e3	-2.47681	0.00563342	1256.7	506.241	PPP	PPP
1451444_s_at	Heatr6	-2.47348	0.0159592	2437.24	1019.49	PPP	MPP
1416575_at	Cdc45	-2.47238	0.0204361	2941.43	1281.65	PPP	PMP
1428507_at	Hdhd2	-2.47108	0.00575856	2298.51	915.235	PPP	PPP
1423577_at	Ankrd32	-2.4705	0.00268642	1076.84	440.76	PPP	PPP
1426966_at	Axin1	-2.46939	0.0359184	7656.1	3547.63	PPP	PPP
1449176_a_at	Dck	-2.46841	0.00825558	23798.7	9678.33	PPP	PPP
1448441_at	Cks1b	-2.46829	0.0170727	21522.8	9423.01	PPP	PPP
1415802_at	Slc16a1	-2.46729	0.00688085	53243	22351.1	PPP	PPP
1434660_at	Alkbh1	-2.46625	0.0359586	14744	6474.01	PPP	PPP
1448100_at	4833439L19Rik	-2.4654	0.0051248	26117.2	10960.9	PPP	PPP
1435925_at	Git2	-2.46536	0.0163665	9730.63	4245.69	PPP	PPP
1459677_at	Gm6686	-2.46529	0.0117486	223.95	90.1128	PPP	APP
1418399_at	Kctd9	-2.46402	0.0184569	3566.7	1421.65	PPP	PPP
1433519_at	Nucks1	-2.4632	0.00475493	92523.2	38617	PPP	PPP
1438018_at	Hook1	-2.4624	0.01539	1549.78	668.68	PPP	PPP
1436157_at	Ccar1	-2.46129	0.0134108	50632.5	20804.8	PPP	PPP
1439516_at	2610201A13Rik	-2.4611	0.0115739	1856.04	792.914	PPP	PPP
1452449_at	Hmbox1	-2.46091	0.0396121	3351.91	1559.01	PPP	PPP
1448333_at	Adprh	-2.46054	0.0102584	11402.8	4680.66	PPP	PPP
1434128_a_at	Zfp574	-2.46021	0.0434103	2440.86	1002.65	PPP	PPP
1424144_at	Cdt1	-2.45925	0.0362734	8638.49	4145.57	PPP	PPP
1438212_at	Usp37	-2.45905	0.039846	2730.68	1206.21	PPP	PPP
1417353_x_at	Snrpa1	-2.45895	0.00442237	11589.8	4822.12	PPP	PPP
1437526_x_at	Hnrnpr	-2.45862	0.0113195	15786.7	6149.64	PPP	PPP
1456482_at	Pik3r3	-2.45847	0.00869204	283.675	122.808	PPP	PPA
1425734_a_at	Ccdc77	-2.45839	0.00215417	4861.37	1952.15	PPP	PPP
1454032_at	Neto2	-2.45793	0.0156625	872.793	337.291	PPP	AAP
1445484_at	Cycs	-2.45677	0.00441387	30.0538	12.2582	PPP	AAA
1451151_s_at	Zfp410	-2.45415	0.00246115	5463.67	2193.03	PPP	PPP
1436431_at	1700025G04Rik	-2.45397	0.0283447	73.7596	33.9537	MPP	AAA
1418434_at	Mkrn1	-2.45383	0.028788	7313.63	2627.8	PPP	PPP
1416988_at	Msh2	-2.45254	0.0010479	7672.04	3124.82	PPP	PPP
1430516_at	4930428B01Rik	-2.45168	0.0113427	1574.54	651.329	PPP	PPP
1440421_at	gins3	-2.45005	0.00223324	105.885	43.3122	PPP	APA
1426804_at	Smarca4	-2.44983	0.0185744	278477	121815	PPP	PPP
1431057_a_at	Prss23	-2.44931	0.0398538	64.1969	24.403	PPP	AMP
1417718_at	Eif3g	-2.44817	0.0025297	60680.7	24610.2	PPP	PPP
1423877_at	Chaf1b	-2.44625	0.00806919	3516.09	1441.15	PPP	AAA
1458477_at	RERE	-2.44452	0.0232801	3036.68	1087.26	PPP	PPP
1420042_at	THOC1	-2.44375	0.0478709	1383.24	557.147	PPP	PPP
1416812_at	Tia1	-2.44372	0.0157136	12884.5	5763.94	PPP	PPP
1425307_at	Dnahc1	-2.44285	0.0164152	422.658	186.13	PPA	AAA
1432052_at	Exosc1	-2.44252	0.0449986	721.535	287.679	PPP	PPP
1436916_at	Tmem108	-2.44251	0.00749091	403.619	173.959	PPP	PMP
1436070_at	Glo1	-2.44057	0.0171123	373.446	139.512	PPP	APP
1430507_at	1700027J07Rik	-2.43973	0.0174962	4272.1	1888.79	PPP	PPP
1417723_at	Ube2j1	-2.43816	0.00572556	11416.2	4826.05	PPP	PPP
1437203_at	Cbll1	-2.43646	0.00712662	9405.86	3813.76	PPP	PPP
1449013_at	Eef2k	-2.43636	0.00417177	3472.18	1438.18	PPP	PPP
1449852_a_at	Ehd4	-2.43625	0.00393982	13827.7	5649.38	PPP	PPP
1434680_at	Plekhg3	-2.43537	0.0181105	741.832	334.082	PPP	PPM
1446235_at	Ap1ar	-2.43391	0.0457641	2668.56	1160.1	PPP	PPP
1457266_at	SLC38A6	-2.43372	0.0048454	820.265	345.209	PPP	PPP
1424490_at	Zfp428	-2.43236	0.0132433	1089.73	472.304	PPP	PPM
1426977_at	Usp47	-2.43209	0.0017727	8468.97	3506.79	PPP	PPP
1416912_at	Akirin1	-2.43115	0.00221314	26226.4	10680.7	PPP	PPP
1421731_a_at	Fen1	-2.43039	0.0317043	2115.97	945.162	PPP	PPP
1448778_at	Srsf4	-2.42957	0.00115424	90351.7	37209.5	PPP	PPP
1455832_a_at	Umps	-2.42742	0.00197877	7677.57	3186.88	PPP	PPP
1456658_at	Acta2	-2.42617	0.0124822	521.412	232.6	PPP	APM
1426297_at	Tcf3	-2.42535	0.0127467	134098	56569.7	PPP	PPP
1455053_a_at	Dcun1d1	-2.42425	0.00563356	1274.59	548.375	PPP	PPP
1455580_at	Usp6nl	-2.42419	0.0216453	3678.37	1676.32	PPP	PPP
1448787_at	LOC100233175	-2.4241	0.0049609	4429.55	1859.02	PPP	PPP
1452146_a_at	Cox15	-2.42394	0.0073304	1646.49	642.417	PPP	PPP
1423848_at	Mphosph6	-2.42272	0.0234036	3111.52	1394.02	PPP	PPP
1417596_at	B9d1	-2.4221	0.0273203	1281.32	587.958	PPP	AAP
1424300_at	Gemin6	-2.42058	0.00827444	2651.96	1152.6	PPP	PPP
1429625_at	2900054C01Rik	-2.4199	0.0222138	104.686	45.8636	PPP	AAP
1426953_at	Hmgxb4	-2.41901	0.034081	1765.92	828.299	PPP	PPP
1419169_at	Mapk6	-2.4169	0.00954451	8236.13	3551.8	PPP	PPP
1420829_a_at	Ywhaq	-2.41672	0.00203261	24076.5	10044	PPP	PPP
1436505_at	Ppig	-2.411	0.00602747	17177.8	7372.29	PPP	PPP
1447469_at	Ccdc66	-2.40987	0.0263268	1309.97	529.271	PPP	MPA
1436842_at	Fam63b	-2.40932	0.00780783	28199.5	11345.2	PPP	PPP
1452368_at	Bcr	-2.40882	0.0092191	14306.5	6216.69	PPP	PPP
1434782_at	Usp42	-2.40741	0.01443	2996.53	1339.33	PPP	PPP
1438238_at	2010315B03Rik	-2.40455	0.0371247	3085.79	1367.77	PPP	PPP
1420909_at	Vegfa	-2.40307	0.0020702	264.238	110.878	PAP	AAA
1449371_at	Hars2	-2.40278	0.0128095	876.237	385.127	PPP	APP
1443640_at	Zfp882	-2.40259	0.0152595	4457.15	1792.44	PPP	PPP
1434587_x_at	Ptdss2	-2.40186	0.00300838	1090.13	449.13	PPP	PPP
1437557_at	D3Ertd254e	-2.40181	0.0142502	312.099	139.135	PPP	PPP
1433954_at	4632419I22Rik	-2.40161	0.029509	7126.87	3249.58	PPP	PPP
1435034_at	Rpap2	-2.40075	0.0105193	330.452	139.044	PPP	APM
1419339_at	Neu3	-2.40074	0.00737909	364.065	146.464	PPP	MPP
1438961_s_at	Blmh	-2.40053	0.0105392	35940.3	15762.2	PPP	PPP
1452725_a_at	Rnaseh2a	-2.39953	0.00675723	11354.1	4941.35	PPP	PPP
1417834_at	Synj2bp	-2.399	0.00164564	8420.46	3496.96	PPP	PPP
1460541_at	Slc7a6	-2.39895	0.0101477	1586.3	698.027	PPP	APP
1417985_at	Nrarp	-2.3986	0.0282604	791.883	313.203	PPP	PPP
1420594_at	Bard1	-2.39613	0.0142594	1851.37	819.793	PPP	AMP
1452854_at	Sec63	-2.39564	0.00153284	11920.2	4972.13	PPP	PPP
1453360_a_at	Tex9	-2.3946	0.00610113	5550.24	2275.2	PPP	PPP
1449944_a_at	Sec61a2	-2.39414	0.0343258	1387.03	664.251	PPP	PPA
1424817_at	Spef1	-2.39311	0.0189424	1103.16	438.701	PPP	APA
1440283_at	1810059H22Rik	-2.3928	0.0204331	54786.2	25450	PPP	PPP
1424697_at	Dtwd1	-2.39254	0.0128668	587.791	236.954	PPP	PPP
1439558_at	Zfp317	-2.39244	0.00594917	2171.53	913.198	PPP	PPP
1416106_at	Kti12	-2.39233	0.00295135	3598.57	1503.29	PPP	PPP
1424199_at	Seh1l	-2.39207	0.00330938	6282.44	2668.83	PPP	PPP
1427245_at	Arfgap1	-2.39151	0.00524244	4478.53	1933.13	PPP	PPP
1455633_at	Zfp647	-2.39123	0.0289924	548.767	232.686	PPP	PPP
1449186_at	Bag4	-2.38961	0.0301808	1162.98	506.605	PPP	PPP
1432158_a_at	Trappc2	-2.38959	0.00273952	1698.64	720.304	PPP	PPP
1426112_a_at	Cd72	-2.38734	0.0417929	151392	73785.9	PPP	PPP
1451216_at	Zfp330	-2.38698	0.00524352	19249.2	8287.61	PPP	PPP
1450178_at	Brdt	-2.38693	0.00771027	1298.12	571.537	PPP	PPP
1416005_at	Psmc1	-2.38612	0.00224789	63277.1	26254.1	PPP	PPP
1434037_s_at	Kat2b	-2.38353	0.00442288	4788.53	2048.06	PPP	PPP
1460197_a_at	Steap4	-2.38317	0.0214894	46860.2	19040.6	PPP	PPP
1431777_a_at	Hmgn3	-2.38227	0.0285774	8891.39	3807.76	PPP	PPP
1455433_at	Zfp942	-2.38097	0.0222716	1598.91	732.486	PPP	PPP
1436108_at	Txndc9	-2.38053	0.0274839	854.022	377.09	PPP	PPP
1426012_a_at	2610301G19Rik	-2.38051	0.00394945	5368.61	2199.05	PPP	PPP
1451833_a_at	Setdb1	-2.38003	0.0195441	4364.71	2019.1	PPP	PPP
1455306_at	Fam193a	-2.37958	0.00268618	9097.69	3838.83	PPP	PPP
1436185_at	AI314180	-2.37914	0.0218287	2419.74	922.419	PPP	PPP
1424516_at	B230354K17Rik	-2.3783	0.00380308	9237.95	3817.93	PPP	PPP
1452179_at	Phf17	-2.37824	0.00425864	1057.1	450.766	PPP	PPP
1440202_at	E430024I08Rik	-2.37758	0.00619815	2567.84	1079.14	PPP	PPP
1456876_at	Mypop	-2.37711	0.0200559	366.561	146.109	PPP	MPA
1459806_x_at	Mrps23	-2.37549	0.00262725	3178.76	1338.35	PPP	PPP
1417847_at	Ulk2	-2.37535	0.0150213	1866.53	839.219	PPP	PPP
1427785_x_at	Solh	-2.37527	0.0368939	6768.34	3318.76	PPP	PPP
1436712_at	Pla2g4c	-2.37336	0.0180724	65.707	27.3584	APP	AAA
1460678_at	Klhdc2	-2.37248	0.00222801	19205.3	8096.98	PPP	PPP
1441948_x_at	Zfand3	-2.37241	0.00653441	9863.57	4175.33	PPP	PPP
1433794_at	Setx	-2.37121	0.0336117	10915.4	5156.73	PPP	PPP
1450059_at	Fancg	-2.37099	0.00792344	14664.9	6396.82	PPP	PPP
1430662_at	9430091E24Rik	-2.37012	0.0171652	1167.81	536.497	PPP	PPP
1432013_a_at	Fam54a	-2.36992	0.0143228	842.047	373.128	PPP	AAA
1447223_at	1447223_at	-2.36981	0.0329767	168.705	68.0585	PPP	APA
1424239_at	Fam65a	-2.36843	0.0141905	6199.91	2597.24	PPP	PPP
1435556_at	Zfp597	-2.36773	0.00529265	3023.98	1314.02	PPP	PPP
1454680_at	D5Ertd579e	-2.36742	0.0307846	2093.23	939.629	PPP	PPP
1456754_at	Zfyve20	-2.36655	0.0234432	3088.99	1425.86	PPP	PPP
1416543_at	Nfe2l2	-2.36596	0.00437635	9171.66	3820.3	PPP	PPP
1431930_x_at	Crls1	-2.36559	0.00496057	4053.33	1766.36	PPP	PPP
1423899_at	Trip12	-2.36487	0.00765242	6120.87	2631.26	PPP	PPP
1453312_at	Dcaf6	-2.36397	0.00451108	13868	5836.12	PPP	PPP
1456419_at	5730455P16Rik	-2.36347	0.0474768	1325.2	638.175	PPP	PPA
1455352_at	2610101N10Rik	-2.36167	0.0137659	1642.07	745.75	PPP	PPP
1417769_at	Psmc6	-2.3612	0.0106951	260.238	114.318	PPP	AAP
1455412_at	Sfmbt1	-2.36083	0.00220926	2570.64	1083.48	PPP	PPP
1448651_at	Nudt5	-2.35968	0.00201156	2377.61	1013.9	PPP	PPP
1458365_at	Gorab	-2.35937	0.0228143	303.775	142.2	PPP	PPP
1427152_at	Qser1	-2.35883	0.00751453	1907.98	799.895	PPP	PPP
1450987_a_at	2310004I24Rik	-2.35871	0.00357718	6548.36	2822.62	PPP	MPP
1435682_at	Lars2	-2.35602	0.00961389	2380.61	1057.42	PPP	PPA
1415920_at	Cstf2t	-2.35591	0.0107696	12172.8	5088.88	PPP	PPP
1423127_at	Impa1	-2.35572	0.00708922	9211.8	4106.73	PPP	PPP
1454963_at	Pde12	-2.35463	0.0112591	4787	2051.72	PPP	PPP
1452021_a_at	Hes6	-2.35402	0.0381543	8675.02	3866.44	PPP	PPP
1420888_at	Bcl2l1	-2.3523	0.0443095	13550	6625.39	PPP	PPP
1436387_at	C330006P03Rik	-2.35036	0.0105118	515.014	231.244	PPP	PPP
1455529_at	Mex3a	-2.3499	0.041787	3780.33	1669.52	PPP	PPP
1455219_at	Slx1b	-2.34918	0.00154025	328.215	140.048	PPP	AAA
1455786_at	Zfp820	-2.34822	0.0277733	44.9533	17.8243	PPP	AAA
1454760_at	Htatsf1	-2.34815	0.0135117	46243.1	19932	PPP	PPP
1431946_a_at	Necab3	-2.34801	0.0385502	828.421	343.991	PPP	AAA
1436198_at	2310075K07Rik	-2.34777	0.00869706	872.135	360.937	PPP	PPP
1451678_at	Narf	-2.3466	0.00646967	10901.9	4831.68	PPP	PPP
1423554_at	Ggcx	-2.34659	0.00440423	1053.72	449.098	PPP	PPP
1450854_at	Pa2g4	-2.34559	0.00802562	3958.84	1684.77	PPP	PPP
1422538_at	Extl2	-2.34548	0.00590256	746.483	307.405	PPP	PAP
1429096_at	2810455D13Rik	-2.34536	0.00843133	612.314	272.794	PPP	PPP
1428210_s_at	Chuk	-2.34536	0.0158551	4561.83	2102.64	PPP	PPP
1423923_a_at	Wdr8	-2.34476	0.0106954	4444.85	1874.94	PPP	PPP
1428773_s_at	Bcor	-2.34319	0.0284364	8237.25	3570.31	PPP	PPP
1425334_at	Gorasp1	-2.34077	0.0177448	1439.47	651.483	PPP	PPA
1432177_a_at	Mnat1	-2.34063	0.00328301	3264.85	1405.11	PPP	PPP
1454136_a_at	4921524J17Rik	-2.33972	0.00680249	9824.87	4372	PPP	PPP
1417668_at	Rtn4ip1	-2.33936	0.00468492	1550.91	658.917	PPP	PPP
1456805_a_at	Ppp4r1l-ps	-2.33839	0.0275571	749.552	354.841	PPP	PPP
1416165_at	Rab31	-2.33807	0.0134188	1442.1	664.871	PPP	APP
1452671_s_at	Lman1	-2.33684	0.00903539	10505.8	4538.05	PPP	APP
1437875_at	Bicd2	-2.33583	0.0067375	13093.1	5447.17	PPP	PPP
1456331_at	9130023H24Rik	-2.33467	0.0226483	541.281	226.14	PPP	AAA
1430148_at	Rab19	-2.33459	0.0180669	3386.76	1588.88	PPP	PPP
1435350_at	Traf6	-2.33412	0.0361998	6982.08	3349.05	PPP	PPP
1454734_at	Lef1	-2.33411	0.00268289	37092.1	16044.8	PPP	PPP
1455142_at	Socs4	-2.33397	0.00687164	5051.53	2164.22	PPP	PPP
1453591_at	5730437N04Rik	-2.33346	0.0356814	1811.2	866.734	PPP	PPP
1452241_at	Topbp1	-2.33222	0.0442708	35012	16057.8	PPP	PPP
1426954_at	Trim33	-2.3322	0.0021141	5369.7	2293.85	PPP	PPP
1445041_at	D16Ertd6e	-2.33145	0.0092107	167.093	70.6108	PPP	APP
1453819_x_at	Stx18	-2.33137	0.00604413	1860.97	810.374	PPP	PPP
1455113_at	Armc8	-2.33119	0.0106538	1667.6	684.155	PPP	PPP
1455179_at	Mpp7	-2.33071	0.00678418	315.164	134.722	PPP	AAP
1429137_at	2810422O20Rik	-2.33062	0.00950598	897.493	377.021	PPP	APP
1460438_at	Lysmd1	-2.32877	0.0210418	675.939	306.039	PPP	PPP
1459861_s_at	Kdm2b	-2.32815	0.0118516	4367.19	1991.49	PPP	PPP
1424602_s_at	Xrcc4	-2.32678	0.0142603	559.471	245.237	PPP	APP
1455059_at	Helz	-2.32566	0.0171447	1892.61	879.072	PPP	PPP
1416091_at	Mtap4	-2.32519	0.03662	6347.42	2910.99	PPP	PPP
1455505_at	Gatad2a	-2.32514	0.0148115	3488.19	1576.52	PPP	PPP
1458264_at	AW046200	-2.32511	0.00611706	431.42	181.351	PPP	APA
1454947_a_at	Ublcp1	-2.32431	0.00533533	5348.97	2289.57	PPP	PPP
1417139_at	Dsn1	-2.32426	0.00209148	1771	766.623	PPP	PPP
1451365_at	Rbm19	-2.32413	0.00284573	821.913	356.897	PPP	PAA
1425704_at	Dhrs11	-2.32412	0.00386337	362.368	159.309	PPP	AAP
1438293_at	Tchp	-2.3237	0.0266115	1233.95	580.314	PPP	PPP
1441633_at	Nudt9	-2.32341	0.0283544	46.657	20.4765	PPP	AAA
1426666_a_at	Sun1	-2.32224	0.0435334	2684.09	1353.49	PPP	PPP
1429087_at	1110054O05Rik	-2.32168	0.0106029	3207.28	1437.59	PPP	PPP
1452882_at	Pgrmc2	-2.3205	0.0131046	1600.44	719.008	PPP	PPP
1452261_at	Shprh	-2.32033	0.00366721	1053.72	459.302	PPP	PPP
1425262_at	Cebpg	-2.31923	0.0132525	16389.4	6836.55	PPP	PPP
1416751_a_at	Ddx20	-2.31858	0.00637316	4357.38	1942.9	PPP	PPP
1444632_at	BC064078	-2.31486	0.00695665	623.487	274.241	PPP	PPP
1455228_at	Whsc1	-2.31476	0.00746048	1900.74	854.584	PPP	PPP
1450024_at	Sufu	-2.312	0.0144858	3456.93	1402.02	PPP	PPP
1452070_at	Dedd2	-2.31113	0.00928606	4853.37	2041.19	PPP	PPP
1427074_at	Pcmtd2	-2.3104	0.0306114	6428.81	3151.39	PPP	PPP
1428124_at	Gtf2e1	-2.30939	0.00516638	1546.7	680.514	PPP	PPP
1418542_s_at	Cenpo	-2.30771	0.00253649	5416.25	2372.03	PPP	PPP
1419749_at	Trdmt1	-2.30703	0.026333	1099.74	501.406	PPP	PPP
1434724_at	Usp31	-2.30686	0.0344427	2249.72	1119.13	PPP	PPP
1417479_at	Ppp2r3c	-2.30651	0.00571699	2472.83	1106.15	PPP	PPP
1420981_a_at	Lmo4	-2.3059	0.00850178	51692.6	23380.5	PPP	PPP
1449661_at	Suz12	-2.30577	0.00284282	22287.4	9738.67	PPP	PPP
1451340_at	Arid5a	-2.30509	0.0298637	8610.41	4169.79	PMP	MAA
1435916_at	Zfp84	-2.30483	0.0246471	684.862	274.362	PPP	PPP
1453104_at	Mapk1	-2.30475	0.00324826	5214.4	2263.98	PPP	PPP
1447689_at	Gprasp1	-2.30471	0.0105302	635.008	268.307	PPP	PAP
1423160_at	Spred1	-2.30462	0.0102447	569.775	249.482	PPP	PPP
1435801_at	Fktn	-2.30391	0.0230672	333.285	135.524	PPP	APP
1415745_a_at	Dscr3	-2.30351	0.00326607	7220.43	3177.37	PPP	PPP
1426662_at	Cmas	-2.30342	0.0263142	37904.3	17927.2	PPP	PPP
1460733_at	Unc119b	-2.30321	0.00616152	5519.94	2408.63	PPP	PPP
1433479_at	Ubr7	-2.30218	0.0156692	2147.06	968.592	PPP	PPP
1423369_at	Fmr1	-2.30154	0.00428868	30023.5	13273.7	PPP	PPP
1451384_at	Jmjd5	-2.30132	0.0075837	2884.73	1220.55	PPP	PPP
1453021_at	Stxbp5	-2.30123	0.00560574	5380.36	2363.63	PPP	PPP
1424314_at	Prpf3	-2.29992	0.0139947	14622.4	6709.79	PPP	PPP
1428846_at	Ttc14	-2.29955	0.0288133	4216.12	1879.08	PPP	PPP
1438644_x_at	Commd9	-2.29954	0.00358632	9648.89	4188.36	PPP	PPP
1422713_a_at	Ube2i	-2.29948	0.0111902	4372.17	2003.18	PPP	PPP
1454878_at	Dzip3	-2.2966	0.0088254	2117.93	880.626	PPP	PPP
1451409_at	2210021J22Rik	-2.29655	0.0437412	2107.58	966.491	PPP	APP
1418850_at	Epc1	-2.29603	0.0245765	32770	15663.3	PPP	PPP
1423739_x_at	Aplp2	-2.29441	0.00977103	5473.19	2426.6	PPP	PPP
1423597_at	Atp8a1	-2.29362	0.0110011	3935.45	1774.65	PPP	PPP
1435824_at	Yy1	-2.29333	0.0127899	8291.78	3661.8	PPP	PPP
1424024_at	Mcfd2	-2.29247	0.00359024	2046.91	905.034	PPP	PPP
1417113_at	Gmcl1	-2.292	0.00520733	5322.09	2381.3	PPP	PPP
1435474_at	Taf5	-2.29173	0.0355073	9615.45	4691.36	PPP	PPP
1420033_s_at	Ppp2r2d	-2.29127	0.0164186	16355.9	7717.77	PPP	PPP
1453858_at	Slc35a2	-2.28924	0.0466016	339.397	172.836	PPP	APP
1437632_at	Med14	-2.28913	0.00217908	6950.47	3043.98	PPP	PPP
1423882_at	Rfwd3	-2.28866	0.0180983	30106.4	13911.7	PPP	PPP
1451183_at	Myo19	-2.28858	0.0134309	708.351	317.351	PPP	AAA
1417727_at	Srsf9	-2.28766	0.0106968	39767.7	17423.5	PPP	PPP
1451207_at	Cbara1	-2.28763	0.00964593	1561.37	664.69	PPP	PAP
1428759_s_at	Cwc25	-2.28748	0.0328073	2583.89	1115.93	PPP	PPP
1439144_at	Cwf19l1	-2.28716	0.0183588	3006.97	1363.43	PPP	PPP
1428081_at	Klhl21	-2.28713	0.00546632	8330.23	3651.05	PPP	PPP
1446131_at	Jam3	-2.28694	0.0206171	223.486	103.572	PPP	MPA
1427475_a_at	Pdlim5	-2.2867	0.0189803	2257.97	1073.41	PPP	PPP
1454796_at	Ficd	-2.28665	0.0132604	1206.7	529.955	PPP	PPP
1426564_at	Zfp553	-2.28159	0.0358257	9710.06	4113.7	PPP	PPP
1428483_a_at	2610039C10Rik	-2.28155	0.0035341	2679.99	1155.04	PPP	PPP
1426216_at	Cog6	-2.28107	0.0105779	2157.45	931.077	PPP	PPP
1424548_at	zgpat	-2.28052	0.0373357	2874.06	1389.97	PPP	APP
1454927_at	Zfp41	-2.28036	0.0195472	1671.8	676.404	PPP	PPP
1442757_at	Lrch1	-2.27908	0.0355992	4885.07	2414.03	PPP	PPP
1448953_at	Blm	-2.27887	0.00777234	2518.52	1153.37	PPP	PPM
1433649_at	Kdm1b	-2.27812	0.0138614	10157.3	4477.95	PPP	PPP
1431273_at	Gm15428	-2.27778	0.0303135	1244.36	553.103	PPP	PPP
1428230_at	Prkd3	-2.27759	0.00249073	16106.1	7036.38	PPP	PPP
1438046_at	AU019823	-2.27756	0.0162361	2111.1	986.413	PPP	PPP
1428410_at	Naa50	-2.27539	0.00226904	1774.77	784.411	PPP	PPP
1447977_x_at	Gm4631	-2.27538	0.0253565	1808.19	779.308	PPP	PPP
1439541_at	4930414L22Rik	-2.27501	0.00774164	196.328	85.5094	PPP	APP
1459902_at	2700007P21Rik	-2.27413	0.00792128	5018.97	2279.06	PPP	PPP
1451219_at	Ormdl1	-2.27401	0.00317173	3904.72	1738.23	PPP	PPP
1424055_at	Ncoa5	-2.27352	0.0111155	6960.74	3001.01	PPP	PPP
1435006_s_at	Abcb7	-2.27323	0.00704095	4279.83	1896.86	PPP	PPP
1440828_x_at	Phf7	-2.27234	0.00672378	174.702	75.2692	PPP	AAP
1437373_at	Aen	-2.27201	0.0110115	398.921	184.309	PPP	PAA
1451726_at	Mtmr6	-2.272	0.00734397	2510.46	1107.68	PPP	PPP
1450680_at	Rag1	-2.27199	0.0311345	226985	111331	PPP	PPP
1438853_x_at	Ddx54	-2.27196	0.0399541	51302.3	25601.9	PPP	PPP
1455600_at	Rps3	-2.27165	0.0383571	9082.56	4653.24	PPP	PPP
1424824_at	Slain1	-2.2704	0.015215	13756.7	6433.95	PPP	PPP
1435540_at	Irgq	-2.2699	0.0127053	6275.09	2747.15	PPP	PPP
1453101_at	Klhl25	-2.26963	0.00738733	1404.47	634.849	PPP	PAA
1455003_at	Thap1	-2.26954	0.0210521	2068.01	960.02	PPP	PPP
1418560_at	Pdha1	-2.26929	0.00781183	26419.8	11869.8	PPP	PPP
1450458_at	Ncoa2	-2.26719	0.0239164	4870.55	2260.1	PPP	PPP
1418843_at	Slc30a4	-2.26718	0.0302524	11651.5	5814.82	PPP	PPP
1417195_at	Wwc2	-2.26602	0.00408746	74.8014	32.9596	PPP	AAM
1440715_s_at	Cdkn2aipnl	-2.26592	0.0147914	11178	5153.17	PPP	PPP
1422981_at	Dgcr8	-2.26555	0.0125709	6341.73	2884.76	PPP	PPP
1420399_at	Gfi1b	-2.26548	0.0115973	1065.49	486.532	PPP	MAP
1424849_at	Wdr62	-2.26532	0.00986571	1210.39	535.183	PPP	MPP
1423046_s_at	Ncbp2	-2.26481	0.0101197	9172.97	4028.58	PPP	PPP
1435182_at	Ccdc61	-2.26474	0.0439635	2305.51	1124.41	PPP	PAA
1424500_at	Utp6	-2.26416	0.0115596	11900.3	5409.82	PPP	PPP
1416042_s_at	Nasp	-2.26392	0.0135553	30266	13400.1	PPP	PPP
1434283_at	Arid5b	-2.26369	0.0304179	6346.34	3129.52	PPP	PPP
1435362_at	Foxj3	-2.26298	0.0320717	25671.9	12428.8	PPP	PPP
1436573_at	Scrn3	-2.2626	0.0193048	1385.68	564.054	PPP	APA
1450077_at	Chd1	-2.26251	0.00638561	1392.86	627.904	PPP	PPP
1450432_s_at	Mus81	-2.26245	0.0268802	4256.15	2071.24	PPP	PPA
1452760_at	2510012J08Rik	-2.26124	0.0390302	6350.32	2742.4	PPP	PPP
1452823_at	Gstk1	-2.26112	0.0464272	1333.87	643.538	PPP	PPP
1421954_at	Crkl	-2.26111	0.0163738	23968.6	10470.5	PPP	PPP
1424013_at	Etf1	-2.2611	0.00419945	12929.3	5768.97	PPP	PPP
1438692_at	Gtf3c4	-2.26079	0.0242771	2653.46	1113.93	PPP	PPP
1452062_at	Prpsap2	-2.26068	0.0238755	4981.35	2173.93	PPP	PPP
1416665_at	Coq7	-2.26056	0.0176527	92069.5	42806.4	PPP	PPP
1455252_at	Tsc1	-2.26001	0.0426297	6632.6	3328.8	PPP	PPP
1427670_a_at	Tcf12	-2.25995	0.00198737	43801	19400	PPP	PPP
1417580_s_at	SELENBP1	-2.25981	0.0055225	1212.43	544.794	PPP	PPP
1422018_at	Hivep2	-2.25911	0.0238117	1616.21	742.025	PPP	PPP
1421076_at	Sertad3	-2.2591	0.0469685	1834.43	873.564	PPP	PPP
1448531_at	Lmnb2	-2.25884	0.00426877	3154.37	1396.29	PPP	PPP
1442106_at	Fancm	-2.25872	0.0274898	1992.27	962.548	PPP	APA
1447522_s_at	Tnks2	-2.25869	0.0306256	1252.93	614.22	PPP	PPP
1433976_at	Reep3	-2.25858	0.0152378	199.892	92.9628	PPP	AAP
1450993_at	Pask	-2.25857	0.00215642	1983.02	880.691	PPP	PMP
1418198_a_at	Tm9sf1	-2.25836	0.0045167	5848.71	2607.92	PPP	PPP
1421529_a_at	Txnrd1	-2.25674	0.0184183	6157.16	2933.87	PPP	PPP
1422747_at	Chek2	-2.25668	0.0128616	1141.04	523.885	PPP	PPP
1439438_a_at	SARNP	-2.25527	0.00504195	10393.1	4647.32	PPP	PPP
1431726_a_at	Tmem80	-2.25489	0.00344907	996.186	447.658	PPP	PMP
1451509_at	Taf9	-2.25483	0.00787573	12062.3	5256.34	PPP	PPP
1450899_at	Nedd1	-2.25478	0.0229181	981.514	470.562	PPP	PPP
1454751_at	Mettl14	-2.25464	0.00801565	25426.1	11484.3	PPP	PPP
1420139_s_at	Krr1	-2.25463	0.0101428	17465.1	7858.12	PPP	PPP
1418014_a_at	B4galt1	-2.25451	0.00587392	32318	14412.5	PPP	PPP
1427917_s_at	Ssbp3	-2.25441	0.024241	12239.7	5606.88	PPP	PPP
1417144_at	Tubg1	-2.25422	0.0170486	1995.53	886.811	PPP	PPP
1434138_at	Prune	-2.25407	0.0266287	2829.1	1164.3	PPP	PPP
1417261_at	Mbtd1	-2.25404	0.00506137	8996.86	3908.65	PPP	PPP
1429307_s_at	Lzic	-2.25381	0.0156826	10082.7	4445.65	PPP	PPP
1434044_at	Repin1	-2.25315	0.017171	4214.85	1759.36	PPP	PPP
1452800_a_at	Apoo	-2.25296	0.0047708	4557.23	2051.86	PPP	PPP
1452821_at	Tial1	-2.25268	0.0286273	6522.5	3111.33	PPP	PPP
1453271_at	Phf14	-2.25237	0.0186949	38845.3	17340.6	PPP	PPP
1438463_x_at	Zdhhc6	-2.25113	0.0169732	4731.98	2121.38	PPP	PPP
1433527_at	Ireb2	-2.25029	0.0292928	11268.9	5479.37	PPP	PPP
1453576_at	Nipbl	-2.25004	0.0448466	13014.3	6582.17	PPP	PPP
1418720_at	Cops7b	-2.24973	0.0371771	1824.01	834.412	PPP	PPM
1418072_at	Hist1h2bc	-2.24901	0.0373012	23345	10268.5	PPP	PPP
1427194_a_at	Ercc8	-2.24896	0.00879948	2444.65	1091.31	PPP	AMP
1428620_at	Ensa	-2.2489	0.00827476	22380.9	9757.23	PPP	PPP
1437001_at	Gsk3b	-2.24853	0.0110142	12693.1	5363.97	PPP	PPP
1433570_s_at	Naa35	-2.2484	0.0436984	333.481	168.389	PPP	PPA
1415743_at	Hdac5	-2.24666	0.0274705	19957.8	9650.32	PPP	PPP
1450664_at	Gabpa	-2.24666	0.0438438	7078.07	3634.79	PPP	PPP
1458641_at	Braf	-2.24655	0.0411391	886.646	395.222	PPP	PPP
1427966_at	Fam105b	-2.24621	0.00960001	10168.1	4476.38	PPP	PPP
1444201_at	Cep135	-2.24589	0.0145615	3809.54	1803.43	PPP	PPP
1416585_at	Ruvbl1	-2.24568	0.00570414	11069	5035.98	PPP	PPP
1423717_at	Ak3	-2.24513	0.00887908	11687.1	5434.49	PPP	PPP
1455544_at	Zranb3	-2.24211	0.0183311	748.598	359.462	PPP	PPA
1452710_at	Rpusd4	-2.24178	0.0103312	2014	944.26	PPP	PPP
1424632_a_at	Rev3l	-2.24172	0.00434103	3110.02	1412.93	PPP	PPP
1434513_at	Atp13a3	-2.24157	0.00241627	6724.69	3006.34	PPP	PPP
1449935_a_at	Dnaja3	-2.24156	0.0214457	7092.66	3422.98	PPP	PPP
1452735_at	Pcnp	-2.24066	0.016318	11438	5507.05	PPP	PPP
1429564_at	Pcgf5	-2.24029	0.00386497	3464.48	1572.57	PPP	PPP
1420849_at	Crnkl1	-2.24009	0.0293129	1154.64	566.235	PPP	PPP
1439561_at	2010012O05Rik	-2.23994	0.00356038	720.449	322.54	PPP	PPP
1435101_at	Derl2	-2.23971	0.0295769	1012.71	420.088	PPP	PPP
1424668_a_at	Cux1	-2.2397	0.0349814	7103.83	3346.37	PPP	PPP
1423964_at	Cpsf3l	-2.239	0.0217224	4665.65	2181.9	PPP	PPP
1428233_at	Cpsf6	-2.2389	0.00518063	7131.31	3259.47	PPP	PPP
1428584_a_at	Haghl	-2.23831	0.0230626	3293.64	1403.27	PPP	PPP
1423176_at	Tob1	-2.23825	0.0245062	1374.88	646.17	PPP	PPP
1448370_at	Ulk1	-2.23708	0.0205932	5740.86	2423.49	PPP	PPP
1448711_at	Mcm3ap	-2.23663	0.0306084	5481.34	2578.2	PPP	PPP
1441792_at	Zfp945	-2.2352	0.0177566	611.87	256.507	PPP	AAM
1434088_at	Zkscan17	-2.23504	0.00548078	8215.13	3705.31	PPP	PPP
1459875_x_at	5730494M16Rik	-2.23469	0.00526909	32.3147	14.5594	PPP	AAA
1460606_at	Hsd17b13	-2.23423	0.0492503	88.5062	41.9525	PPP	AAA
1455403_at	Manea	-2.23423	0.00368408	14039.9	6312.55	PPP	PPP
1426895_at	Zfp191	-2.23414	0.00978806	10456.6	4824.81	PPP	PPP
1455706_at	Stxbp4	-2.23369	0.0154815	289.795	134.475	PPP	APA
1460366_at	Eml3	-2.23336	0.0276109	4942.62	2365.94	PPP	PPP
1417289_at	Plekha2	-2.23244	0.00881273	12869	5607.91	PPP	PPP
1426763_at	Oaz2-ps	-2.23142	0.00650807	33403.4	14979.5	PPP	PPP
1439942_at	Prep	-2.23079	0.00883497	13776.1	6373.53	PPP	PPP
1447750_x_at	Pih1d1	-2.23003	0.0102436	3684.18	1715.35	PPP	PPP
1452829_at	Cad	-2.22889	0.0258233	2642.98	1187.61	PPP	PPP
1417454_at	Cul4b	-2.22827	0.0111012	3575.87	1676	PPP	PPP
1416345_at	Timm8a1	-2.22715	0.0266535	12851.1	6256.38	PPP	PPP
1426710_at	Calm3	-2.22699	0.0457557	25070.6	10626	PPP	PPP
1460399_at	Ccdc117	-2.22666	0.00732139	2299.57	1059.64	PPP	PPP
1423519_at	Fam108c	-2.22642	0.00652984	5161.92	2309.66	PPP	PPP
1453097_a_at	Ubtf	-2.22556	0.0279331	39678.8	17359	PPP	PPP
1437969_s_at	0610007P22Rik	-2.22377	0.0254681	1032.07	506.201	PPP	APA
1448878_at	Mxd3	-2.22312	0.0272523	983.769	483.879	PPP	PMP
1452999_at	Smndc1	-2.2221	0.00924989	9242.29	4319.36	PPP	PPP
1445381_at	PCBP2	-2.22209	0.035569	2885.88	1436.12	PPP	PPP
1417007_a_at	Vps4b	-2.22158	0.0141728	53847.5	23668.4	PPP	PPP
1416679_at	Abcd3	-2.22066	0.0113532	4871.69	2150.78	PPP	PPP
1439789_at	Ebf1	-2.22058	0.0153987	65685.9	31335.5	PPP	PPP
1459213_at	1459213_at	-2.22041	0.0436251	735.576	340.729	PPP	PPP
1436839_at	2010109K11Rik	-2.22034	0.0157141	3298.97	1521.57	PPP	PPP
1433986_at	BC024659	-2.21961	0.00448353	4636.44	2127.25	PPP	PPP
1458709_a_at	Atxn7l1	-2.21939	0.0256006	837.701	402.949	PPP	PPP
1460577_at	JMY	-2.21861	0.0204605	2476.74	1195.49	PPP	PPP
1437176_at	Nlrc5	-2.21811	0.0273132	8721.82	4327.83	PPP	PPP
1434205_at	Ppp2r5c	-2.21782	0.00252304	5615.24	2541.21	PPP	PPP
1452091_a_at	Rbm28	-2.21731	0.0233951	4480.88	2175.04	PPP	MPA
1433726_at	2310035C23Rik	-2.2173	0.0386726	10991.4	5551.67	PPP	PPP
1450008_a_at	Ctnnb1	-2.21636	0.0118687	21205.1	9926.16	PPP	PPP
1454934_at	Ppm1f	-2.2146	0.00882187	1062.16	489.27	PPP	APP
1452211_at	Psme4	-2.2144	0.0300466	23273.1	10709	PPP	PPP
1442465_s_at	Strbp	-2.21414	0.0079036	15787.7	7201.54	PPP	PPP
1429061_at	1810063B05Rik	-2.21398	0.0055638	12718.7	5874.55	PPP	PPP
1452685_at	0610009O20Rik	-2.21312	0.0186172	4348.94	1952.61	PPP	PPP
1422734_a_at	Myb	-2.213	0.0492529	92579	46193.4	PPP	PPP
1423698_at	Ncaph2	-2.21245	0.00570793	11023.5	5097.71	PPP	PPP
1422245_a_at	Mrvi1	-2.21214	0.017729	650.722	300.275	PPP	PMA
1427439_s_at	Prmt5	-2.21195	0.0159853	4247.87	1866.77	PPP	PPP
1426408_at	Celf1	-2.21191	0.00948206	11197.6	5154.06	PPP	PPP
1428648_at	Cand1	-2.21101	0.0024508	7975.06	3595.73	PPP	PPP
1425641_at	Aff1	-2.21075	0.00839034	62814.3	28628.8	PPP	PPP
1440329_s_at	Gpatch2	-2.20945	0.0146613	3278.05	1416.82	PPP	PPP
1454652_at	Zranb2	-2.20792	0.00404877	13528.9	6150.23	PPP	PPP
1454873_at	Zfp775	-2.20742	0.0370526	3544.7	1567.05	PPP	PPP
1450138_a_at	Serpinb6a	-2.20683	0.0056074	1708.29	790.633	PPP	APA
1418924_at	Rassf7	-2.20675	0.00823084	767.888	354.873	PPP	APP
1457709_a_at	A930005H10Rik	-2.20549	0.0453519	1000.07	412.116	PPP	PPP
1427273_at	Rnf214	-2.20495	0.00923297	6641.42	3092.11	PPP	PPP
1451531_at	Cbwd1	-2.20409	0.0256796	2579.3	1266.23	PPP	PPP
1417284_at	Mapkap1	-2.20359	0.02568	3225.46	1339.01	PMP	AAM
1445671_at	Pot1b	-2.20281	0.0185247	6530.64	3111.45	PPP	PPP
1438958_x_at	Fkbp1a	-2.20263	0.00996021	17607.8	8207.65	PPP	PPP
1439408_a_at	Med1	-2.20138	0.00667052	161.035	72.4503	PPP	APP
1416373_at	Nfs1	-2.20067	0.0262377	2007.5	989.918	PPP	PPP
1424209_at	Rars2	-2.20066	0.0308549	3996.38	1945.54	PPP	PPP
1424918_at	Tbc1d19	-2.20027	0.027967	1157.92	525.441	PPP	PAP
1420036_at	Ate1	-2.20021	0.0212461	1775.15	830.979	PPP	PPP
1426812_a_at	Fam129b	-2.19958	0.0260389	836.216	363.774	PPP	AAP
1436820_at	Kctd11	-2.19846	0.0098547	2406.23	1084.78	PPP	PPP
1452236_at	Abcf1	-2.19819	0.0207057	54579	23252	PPP	PPP
1423749_s_at	Rangap1	-2.19734	0.0057703	13275.1	6044.1	PPP	PPP
1417508_at	Rnf19a	-2.19696	0.0379919	4541.14	2098.34	PPP	PPP
1435948_at	Tmem181c-ps	-2.19577	0.0116335	1132.05	523.347	PPP	PPP
1449122_at	Ubxn2b	-2.19515	0.00495215	755.289	337.386	PPP	PPP
1454938_at	Snx13	-2.19426	0.011467	8713.41	4113.31	PPP	PPP
1423704_at	Pla2g15	-2.19424	0.0135137	3231.56	1485.83	PPP	PPP
1423886_at	Lamc1	-2.19323	0.00909204	6410.28	2985.32	PPP	PPP
1435878_at	Stk38l	-2.19302	0.0258203	3531.19	1725.29	PPP	PPP
1418242_at	Faf1	-2.19265	0.00385855	12259.4	5650.81	PPP	PPP
1418887_a_at	D11Wsu99e	-2.19246	0.0280399	6889.52	2938.92	PPP	PPP
1449996_a_at	Tpm3	-2.19244	0.0416554	73397.6	36616.7	PPP	PPP
1438610_a_at	Cryz	-2.19197	0.0352349	58.1818	26.9838	PPP	APA
1456092_at	Kctd7	-2.19195	0.0232052	419.467	181.745	PPP	PPP
1435676_at	Cep164	-2.19177	0.00960874	1414.24	630.408	PPP	MPP
1455614_at	Tomm40l	-2.19161	0.0109578	650.599	306.436	PPP	PPP
1430417_s_at	Neurl4	-2.19099	0.0277767	4043.23	1820.79	PPP	PPP
1436052_at	1700020O03Rik	-2.19063	0.0157333	1428.78	671.934	PPP	PPP
1433816_at	Mcart1	-2.19024	0.0316323	67647.1	30995	PPP	PPP
1448467_a_at	Ehbp1l1	-2.18983	0.0209822	11402.2	5398.6	PPP	PPP
1420165_s_at	Dnajc17	-2.1897	0.0446073	2589.36	1302.04	PPP	MPA
1425349_a_at	Myef2	-2.18936	0.016703	25683.5	11920.7	PPP	PPP
1439044_at	Zfp354c	-2.18924	0.0137851	1316.46	627.741	PPP	PPP
1456363_at	St7l	-2.18903	0.0105406	3614.59	1591.8	PPP	PPP
1431400_a_at	Gas7	-2.18768	0.029738	18971.6	9469.6	PPP	PPP
1428566_at	Hspbap1	-2.18758	0.0229276	1728.74	797.368	PPP	PPP
1424291_at	Nup93	-2.18733	0.00653488	10993.5	5148.04	PPP	PPP
1456086_x_at	LOC631302	-2.18665	0.00965294	18666.2	8282.28	PPP	PPP
1427934_at	Lyrm2	-2.18567	0.0208784	3401.98	1522.44	PPP	PPP
1444102_at	ECE1	-2.18533	0.0245064	16542.6	8118.85	PPP	PPP
1433698_a_at	Txnl4a	-2.18486	0.0044158	11087.2	5088.87	PPP	PPP
1449273_at	Cyfip2	-2.18462	0.0102404	121421	57922.4	PPP	PPP
1433504_at	Pygb	-2.18461	0.0121279	11921.8	5552.5	PPP	PPP
1448856_a_at	Msra	-2.18459	0.00887696	4245.68	1997.28	PPP	PPP
1437088_at	Sdad1	-2.18443	0.0387672	6246.73	3029.27	PPP	PPP
1448273_at	Gss	-2.18438	0.0332752	619.225	305.759	PPP	APA
1455496_at	Pfas	-2.18429	0.0048455	8289.01	3826	PPP	PPP
1438006_at	4933439F18Rik	-2.184	0.0398531	1486.84	715.524	PPP	PPP
1435654_at	Ccdc14	-2.18305	0.00338911	578.703	264.747	MPP	MAA
1448744_at	Galns	-2.18013	0.0181753	2336.58	1137.1	PPP	PPP
1448497_at	Ercc3	-2.18004	0.0225957	5644.16	2806.1	PPP	PPP
1453475_at	4930445K14Rik	-2.17988	0.0119118	3009.92	1367.31	PPP	PPP
1453412_a_at	Sec14l1	-2.1792	0.0339852	4993.48	2252.35	PPP	PPP
1427906_at	1110037F02Rik	-2.17871	0.00384864	11784.1	5399.61	PPP	PPP
1454193_at	5430401H09Rik	-2.17821	0.0296351	806.969	357.359	PPP	MPP
1416443_a_at	Sae1	-2.17748	0.00262579	24381.4	11220.9	PPP	PPP
1452908_at	Dip2a	-2.17568	0.0156254	766.838	336.628	MPP	AAA
1428419_at	5430411K18Rik	-2.17558	0.0245413	3773.41	1865.55	PPP	PPP
1455969_at	Nudt15	-2.17527	0.0305547	1148.09	491.435	PPP	PPP
1418387_at	Mphosph8	-2.1751	0.0167077	3944.11	1841.3	PPP	PPP
1434764_at	Akap11	-2.17401	0.00528585	2474.84	1153.28	PPP	PPP
1425149_a_at	Pdcl	-2.174	0.0467829	8645.55	4501.67	PPP	PPP
1439967_at	1700071A11Rik	-2.17283	0.0302143	115.413	50.8556	PAP	AAA
1424575_at	Rabl5	-2.17257	0.0205209	17837.2	8668.8	PPP	PPP
1424539_at	Ubl4	-2.17247	0.0474025	4749.27	2274.54	PPP	PPP
1436212_at	Tmem71	-2.17216	0.00393718	6733.96	3114.44	PPP	PPP
1452869_at	Prpf38b	-2.17192	0.026878	19307.5	9732.65	PPP	PPP
1415719_s_at	Armc1	-2.17117	0.00558021	8081.8	3795.68	PPP	PPP
1434072_at	Smcr7	-2.17103	0.00866768	3998.27	1811.28	PPP	PPP
1424294_at	Ppp4r1	-2.1705	0.0475067	6620.01	3431.06	PPP	PPP
1423711_at	Ndufaf1	-2.1701	0.0221599	1092.78	502.212	PPP	MPP
1416998_at	Rrs1	-2.16898	0.00274681	4683.71	2157.81	PPP	PPP
1452076_at	Spryd4	-2.16786	0.0294643	616.191	285.379	PPP	AAP
1417230_at	Ralgps2	-2.16769	0.0386664	8272.22	4254.27	PPP	PPP
1416840_at	Mid1ip1	-2.16734	0.00484538	7881.52	3665.09	PPP	PPP
1416554_at	Pdlim1	-2.16521	0.00824843	13509.1	6184.66	PPP	PPP
1416524_at	Spop	-2.16343	0.0118056	37223.4	16648	PPP	PPP
1452974_at	Nol8	-2.16335	0.0102142	1506.16	695.258	PPP	PPP
1437349_at	Ckap5	-2.16065	0.0304242	11830.2	5711.92	PPP	PPP
1415749_a_at	Rragc	-2.16049	0.00501879	8819.2	4139.2	PPP	PPP
1454891_at	Cds2	-2.16047	0.0447071	1375.78	568.277	PPP	PPP
1429486_at	Pfkfb2	-2.16029	0.00994888	157.505	72.7398	PPP	AAA
1418127_a_at	Aifm1	-2.16026	0.0184861	8166.22	3658.98	PPP	PPP
1423479_at	Nol11	-2.1584	0.0428491	2049.42	1041.03	PPP	PPP
1424002_at	Pdcl3	-2.15678	0.0214932	6024.71	2787.89	PPP	PPP
1419761_a_at	Gabpb1	-2.1566	0.00874788	6226.98	2926.87	PPP	PPP
1434383_at	Pja2	-2.15647	0.0240334	1475.83	737.802	PPP	PPP
1433580_at	Nup54	-2.15642	0.00662878	3279.15	1537.68	PPP	PPP
1426403_at	Actr1b	-2.15611	0.00835529	4195.02	1916.01	PPP	PPP
1416422_a_at	Ssb	-2.15588	0.0157582	7450.49	3525.51	PPP	PPP
1423165_a_at	Mta2	-2.1556	0.00851429	12017.1	5608.13	PPP	PPP
1416486_at	Aimp1	-2.15543	0.0198373	30047.6	14298.3	PPP	PPP
1437791_s_at	Eml5	-2.15519	0.0229644	6926.24	3226.55	PPP	PPP
1460228_at	Usf2	-2.15243	0.0327562	4761.29	2380.28	PPP	PPP
1460262_a_at	1700037H04Rik	-2.15237	0.0109806	4342.42	1943.28	PPP	PPP
1452715_at	Haus5	-2.15205	0.0156329	1658.84	794.221	PPP	PPP
1452093_at	Tmem185b	-2.15174	0.0133966	1492.63	726.237	PPP	PPP
1437926_at	Xpnpep3	-2.15168	0.0424623	1378.52	707.186	PPP	PPP
1438562_a_at	Ptpn2	-2.15038	0.0194737	8116.85	4052.51	PPP	PPP
1426435_at	Tmem135	-2.14958	0.0164192	3534.62	1590.81	PPP	PPP
1416029_at	Klf10	-2.14949	0.0148028	5042.37	2398.88	PPP	PPP
1419501_at	Polk	-2.148	0.0081863	413.473	189.846	PPP	PAP
1433590_at	Herc3	-2.14755	0.0410165	2189.78	1126.36	PPP	PPP
1417791_a_at	Zfml	-2.1469	0.0365802	5872.63	2989.8	PPP	PPP
1448400_a_at	Smarcd2	-2.14689	0.00961058	215278	102472	PPP	PPP
1428517_at	Wdfy3	-2.14679	0.0285223	1280.39	557.857	PPP	PPP
1427156_s_at	Ascc2	-2.14605	0.0188147	2256.78	1099.08	PPP	MPP
1428251_at	Smchd1	-2.14537	0.0103399	19083.5	9234.35	PPP	PPP
1451026_at	Ftsj3	-2.1453	0.045284	7478.97	3172.94	PPP	PPP
1416118_at	Trim59	-2.14477	0.0204373	22030.9	10965.5	PPP	PPP
1421899_a_at	Mr1	-2.14461	0.0435059	746.134	324.161	PPP	APP
1454646_at	Tcp11l2	-2.14246	0.0353912	8296.09	4288.44	PPP	PPP
1415791_at	Rnf34	-2.14117	0.00863704	4244.23	1999.78	PPP	PPP
1434481_at	Msl1	-2.1396	0.0294787	7297.93	3347.27	PPP	PPP
1438941_x_at	Ampd2	-2.13825	0.0382624	1844.98	840.073	PPP	PPP
1424644_at	Tbcc	-2.13743	0.00539292	6530.03	3081.64	PPP	PPP
1456106_x_at	Sdccag3	-2.1372	0.0240748	1243.84	586.827	PPP	PPP
1458355_x_at	Wdr92	-2.13658	0.00465601	2677.05	1261.45	PPP	PPP
1454774_at	Zfp445	-2.13652	0.0414885	8033.35	4174.13	PPP	PPP
1429499_at	Fbxo5	-2.13612	0.0483413	15946.5	8168.17	PPP	PPP
1448936_at	Stx12	-2.13481	0.0227922	3292.11	1557.68	PPP	PPP
1426675_at	Tomm70a	-2.13459	0.00975015	7476.95	3491.81	PPP	PPP
1457915_at	4833442J19Rik	-2.13452	0.0222012	379.127	178.93	PPP	APM
1436056_at	Kif13b	-2.1338	0.0266988	9313.98	4636.63	PPP	PPP
1434717_at	Cul3	-2.13341	0.0190485	1264.51	569.58	PPP	PPP
1439916_at	Gm9861	-2.13314	0.0358553	746.263	319.636	PPP	APP
1424842_a_at	Arhgap24	-2.13236	0.0234145	4371.4	2164.69	PPP	PPP
1417247_at	AI597479	-2.13172	0.023327	3948.38	1758.6	PPP	PPP
1435361_at	Sema3g	-2.13168	0.0128696	1180.58	555.32	PPP	PPP
1415738_at	Txndc12	-2.13142	0.0193498	4667.26	2343.85	PPP	PPP
1418827_at	Eri1	-2.13031	0.00353315	2406.57	1129.93	PPP	PPP
1419034_at	Csnk2a1	-2.129	0.0409518	21760.4	10366.2	PPP	PPP
1451536_at	Mtfr1	-2.1277	0.0491275	1295.73	688.689	PPP	PPP
1451995_at	Taf11	-2.12757	0.00648268	6882.33	3259.93	PPP	PPP
1448575_at	Il7r	-2.127	0.00594423	193195	89769.3	PPP	PPP
1423970_at	Thoc3	-2.12665	0.00376819	18051.4	8461.58	PPP	PPP
1454880_s_at	Bmf	-2.12648	0.0124093	15416.8	7359.15	PPP	PPP
1454848_at	Ppp1r12c	-2.12526	0.0330547	3985.63	2027.41	PPP	PPP
1433575_at	Sox4	-2.12498	0.0449971	109827	58100.9	PPP	PPP
1428678_s_at	Wdr73	-2.12492	0.00540058	2511.58	1177	PPP	PPP
1433846_s_at	Fam175b	-2.12361	0.00793111	5841.34	2794.19	PPP	PPP
1415672_at	Golga7	-2.12334	0.00337227	32144.6	15194.8	PPP	PPP
1455915_at	Galnt4	-2.12314	0.0190479	3069.59	1429.15	PPP	PPP
1434026_at	Atp8b2	-2.12311	0.0275168	2787.61	1405.9	PPP	PPP
1429601_x_at	Mthfd2l	-2.1225	0.0124206	106.462	49.5913	PPP	AAA
1434666_at	LOC100048247	-2.12234	0.045647	8496.16	4413.01	PPP	PPP
1437550_at	Dhx36	-2.12017	0.03955	1795.16	812.368	PPP	PPA
1460571_at	Dicer1	-2.12002	0.0401781	6046.5	3012.53	PPP	MPP
1422806_x_at	Ing3	-2.11932	0.00854134	4262.26	1996.98	PPP	PPP
1418526_at	Srsf10	-2.11705	0.00484612	4251.62	2027.21	PPP	PPP
1448224_at	Tfam	-2.11645	0.00910454	8477.6	4113.58	PPP	PPP
1426264_at	Dlat	-2.11638	0.00320769	4358.19	2059.11	PPP	PPP
1423990_at	Rab28	-2.11607	0.0191204	3862.69	1911.56	PPP	PPP
1434298_at	Zeb2	-2.11596	0.0171386	18174.9	8980.47	PPP	PPP
1422687_at	Nras	-2.11493	0.00329984	7819.42	3690.19	PPP	PPP
1429108_at	Msl2	-2.11488	0.0353483	10657.2	5332.07	PPP	PPP
1428502_at	Actr6	-2.11463	0.00657018	634.736	296.944	PPP	PPP
1420543_at	Dnajc28	-2.11426	0.0271709	1109.53	500.44	PPP	AAP
1418988_at	Pex7	-2.11377	0.00886098	7880.55	3677.86	PPP	PPP
1460168_at	Slbp	-2.11371	0.00676173	88005.9	42383.4	PPP	PPP
1449503_at	Kpna1	-2.11273	0.0057802	1008.95	482.911	PPP	PPP
1417080_a_at	Ecsit	-2.11235	0.0122479	3663.57	1802.57	PPP	MPP
1419165_at	Zfp260	-2.11191	0.014904	3229.26	1555.67	PPP	PPP
1424253_at	Fam114a2	-2.11159	0.013629	28208	12857.6	PPP	PPP
1456645_at	Wdr25	-2.11156	0.011802	291.695	139.065	PPP	AAA
1415971_at	Marcks	-2.11133	0.00867624	104760	51008.7	PPP	PPP
1417843_s_at	Eps8l2	-2.11061	0.0129881	439.341	203.246	PPP	PAA
1459658_at	Mcm5	-2.11032	0.00411872	522.529	248.358	PPP	AAA
1432480_a_at	Cntd1	-2.10937	0.0213563	178.984	81.546	PPP	AAA
1426630_at	Exosc2	-2.1086	0.011409	2837.51	1332.2	PPP	PPP
1438757_at	Gm4636	-2.10834	0.0236436	693.079	334.995	PPP	APP
1434301_at	Fam84b	-2.10807	0.0485556	2768.19	1399.63	PPP	PPA
1434662_at	Atg4a	-2.10758	0.00754048	1340.05	637.769	PPP	PPP
1424077_at	Gdpd1	-2.10679	0.012318	440.48	207.836	PMP	AAA
1434676_at	Mtmr9	-2.10676	0.0122898	14999.2	7187.72	PPP	PPP
1422647_at	Ring1	-2.10653	0.0274117	5607.8	2615.31	PPP	MPP
1449746_s_at	GLIPR1	-2.10649	0.0233096	12526	6173.16	PPP	PPP
1432271_a_at	Dcun1d5	-2.10626	0.0411662	34160.4	17134.3	PPP	PPP
1455139_at	Smarcal1	-2.10556	0.0294419	422.304	189.072	PPP	APP
1435485_at	C230096C10Rik	-2.1039	0.0142669	464.928	223.092	PPP	PPP
1455611_at	Pias1	-2.10358	0.0171133	6881.44	3374.49	PPP	PPP
1448672_a_at	Arfgap2	-2.10265	0.00738677	8895.57	4139.9	PPP	PPP
1425188_s_at	Sel1l	-2.1026	0.0167405	1445.81	665.814	PPP	MAP
1422431_at	Magee1	-2.1023	0.00354456	112.19	53.5595	PPP	AAP
1451089_a_at	Arcn1	-2.10169	0.017564	11464.4	5475.26	PPP	PPP
1428339_at	Nudt21	-2.1016	0.014364	1998.65	949.096	PPP	PPP
1420548_a_at	2310008H09Rik	-2.10124	0.0146578	7611.59	3522.47	PPP	PPP
1434344_at	Gpkow	-2.09914	0.0119154	7042.82	3397.02	PPP	PPP
1434427_a_at	Rnf157	-2.09897	0.00609129	29126.2	13817.7	PPP	PPP
1423936_at	Kctd5	-2.09792	0.0122283	1868.16	915.572	PPP	PPP
1434650_at	Pogz	-2.09774	0.0212342	36058.9	18331.7	PPP	PPP
1431280_at	AI597468	-2.0961	0.00751675	4493.85	2120.17	PPP	PPP
1456023_at	Zfp846	-2.09558	0.0374253	378.354	181.526	PPP	PPP
1442085_at	Whsc1l1	-2.09515	0.0365982	1522.57	775.607	PPP	PPP
1454779_s_at	C230052I12Rik	-2.09474	0.0112576	6384.88	2971.94	PPP	PPP
1424464_s_at	Mfsd6	-2.09459	0.00865541	3268.42	1542.79	PPP	PPP
1423646_at	Zdhhc3	-2.09456	0.0445366	4382.25	2265.51	PPP	PPP
1434749_at	BC067068	-2.09343	0.0187059	835.688	411.303	PPP	APP
1426164_a_at	Usf1	-2.09263	0.0444693	6790.65	3503.74	PPP	APA
1454763_at	Ankrd17	-2.09227	0.0196644	5619.74	2860.23	PPP	PPP
1456259_at	Ints10	-2.09217	0.0124167	261.284	120.916	PAP	AAP
1438865_at	H13	-2.0909	0.0184869	496.562	245.334	PAP	AAA
1433751_at	Slc39a10	-2.09053	0.0223978	1816.17	912.667	PPP	PPP
1416549_at	Slc35b4	-2.08947	0.0263278	1415.19	720.715	PPP	PPP
1451828_a_at	Acsl4	-2.08941	0.0108321	10566.6	5169.71	PPP	PPP
1436213_a_at	1110028C15Rik	-2.0888	0.00688635	3112.86	1483.52	PPP	PPP
1454874_at	Btbd7	-2.08849	0.0192093	3828.72	1827.8	PPP	PPP
1431127_at	Zbtb43	-2.08799	0.0335775	2923.67	1325.64	PPP	PPP
1455488_at	Haus6	-2.08747	0.00373416	11152.7	5322.81	PPP	PPP
1459476_s_at	Csrp2bp	-2.08698	0.00670781	8948.23	4296.68	PPP	PPP
1424765_at	Eps15l1	-2.0867	0.0140171	4692.52	2279.85	PPP	MPP
1460638_at	Yars	-2.08528	0.00532868	4028.47	1947.59	PPP	PPP
1423246_at	Erp44	-2.08446	0.0208311	558.453	276.917	PPP	APP
1429949_at	6530415H11Rik	-2.08446	0.0442182	350.019	183.602	PPP	APA
1448644_at	Pef1	-2.08412	0.0131022	4148.24	1979.81	PPP	PPP
1423265_at	Minpp1	-2.08407	0.0277181	2549.04	1304.11	PPP	PPP
1417243_at	Fam192a	-2.08335	0.00583876	18871.2	9043.22	PPP	PPP
1424532_at	Ylpm1	-2.08222	0.0169431	10769.7	5227.46	PPP	PPP
1426817_at	Mki67	-2.08214	0.0447877	284858	145137	PPP	PPP
1456090_at	Pdhx	-2.08097	0.00769539	1037.63	499.373	PPP	MPP
1418087_at	Ufd1l	-2.08089	0.0249698	9347.34	4706.72	PPP	PPP
1424232_a_at	Ftsjd1	-2.08074	0.0233496	284.386	142.405	PPP	APP
1452665_at	Ttc27	-2.07964	0.0162592	2214.16	1085.52	PPP	PPP
1423491_at	Fbxo3	-2.07952	0.0183771	351.547	174.437	PPP	APP
1428668_at	Acbd3	-2.07928	0.0223224	18712.1	9509.59	PPP	PPP
1459803_x_at	2810408A11Rik	-2.07917	0.0231215	19.7466	10.0288	PPM	PPM
1419546_at	Atp6v1c1	-2.07907	0.0116828	6580.98	3218.03	PPP	PPP
1459912_at	Map4k4	-2.079	0.0119332	199.352	95.0329	PPM	APA
1438349_at	Zfp229	-2.07559	0.0366259	75.7073	39.3123	PPP	AMP
1446609_at	1446609_at	-2.07546	0.017379	93.1759	45.7319	PPM	PAA
1433710_at	Edc3	-2.07522	0.00907335	7852.42	3847.46	PPP	PPP
1436401_at	Ankdd1b	-2.07492	0.0307818	366.616	178.637	PPP	APA
1443948_at	Ttc9c	-2.07382	0.0149052	2800.74	1397.56	PPP	PPP
1456546_at	1700097N02Rik	-2.07381	0.0148084	588.686	283.974	PAP	AMA
1453162_at	Utp11l	-2.07376	0.0323772	642.777	292.297	PPP	APP
1425858_at	Ube2m	-2.07357	0.0429662	442.145	213.519	PPP	APP
1416256_a_at	Tubb5	-2.07306	0.0399812	139599	73579.8	PPP	PPP
1455020_at	Snx25	-2.07302	0.0293527	9481.93	4840.53	PPP	PPP
1424462_at	Ergic2	-2.07298	0.00662395	14674.7	7138.02	PPP	PPP
1452281_at	Sos2	-2.0725	0.0134463	3378.96	1651.83	PPP	PPP
1439197_at	Pi4kb	-2.07247	0.0463349	2377.36	1234.46	PPP	PPP
1452446_a_at	Tmub2	-2.07231	0.0478168	9772.86	5085.02	PPP	PPP
1428883_at	Tmem57	-2.07212	0.0203488	11966.8	5520.54	PPP	PPP
1424526_a_at	Tgds	-2.07156	0.0384668	2113.3	1060.43	PPP	PPP
1427275_at	Smc4	-2.07151	0.00387227	57224.4	27718.5	PPP	PPP
1422659_at	Camk2d	-2.07101	0.00457577	11286.1	5462.84	PPP	PPP
1431931_a_at	Rabl2	-2.07065	0.0217509	487.492	246.078	PAP	AAP
1415937_s_at	Pdcd6ip	-2.07049	0.018942	4715.55	2351.85	PPP	PPP
1437375_at	Rfx3	-2.06972	0.0144058	7135	3408.74	PPP	PPP
1452713_a_at	Snrnp40	-2.06891	0.0397731	6774.68	3402.45	PPP	PPP
1454894_at	Smurf2	-2.06891	0.0287796	3743.57	1861.43	PPP	PPP
1434144_s_at	Wdyhv1	-2.06861	0.040862	2099.69	972.572	PPP	PPP
1416964_at	Eefsec	-2.06858	0.00701325	2501.77	1215.28	PPP	PPP
1441128_at	2900016J10Rik	-2.06858	0.0285562	220.271	115.54	PPP	APP
1445380_at	A230072C01Rik	-2.06848	0.0323315	194.072	91.1384	PPP	PPA
1452697_at	Ctdp1	-2.06743	0.0157957	21498.8	10715.8	PPP	PPP
1416267_at	Scoc	-2.06733	0.0107776	1001.74	478.43	PPP	PPP
1419985_s_at	Ccdc69	-2.06732	0.0126548	5456.55	2584.7	PPP	PPP
1430385_a_at	Glb1l	-2.067	0.0285582	1308.93	655.943	PPP	APP
1434463_at	Bfsp2	-2.06673	0.0353369	12968.9	6568.56	PPP	PPP
1441910_x_at	Ccne1	-2.06666	0.0110664	5276.4	2569.01	PPP	MAA
1434729_at	Zc4h2	-2.06605	0.0291169	338.544	159.586	PPP	PPP
1440675_at	GRLF1	-2.06585	0.0473793	206.141	93.0233	PPP	AAA
1430889_a_at	Tpmt	-2.06581	0.00897264	690.992	327.175	PPP	AAM
1423780_at	Hibadh	-2.06496	0.012574	9328.35	4660.95	PPP	PPP
1435491_at	Zfp963	-2.0645	0.0370176	463.289	236.839	PPP	PPP
1428840_s_at	Wdr53	-2.06289	0.0271565	6991.44	3334.24	PPP	PPP
1428503_a_at	Nkiras1	-2.06288	0.0328473	2786.51	1434.26	PPP	PPP
1417866_at	Tnfaip1	-2.06268	0.0162674	1239.82	605.856	PPP	PPM
1416748_a_at	Mre11a	-2.06201	0.0059494	8073.07	3903.93	PPP	PPP
1443857_at	Hook3	-2.06117	0.0184148	633.135	292.202	PPP	PPP
1431082_a_at	Rabl3	-2.05996	0.00696007	4245.21	2064.58	PPP	APP
1448144_at	Hnrnpab	-2.05979	0.00613784	3399.64	1627.69	PPP	PPP
1435785_at	Ehd2	-2.05736	0.0399442	14673	7346.89	PPP	PPP
1446319_at	Asb7	-2.05638	0.0334868	495.841	220.845	PPP	APA
1426426_at	Mak16	-2.05555	0.04662	26289.4	13942	PPP	PPP
1427896_at	Suds3	-2.05526	0.00477657	9622.44	4698.99	PPP	PPP
1437760_at	Galnt12	-2.05513	0.0446339	2163.53	1159.5	PPP	PPP
1448643_at	Ssna1	-2.05505	0.020626	17731	8679.93	PPP	PPP
1428629_at	Zfp518a	-2.05494	0.0135904	1969.81	995.69	PPP	PPP
1448444_at	rpe	-2.05409	0.0430755	3773.86	2004.64	PPP	PPP
1417665_a_at	Cpsf1	-2.05333	0.0454034	10734.6	5761.58	PPP	PPP
1436512_at	Arl4c	-2.05283	0.0489092	7290.87	3428.89	PPP	PPP
1449465_at	Reln	-2.05255	0.0150223	29402.4	14220	PPP	PPP
1452026_a_at	Pla2g12a	-2.05245	0.0338765	5365.07	2547.92	PPP	PPP
1418032_at	Itfg2	-2.05228	0.00981669	1585.32	787.641	PPP	PPP
1457268_at	Dot1l	-2.05174	0.0401705	11006.1	5632.96	PPP	PPP
1418428_at	Kif5b	-2.05106	0.0103552	4929.61	2424.47	PPP	PPP
1425942_a_at	Gpm6b	-2.05054	0.00974923	181.709	86.5582	PPP	AMP
1449956_at	Prkce	-2.04982	0.0341901	13524.1	6742.79	PPP	PPP
1448706_at	Tdp2	-2.04977	0.0244127	12140.4	5910.29	PPP	PPP
1452774_at	Hnrnpa3	-2.04873	0.028439	18344.6	8312.48	PPP	PPP
1448478_at	Med20	-2.0481	0.0163394	20155.2	9740.19	PPP	PPP
1418006_at	Zc3h18	-2.04803	0.0270724	3924.31	1967.46	PPP	MPP
1434824_at	Baz1b	-2.04797	0.0236991	31912.1	15953.1	PPP	PPP
1436930_x_at	HMBS	-2.04794	0.0383572	1607.36	773.214	PPP	PPP
1455738_at	Ccdc55	-2.04651	0.0285233	7840.37	4029.53	PPP	PPP
1429707_at	Plaa	-2.0457	0.00584122	8294.39	4011.77	PPP	PPP
1416566_at	Strap	-2.04561	0.0142498	20499.5	10209.8	PPP	PPP
1448196_at	Mat2b	-2.0441	0.00872866	24094.5	12007	PPP	PPP
1428723_at	2310047M10Rik	-2.04404	0.0391892	3545.01	1681.44	PPP	PPP
1455293_at	Leo1	-2.04352	0.0290914	5947.39	2751.06	PPP	PPP
1433454_at	Abtb2	-2.04344	0.0061866	1242.25	602.697	PPP	APA
1417437_at	Xrcc6	-2.04343	0.0207601	104575	54134.2	PPP	PPP
1434266_at	Fam185a	-2.04324	0.0395883	1021.99	515.832	PPP	AAA
1448199_at	Ankrd10	-2.04293	0.0171767	23486.9	11812.3	PPP	PPP
1434555_at	Anp32a	-2.04242	0.0142242	20279.9	9644.05	PPP	PPP
1424476_at	Camkk2	-2.04214	0.0197076	328.899	166.134	PPP	APP
1440261_at	Ap4e1	-2.04203	0.0404024	1725.25	900.938	PPP	PPP
1419914_s_at	Nus1	-2.04182	0.0381708	5403.82	2718.09	PPP	PPP
1449773_s_at	Gadd45b	-2.04124	0.0474851	4787.84	2384.22	PPP	PPP
1437102_at	Ythdf1	-2.04115	0.00534653	8605.28	4197.38	PPP	PPP
1419516_at	Fam50a	-2.04115	0.017221	20704.4	10038	PPP	PPP
1454047_a_at	Cep57l1	-2.04077	0.0117552	1055.96	531.638	PPP	PPP
1452411_at	Lrrc1	-2.04069	0.0474788	680.355	364.373	PPP	PPP
1426437_s_at	Hdac3	-2.03998	0.0157385	5868.78	2947.11	PPP	PPP
1435158_at	Rbm12b	-2.03995	0.0113484	1257.93	604.805	PPP	PPP
1431792_a_at	Stk11ip	-2.03919	0.0367032	7354.31	3547.6	PPP	PPP
1433858_at	Lrrc28	-2.03912	0.0325298	2361.65	1236.89	PPP	PPP
1418631_at	Ube2h	-2.03896	0.00808258	79587.4	38685.2	PPP	PPP
1422440_at	LOC640611	-2.03839	0.0240227	3973.01	2035.74	PPP	PPP
1435859_x_at	Psmc2	-2.0379	0.0138914	23976.5	12099.5	PPP	PPP
1429152_at	Zkscan1	-2.03789	0.0131586	4749.52	2249.14	PPP	PPP
1451743_at	D19Wsu162e	-2.03782	0.0310784	1591.38	736.719	PPP	APA
1455665_at	Lonrf1	-2.03781	0.014102	404.741	201.872	PPP	PPP
1435081_at	Sypl	-2.03755	0.0336553	2343.16	1160.75	PPP	PPP
1424873_at	Rnf2	-2.03736	0.00757877	19995.3	9739.75	PPP	PPP
1426796_at	Kpna6	-2.03711	0.0300843	11270.6	5954.9	PPP	PPP
1440463_at	5430414B19Rik	-2.03667	0.0212658	330.535	166.541	PPP	PPP
1449635_at	Prpf19	-2.03654	0.0122042	166146	79734.8	PPP	PPP
1424075_at	9430016H08Rik	-2.03646	0.00506224	5399.59	2670.2	PPP	PPP
1422503_s_at	Parp1	-2.03635	0.010383	20369.8	10157.6	PPP	PPP
1452276_at	Smarcad1	-2.03578	0.0349891	1541.27	761.922	PPP	AMP
1448849_at	Mrpl40	-2.03566	0.0311848	6995.53	3577.94	PPP	PPP
1441509_at	A130009I22Rik	-2.03539	0.0414943	247.965	112.018	PPP	APP
1433926_at	Dync1li2	-2.0347	0.0479136	16891.8	9001.99	PPP	PPP
1434132_at	E430025E21Rik	-2.03468	0.0425194	8647.77	4537.52	PPP	PPP
1429430_at	Pcmtd1	-2.03461	0.026556	496.702	244.053	PPP	PPP
1453581_at	Cep170	-2.03441	0.0393458	8384.46	4324.54	PPP	PPP
1433684_at	Chmp6	-2.03357	0.0113616	1777.83	857.549	PPP	PPP
1417941_at	Nanp	-2.03231	0.0207289	3189.58	1501.56	PPP	PPP
1418319_at	Ufsp2	-2.0323	0.00763737	7215.66	3563.44	PPP	PPP
1434226_at	Cyb561d1	-2.03227	0.0157112	1042.31	517.298	PPP	PPP
1429810_at	Rictor	-2.03196	0.0336845	2070.5	1034.84	PPP	PPP
1434769_at	Btbd9	-2.03066	0.036052	1483.46	782.302	PPP	PPP
1448705_at	Zbtb22	-2.03023	0.0132544	5882.72	2824.74	PPP	PPP
1421147_at	Terf2	-2.02962	0.00967647	9167.09	4507.03	PPP	PPP
1430112_at	Wdr66	-2.029	0.0294971	277.518	134.41	APP	AAM
1422719_s_at	Nup50	-2.02886	0.0170733	4197.48	1996.56	PPP	PPP
1438817_at	Dna2	-2.02761	0.0183261	431.064	216.573	PPP	AAA
1449519_at	Gadd45a	-2.02751	0.00676622	11544.7	5646.39	PPP	PPP
1452286_at	Slain2	-2.02741	0.0287613	16664.9	8021.62	PPP	PPP
1454289_at	Zhx3	-2.02635	0.0109511	1192.93	600.388	PPP	PPP
1429159_at	Itih5	-2.02633	0.018244	118.462	59.5026	PPP	AAP
1437521_s_at	Ammecr1l	-2.026	0.0170045	6829.23	3494.62	PPP	PPP
1416742_at	Cfdp1	-2.02555	0.017853	21714.9	10677.9	PPP	PPP
1418184_at	Cenpm	-2.02544	0.0476556	5445.28	2870.48	PPP	PPP
1454817_at	Utp18	-2.02534	0.0185009	4866.49	2430.52	PPP	PPP
1434690_at	Lclat1	-2.02486	0.00867517	473.441	235.016	PPP	PPP
1428220_at	5730419I09Rik	-2.02385	0.00429826	21743.1	10769.7	PPP	PPP
1437751_at	Ppargc1a	-2.02376	0.0157157	471.032	235.268	PPP	MPP
1453255_at	Slc43a1	-2.02337	0.0484001	1303.87	596.171	PPP	APP
1429039_s_at	Dda1	-2.02171	0.0241075	3787.33	1948.05	PPP	PPP
1434086_at	Gpr107	-2.02071	0.0075173	2265.68	1106.99	PPP	PPP
1437696_at	Zfp948	-2.02044	0.0378815	104.391	54.1678	PPP	AMA
1456121_at	Cep97	-2.02004	0.0394964	4762.55	2266.81	PPP	PPP
1455674_at	Wdr76	-2.01961	0.0196729	5645.88	2806.2	PPP	PPP
1416535_at	Mcrs1	-2.01948	0.0262052	10866.1	5484.4	PPP	PPP
1420905_at	Il17ra	-2.01879	0.00934337	71953	36222.5	PPP	PPP
1427923_at	Zmpste24	-2.01852	0.0178035	11552.2	5965.36	PPP	PPP
1437461_s_at	Rnpc3	-2.01758	0.00857409	8724.66	4366.72	PPP	PPP
1427195_at	SLC26A2	-2.01687	0.0385367	5820.88	2709.32	PPP	PPP
1426898_at	Tab1	-2.01672	0.0108645	1743.95	842.414	PPP	APP
1416452_at	Oat	-2.01634	0.0232208	18423.4	9543.7	PPP	PPP
1452870_at	Apaf1	-2.0156	0.013166	11569.8	5919.88	PPP	PPP
1452925_a_at	40973	-2.01552	0.00870904	2843.92	1404.74	PPP	PPP
1433815_at	Jakmip1	-2.01447	0.0333819	12387.5	6510.76	PPP	PPP
1445684_s_at	Hdac2	-2.01319	0.0296633	40217.3	20225.7	PPP	PPP
1448095_at	1448095_at	-2.01276	0.039487	1545.41	824.872	PPP	PPP
1453848_s_at	Zbed3	-2.01174	0.0160985	2038.6	1050.99	PPP	PPA
1436813_x_at	Khsrp	-2.01064	0.0226566	12192.3	6285.4	PPP	PPP
1428607_at	Araf	-2.01032	0.0421121	1053.47	570.521	PPP	PPP
1436913_at	Cdc14a	-2.00981	0.0371554	7900.25	4078.79	PPP	PPP
1449198_a_at	St3gal5	-2.00928	0.0436618	2935.72	1390.51	PPP	PPP
1433646_at	Mrps27	-2.00927	0.0482784	1745.16	849.833	PPP	APP
1438578_a_at	Btbd10	-2.00903	0.00558429	9088.51	4547.65	PPP	PPP
1453110_at	Poc1b	-2.0087	0.0196478	4702.11	2227.54	PPP	PPP
1434365_a_at	BC055324	-2.00866	0.0117957	3203.08	1621.87	PPP	PPP
1433255_at	8430437B07Rik	-2.00662	0.034838	1841.28	966.714	PPP	MMA
1438037_at	Herc6	-2.00615	0.0392196	943.322	491.58	PPP	PPP
1421939_a_at	Stag1	-2.00544	0.0151765	6819.44	3410.98	PPP	PPP
1452130_at	Tmx2	-2.00527	0.0453919	2416.27	1319.24	PPP	PPP
1438964_x_at	Tfpt	-2.00377	0.00599137	4949.62	2488.57	PPP	PPP
1426924_at	Rc3h2	-2.00359	0.0224654	2326.48	1205.41	PPP	PPP
1449618_s_at	2900092E17Rik	-2.00332	0.0127583	26353.7	12847.2	PPP	PPP
1437500_at	Noc3l	-2.0032	0.019407	784.662	387.579	PPP	PPP
1448725_at	Parg	-2.00301	0.0102969	5810.56	2933.61	PPP	PPP
1452278_a_at	Hace1	-2.00292	0.0057796	914.409	453.992	PPP	PPP
1437714_x_at	Usp14	-2.00194	0.0322626	4138.17	2004.94	PPP	APP
1443829_x_at	Coasy	-2.00032	0.037181	3642.4	1989.41	PPP	PPP
1415715_at	Tmem129	-2.00027	0.0185603	1481.57	754.451	PPP	PPP
1457907_at	NEK7	2.00054	0.0491905	245.857	535.891	PAA	PPP
1459517_at	1459517_at	2.00982	0.028595	575.623	1131.6	PPP	PPP
1438860_a_at	Slc44a2	2.01344	0.0239919	11294	22291.2	PPP	PPP
1432826_a_at	Cd80	2.01399	0.032132	214.731	415.912	APA	PPP
1443669_at	ZFYVE28	2.01597	0.0105948	247.205	509.235	PAP	APP
1456432_at	Grap2	2.01782	0.0424631	70.5115	156.762	PMP	APP
1420970_at	Adcy7	2.01951	0.0439177	5299.53	11770.9	PPP	PPP
1422873_at	Prg2	2.02342	0.0232946	244.024	490.102	PPP	PPP
1417563_at	Eif4ebp1	2.02853	0.0432288	318.943	698.171	PPP	PPP
1446671_at	ppp1r14c	2.03056	0.00759004	72.0273	144.408	PPP	PPP
1416531_at	Gsto1	2.03107	0.0165261	664.136	1401.94	PPP	PPP
1441600_at	C920021A13	2.03151	0.0290105	19.623	41.9878	AAA	PPA
1448791_at	Snx5	2.03473	0.0191433	70527.5	148335	PPP	PPP
1460390_at	Sorl1	2.03559	0.0339706	17183.6	36739.8	PPP	PPP
1452410_a_at	Fes	2.03595	0.00626438	850.254	1733.15	PPP	PPP
1419423_at	Stab2	2.03636	0.0123305	155.778	311.521	AMA	APP
1426669_at	Cpped1	2.03709	0.0157023	533.143	1117.97	PPP	PPP
1442311_at	Zfr	2.03782	0.0354864	856.275	1888.97	PPP	PPP
1430528_at	Sdcbp	2.04608	0.015806	928.422	1960.22	PPP	PPP
1445777_at	Upf2	2.04916	0.037371	103.258	212.497	PPM	PPP
1442604_at	Ercc6	2.04993	0.0389912	153.733	294.847	PPP	PPP
1442198_at	1442198_at	2.05051	0.0352616	195.953	409.562	PPP	PPP
1447137_at	1447137_at	2.05175	0.0119476	16.6784	33.6856	AAP	APP
1440729_at	Eps15	2.05702	0.0260274	339.865	729.198	PPP	PPP
1440149_at	Gm5295	2.05932	0.0106035	977.294	1964.6	PPP	PPP
1460251_at	Fas	2.06266	0.00551581	52.1947	108.188	AAA	PAP
1443293_at	hsf1	2.06419	0.0339921	1180.22	2658.76	PPP	PPP
1442509_at	EVI5	2.06966	0.0235905	276.367	598.126	PPP	MPP
1426597_s_at	Iffo2	2.07903	0.0440011	246.659	481.666	PAP	PPP
1442672_at	0610040F04Rik	2.0804	0.046138	13.21	30.7756	MAA	PPA
1438864_at	EFR3A	2.08621	0.0279899	782.48	1503.97	PPP	PPP
1459663_at	1459663_at	2.08683	0.0394554	170.794	392.367	PAP	APP
1438933_x_at	Rasgrp2	2.09014	0.0404246	12630.2	28842	PPP	PPP
1425369_a_at	Sox10	2.09145	0.00697821	385.209	790.283	PAA	PPA
1430291_at	Dock5	2.092	0.0245061	341.388	709.537	PPA	PPP
1428108_x_at	Tmcc2	2.09317	0.00657926	1506.12	3110.84	PPP	PPP
1444604_at	EZH1	2.09553	0.0208185	122.649	247.7	PPP	APP
1440111_at	1440111_at	2.09779	0.0493678	34.351	78.4949	PMA	APP
1449695_at	A830082K12Rik	2.09849	0.00728066	334.313	700.448	PPP	PPP
1438890_at	Kdm2a	2.09995	0.027885	120.594	238.933	PPP	PPP
1440892_at	TRAF4	2.11417	0.0178851	204.933	446.898	PPP	PPP
1427395_a_at	Aldh1a3	2.1151	0.0212859	277.855	605.144	AAA	APP
1460674_at	Paqr7	2.12114	0.0341985	100.964	230.938	AAP	APP
1422035_at	Serpinb9c	2.12461	0.0201588	56.7898	124.512	AAA	PPP
1440488_at	PTPN4	2.12948	0.0167945	35.5291	73.5337	PPP	PPP
1441374_at	C79798	2.13969	0.0169752	19.4183	43.4592	AAP	APP
1447086_at	SMC6	2.14015	0.0065382	193.044	415.026	PPP	PPP
1456635_at	Gm2397	2.1407	0.0152652	27036.2	60355.1	PPP	PPP
1429761_at	Rtn1	2.14541	0.0323303	131.339	298.785	APA	APP
1446203_at	Mkln1	2.14551	0.0477509	176.933	376.803	PPA	PPP
1452811_at	Atic	2.14883	0.0265707	4675.52	10238.5	PPP	PPP
1439590_at	Xkr8	2.15242	0.0297422	719.914	1534.45	PPP	PPP
1430808_at	Tbc1d5	2.15473	0.0408765	192.407	390.769	PPP	PPP
1449274_at	Fam119a	2.15725	0.0149012	243.662	526.726	MPP	PPP
1418826_at	Ms4a6b	2.15874	0.0295102	1903.84	3962.84	PPP	PPP
1445812_at	1445812_at	2.1629	0.00732639	76.5655	164.143	APM	APP
1446959_at	AU021871	2.16308	0.0316916	858.004	1998.64	PPP	PPP
1440679_at	1440679_at	2.16327	0.0173496	186.742	402.584	MPP	PPM
1440567_at	AMBRA1	2.17011	0.0419101	1378.95	2861.76	PPP	PPP
1431263_at	Prkag2	2.1706	0.0343582	58.6178	138.312	PPP	PPP
1452472_at	Rtp3	2.17196	0.00527821	258.439	569.712	AAP	APP
1443559_at	Rsrc2	2.17226	0.00576837	440.689	961.205	PPP	PPP
1423252_at	Hdgfrp3	2.17471	0.0421194	530.148	1166.04	PAA	PPP
1441201_at	1441201_at	2.17931	0.0433568	146.289	293.801	PPP	PPP
1458524_at	Fndc3a	2.18133	0.0163311	199.605	433.552	APP	PPP
AFFX-BioDn-5_at	AFFX-BioDn-5_at	2.19159	0.0128087	138338	314154	PPP	PPP
1459571_at	SH3BGRL	2.19422	0.0482125	378.404	844.332	PPP	PPP
1458233_at	Fryl	2.19912	0.0457626	483.972	1114.22	PPP	PPP
1441848_at	1441848_at	2.21058	0.0122231	192.883	431.343	PMP	PPP
1443178_at	Rnf13	2.21376	0.0391257	373.251	763.872	PPA	APP
1445068_at	Malt1	2.22708	0.0438222	1466.54	3448.58	PPP	PPP
1447082_at	C630004L07Rik	2.22902	0.00942481	199.023	452.911	PPA	APP
1442086_at	MTA3	2.22941	0.0234495	137.378	329.646	PPP	APP
1453675_at	Slc16a10	2.2316	0.0159659	79.5169	169.404	MAA	APP
1439839_at	D130051D11Rik	2.24759	0.0279739	221.753	545.053	PPP	MPP
1424771_at	H2afj	2.25106	0.0128569	91511.4	216173	PPP	PPP
1447978_at	C80719	2.25368	0.00861367	29.419	68.5328	PPP	APP
1436972_at	Gpr61	2.25485	0.0304472	103.704	240.613	AAP	APP
1450111_a_at	Nudt8	2.25571	0.0198157	617.457	1488.58	AMP	APP
1457483_at	LOC100044968	2.25855	0.0334148	393.425	810.043	PPP	PPP
1451421_a_at	Rogdi	2.25891	0.00523706	5747.45	13313.3	PPP	PPP
1444554_at	1444554_at	2.25954	0.0237575	1737.75	4185.69	PPP	PPP
1421517_at	St6galnac1	2.25996	0.0405758	293.124	689.149	APP	APP
1432452_at	1700054O19Rik	2.26813	0.0274404	77.7243	198.335	PAA	PPP
1420572_at	Ms4a3	2.27377	0.00278207	149.744	339.061	AAM	APP
1460155_at	Fam82b	2.27736	0.00915987	112.486	264.577	PPP	APP
1417952_at	Cyp2j6	2.2782	0.0221486	39.3626	84.8981	APA	PPP
1430131_at	Cr1l	2.27835	0.0370157	1721.18	4208.82	PPP	PPP
1442237_at	3010026O09Rik	2.28046	0.0188906	1125.36	2694.55	PPP	PPP
1425705_a_at	Ero1lb	2.28146	0.0166554	6851.75	16605.3	PPP	PPP
1445352_at	1445352_at	2.285	0.0109539	56.9755	135.433	AAA	PAP
1445426_at	1445426_at	2.2892	0.0283206	562.595	1407.12	PPP	PPP
1459736_at	STK10	2.29025	0.0422487	942.614	2300	PPP	PPP
1437438_x_at	Pnliprp2	2.29045	0.0386199	109.642	259.468	PPA	PPP
1427818_at	BCL2	2.29141	0.0117373	162.176	366.002	APP	PPM
1456888_at	Pfkfb4	2.29409	0.0138615	438.156	1034.9	PPP	PPP
1417244_a_at	Irf7	2.29677	0.00666119	671.937	1486.4	AAP	PPP
1427858_at	Igkv1-117	2.29715	0.0379812	51248.8	110834	PPP	PPP
1419714_at	Cd274	2.29757	0.0454696	799.912	2136.4	PPP	PPP
1449386_at	Hsd17b6	2.29825	0.0130408	104.861	248.354	PAA	APP
1457282_x_at	Tubgcp5	2.3002	0.0356691	4554.26	11738.5	PPP	APP
1432720_at	4833412K13Rik	2.30707	0.0173791	455.706	1085.42	PPP	PPP
1420205_at	1420205_at	2.31357	0.0252729	35.822	86.0049	PAA	PPA
1416608_a_at	BC004004	2.33545	0.0164992	45025.4	111864	PPP	PPP
1456703_at	D5Ertd301e	2.33727	0.0150901	400.701	874.029	APM	MPP
1459140_at	fam172a	2.33984	0.031286	1238.03	2723.71	PPP	PPP
1430561_at	Dnajb14	2.34401	0.0228899	110.682	282.278	APP	PPP
1450967_at	Ptplad2	2.35878	0.00432224	65.937	152.202	APP	APP
1455770_at	Tdo2	2.36079	0.0144063	38.2343	96.0749	AAA	APP
1451799_at	Ccdc25	2.37341	0.00714538	131.512	320.576	PPP	PPP
1459176_at	RLIM	2.37829	0.0104885	203.864	485.564	PPP	PPP
1457340_at	rufy1	2.38291	0.0155841	173.319	425.912	PPP	MPP
1415687_a_at	Psap	2.38659	0.0310107	28669.9	75043.1	PPP	PPP
[truncated: 233 more rows]
