# Supplementary material for: MEF2C protects bone marrow B-lymphoid progenitors during stress haematopoiesis
Source: Nat Commun. 2016 Aug 10;7:12376. doi: 10.1038/ncomms12376 (PMC4987520; doi:10.1038/ncomms12376)
Supplement: Supplementary Data 2 — Gene expression analysis of control and Vav-Cre Mef2cfl/fl pro-B cells [file ncomms12376-s3.xlsx]

## Sheet: SupplementaryTable2
Supplementary Data 2. Gene expression analysis of control and Vav-Cre Mef2cfl/fl pro-B cells
Gene expression analysis shows the comparison between B220+IgM-CD43+CD24+ BM cells from 9 months old control and Vav-Cre Mef2cfl/fl mice. Significantly changed genes (|FC|≥2 fold, p≤0.05) are shown.
Probe	Gene	LimmaFC	Limma Pvalue	Control NormMeanExp	Vav-Cre Mef2cfl/fl NormMeanExp	Control PMA	Vav-Cre Mef2cfl/fl PMA
Pdp1	1438201_at	-5.09761	0.0379473	94.098	14.6148	APP	AA
SYNRG	1435215_at	-5.07545	0.0397649	379.747	73.953	APP	AA
Zfp273	1455503_at	-5.04316	0.0298252	446.806	79.1328	APP	AA
Zbtb37	1457810_at	-4.46221	0.0126852	108.78	21.4538	APP	AA
Asah2	1425994_a_at	-3.75317	0.0343104	246.638	59.0033	APP	AA
Zbtb2	1457037_at	-3.62762	0.0126701	817.689	214.216	APP	AA
2900016J10Rik	1441128_at	-3.42653	0.00756491	63.539	17.6986	APP	AA
Smad1	1416081_at	-3.41515	0.0297088	200.756	54.0083	APP	AA
Disp1	1434795_at	-3.37682	0.00328453	339.528	100.653	APP	AA
4930481A15Rik	1436146_at	-3.23578	0.0310134	415.776	113.193	APP	AA
Kif1b	1423994_at	-3.1367	0.0370008	339.152	98.1456	APP	AA
Rusc1	1434743_x_at	-3.09241	0.0130449	506.494	166.93	APP	AA
1110001A16Rik	1435755_at	-3.01514	0.00196255	1618.2	532.448	APP	AA
Pofut1	1450137_at	-2.96301	0.0104246	749.263	242.831	APP	AA
1810012P15Rik	1440234_at	-2.86382	0.0085112	91.8592	31.4396	APP	AA
1458658_at	1458658_at	-2.80318	0.0307692	37.165	12.2744	APP	AA
Abr	1433477_at	-2.55816	0.0149773	1285.1	516.222	APP	AA
Angptl6	1424785_at	-2.5538	0.0443037	266.531	118.006	APP	AA
Acad9	1444394_at	-2.45846	0.00233483	122.617	49.8637	APP	AA
Zfp235	1449329_at	-2.38451	0.0149793	276.633	112.756	APP	AP
Ldhb	1416183_a_at	-2.20076	0.00348279	926.682	420.995	APP	AA
Clec2g	1456426_at	-2.16447	0.0356006	39.8256	18.7873	APP	PA
Ppp1r12b	1457338_at	-2.14023	0.0489694	55.0768	26.3703	APP	AA
Nob1	1454957_at	-9.79335	0.0158474	1835.08	288.634	MPP	AA
Pik3r3	1456482_at	-5.09828	0.0221368	98.7934	21.5028	MPP	PA
Chrac1	1459859_x_at	-4.50754	0.00382939	2788.4	592.601	MPP	MA
Ddx11	1438447_at	-3.90888	0.0366878	1494.94	490.701	MPP	AA
1110031I02Rik	1418331_at	-3.87719	0.00156105	2523.11	647.307	MPP	AA
Gatad2a	1445239_at	-3.14881	0.00175207	644.243	203.2	MPP	AA
Dnajc11	1433881_at	-3.02944	0.0160999	681.647	224.826	MPP	AA
1443850_at	1443850_at	-3.00845	0.00264961	449.557	147.219	MPP	AA
1441524_at	1441524_at	-2.95531	0.0337418	404.931	125.126	MPP	PA
4930430F08Rik	1453468_at	-2.577	0.049636	94.0194	35.9205	MPP	AP
Msh5	1430771_a_at	-2.4632	0.00205893	525.774	213.533	MPP	AA
Vps13d	1439187_at	-2.45955	0.0248006	2276.23	974.917	MPP	AA
Polr3f	1429686_at	-2.08167	0.039043	672.165	316.172	MPP	AA
Pnpla6	1427379_at	-5.82311	0.0490429	234.352	56.158	PAP	AA
Csgalnact1	1452365_at	-5.42882	0.0387229	304.606	44.5327	PAP	AA
4833403J16Rik	1429969_at	-5.39638	0.0342528	398.671	74.2792	PAP	AA
Tnfsf11	1419083_at	-5.19746	0.00362905	68.5284	12.5461	PAP	AA
Gle1	1440540_at	-5.06133	0.00250393	98.2464	20.4041	PAP	AA
D3Ertd751e	1454225_s_at	-5.02766	0.0478248	441.714	95.1851	PAP	AA
KRTCAP3	1447525_at	-5.00978	0.0135211	292.404	62.2882	PAP	AA
Surf2	1453117_at	-5.00651	0.0032199	500.07	101.127	PAP	AA
Stx1a	1437390_x_at	-4.98123	0.0217326	408.11	77.4323	PAP	AA
Tmem194b	1445530_at	-4.81563	0.00994621	47.3841	8.6945	PAP	AP
Phka2	1437941_at	-4.74815	0.00596156	607.918	121.886	PAP	AA
Fbxo45	1458747_at	-4.35519	0.0148379	245.045	51.0593	PAP	AA
Epb4.1l5	1455861_at	-4.15778	0.00994632	470.44	119.119	PAP	AA
Atpif1	1434198_at	-4.11164	0.0199659	198.023	41.8031	PAP	AA
0610007P22Rik	1437969_s_at	-4.09458	0.0308211	1808.98	508.226	PAP	MA
Dusp3	1456769_at	-4.02736	0.00473919	630.732	156.841	PAP	AA
rps13	1415913_at	-3.98271	0.00281426	193.548	48.1134	PAP	AA
Tsc1	1422043_at	-3.97835	0.0156415	230.585	64.8508	PAP	AA
Deptor	1451348_at	-3.847	0.0317821	299.981	76.7008	PAP	AA
Ddx26b	1438496_a_at	-3.57038	0.0479585	296.083	106.338	PAP	AA
Mthfs	1443021_at	-3.51925	0.00614421	59.6722	16.2161	PAP	AA
Tmco4	1431810_a_at	-3.36898	0.028903	1559.12	551.728	PAP	AA
Ndrg1	1423413_at	-3.26338	0.0370042	90.7921	31.3051	PAP	AA
1458984_at	1458984_at	-3.26017	0.0403325	609.238	173.626	PAP	AA
5730480H06Rik	1430665_at	-3.23522	0.032848	109.616	39.2939	PAP	AA
Gm9705	1430172_a_at	-3.2173	0.0120011	172.236	50.9263	PAP	AA
Als2	1417783_at	-3.17173	0.0100736	718.204	219.546	PAP	AA
Golgb1	1435032_at	-2.99298	0.0166343	2097.67	724.765	PAP	AA
AI316844	1444692_at	-2.94458	0.0454291	130.709	39.5141	PAP	AA
Acrbp	1451333_a_at	-2.87126	0.00775872	1448.21	503.595	PAP	AA
Lpar2	1420576_at	-2.83823	0.00549759	2297.96	825.556	PAP	AP
C86090	1444819_at	-2.8011	0.0268904	111.716	38.5959	PAP	AA
Azi2	1448032_at	-2.70695	0.0183017	575.387	203.925	PAP	MA
Usp2	1417168_a_at	-2.63508	0.0451873	285.442	121.487	PAP	AA
Dhx32	1420427_a_at	-2.61874	0.00546187	538.871	203.037	PAP	AA
Gzma	1417898_a_at	-2.61262	0.018415	162.55	60.8163	PAP	AA
Pibf1	1431618_a_at	-2.61125	0.00234538	707.742	270.024	PAP	AP
nipbl	1442103_at	-2.45831	0.0423546	147.757	57.1536	PAP	AP
Ap3m2	1432125_at	-2.44919	0.0214159	382.554	149.485	PAP	AA
Med24	1431282_at	-2.43655	0.0206594	108.024	46.3846	PAP	AA
Rbbp9	1416174_at	-2.38002	0.0136437	220.396	90.6292	PAP	MA
Itih5	1441946_at	-2.2774	0.0207453	406.843	173.008	PAP	AA
Itpkc	1454755_at	-2.20539	0.0260566	314.546	137.14	PAP	AA
Rufy2	1434347_s_at	-2.19221	0.0479417	32.6536	15.7443	PAP	AA
Tle1	1434033_at	-2.14404	0.0415069	368.613	184.292	PAP	AA
Capn5	1418671_at	-2.13547	0.0217998	497.815	236.611	PAP	AA
A130022J15Rik	1434492_at	-2.12502	0.00889229	419.299	198.097	PAP	AA
Zfyve16	1447947_at	-2.07992	0.0418006	40.8283	19.6286	PAP	AA
1445414_at	1445414_at	-9.4384	0.0307312	172.293	28.3837	PMP	AA
Slc12a7	1449011_at	-6.1596	0.00827177	549.31	77.0545	PMP	AA
Bud13	1460355_at	-5.67185	0.012171	2290.95	423.292	PMP	AA
PUM1	1447018_at	-4.70181	0.00326859	258.963	53.9543	PMP	AA
Abhd4	1416315_at	-4.38564	0.00537158	141.199	30.4902	PMP	AA
Atg14	1426780_at	-3.25029	0.00856953	193.699	57.5557	PMP	PA
Arhgef5	1452304_a_at	-3.12368	0.0466185	324.376	101.362	PMP	AA
Spata9	1453213_at	-2.88497	0.0315505	126.109	48.9898	PMP	AA
Ranbp3	1457711_at	-2.68779	0.0259197	995.433	391.704	PMP	MA
Pdia6	1430983_at	-2.65056	0.0285203	236.303	83.8757	PMP	AA
Klhl32	1445907_at	-2.62344	0.0327806	265.746	97.0269	PMP	AA
Tarbp2	1423616_at	-2.50483	0.0157877	536.32	225.715	PMP	AA
Wdr25	1456645_at	-2.44264	0.0032265	408.311	166.475	PMP	AP
Nf1	1438067_at	-2.3218	0.0378301	796.981	375.749	PMP	AA
Gigyf2	1451397_at	-2.11107	0.014287	4769.62	2229.6	PMP	AP
Apcdd1	1449070_x_at	-2.09485	0.0431436	113.435	55.2921	PMP	AA
Itfg1	1435637_at	-2.05162	0.0239135	217.182	103.396	PMP	AA
AF251705	1428018_a_at	-2.15355	0.0242819	692.13	313.226	PPA	AA
Akr1e1	1417826_at	-8.46316	0.00334366	801.3	103.849	PPM	AA
Rapgef3	1437012_x_at	-6.20349	0.0479926	861.726	231.48	PPM	PA
Hdlbp	1443546_at	-4.49081	0.0121295	369.864	84.2604	PPM	AA
Gm3448	1421682_a_at	-3.98536	0.001264	448.373	111.31	PPM	AA
LOC100048770	1425247_a_at	-777.838	0.000119343	28434.1	46.1704	PPP	AA
Ighm	1427870_x_at	-205.988	0.000149997	9008.78	49.0656	PPP	AA
Ppic	1416498_at	-49.7316	0.00725918	3617.25	37.3114	PPP	AA
Tnnt2	1418726_a_at	-47.6327	9.06512e-05	836.837	18.2556	PPP	AA
Hira	1436241_s_at	-38.1795	0.000229098	626.79	18.922	PPP	AA
H2afb3-ps	1447894_x_at	-33.8871	0.0494645	11446.3	630.087	PPP	PA
Wdr13	1451728_at	-31.2139	0.000175954	1917.34	57.2485	PPP	AA
LOC100046320	1431235_at	-28.3738	0.00346649	1855.51	69.3467	PPP	AA
Rad1	1448414_at	-28.1985	0.000833664	1424.59	61.1182	PPP	PA
Rbpms	1437161_x_at	-26.8814	0.00144543	4522.66	222.251	PPP	AA
Matr3	1441272_at	-21.7857	0.00394355	1421.79	87.9674	PPP	AA
4930420K17Rik	1440845_at	-18.686	0.00660931	784.424	28.8497	PPP	AA
Polrmt	1437377_a_at	-18.4835	0.0449244	1937.82	305.193	PPP	PA
Rsph9	1424763_at	-17.9678	0.0181692	17217.7	1784.47	PPP	PA
AA414993	1420230_at	-15.9794	0.024916	742.728	73.469	PPP	PP
Oxnad1	1447816_x_at	-15.7532	0.00134065	896.223	58.6111	PPP	AA
Thap1	1455003_at	-15.2589	0.0116257	1149.27	102.915	PPP	PA
Ankrd52	1442832_at	-14.7961	0.0285228	3808.35	447.58	PPP	PP
Slc15a2	1417600_at	-14.636	0.00285092	6219.28	550.67	PPP	AA
Uck2	1439740_s_at	-14.1556	0.00146402	2647.21	212.537	PPP	AA
Srpk3	1447806_s_at	-13.7755	0.0436387	11336.7	1863.37	PPP	PP
Slc25a30	1420836_at	-13.3196	0.00690292	349.75	19.4233	PPP	PA
Srr	1438549_a_at	-13.1114	0.000360651	2370.26	184.537	PPP	AP
Zik1	1433946_at	-13.0724	3.49525e-05	237.887	18.1815	PPP	PA
BC005512	1426936_at	-13.0633	0.00851515	29540.7	2246.22	PPP	PP
Gnaq	1455729_at	-12.8819	0.00282017	1476.55	138.192	PPP	AA
Dvl1	1437301_a_at	-12.3928	0.0179958	25462.5	3265.52	PPP	PP
Mrpl9	1427297_at	-12.2591	0.0260978	10012.4	1488.53	PPP	PA
Vangl2	1419218_at	-12.1241	0.00515896	4754.29	481.545	PPP	PA
Znhit6	1454214_a_at	-12.0576	0.0058343	3319.58	356.922	PPP	PP
Il33	1416200_at	-11.9009	0.000363159	1073.72	86.3852	PPP	AM
4933411K20Rik	1450076_at	-11.8767	0.00079183	1351.95	119.548	PPP	PA
SLC24A5	1436082_at	-11.8542	0.03098	635.832	109.559	PPP	AA
Fto	1430829_s_at	-11.6707	0.00476593	4548.87	387.346	PPP	AA
Rwdd4a	1424243_at	-11.6553	0.0476829	4601.98	771.852	PPP	PP
Pofut2	1437845_x_at	-11.621	0.00190732	1014.39	92.1085	PPP	PA
Pes1	1416172_at	-11.5438	0.0227694	12293.3	1607.04	PPP	PP
Slc1a5	1416629_at	-11.4363	0.000255178	12121.2	1075.14	PPP	PP
Ptger4	1421073_a_at	-11.3039	0.00441631	2104.97	159.487	PPP	AA
rbm16	1455310_at	-11.2498	0.0220008	1079.25	148.871	PPP	PA
4930427A07Rik	1455818_at	-10.9692	0.0430174	28978.9	5394.96	PPP	PP
Fkbp4	1416362_a_at	-10.8781	0.0282652	67468.8	11561.9	PPP	PP
Slc39a10	1439041_at	-10.8735	0.00544833	2799.56	300.27	PPP	PA
Lrr1	1452458_s_at	-10.7405	0.0354806	1033.57	193.233	PPP	PA
Rad51ap1	1448899_s_at	-10.6379	0.00439722	2484.63	297.275	PPP	PP
Arhgap33	1455701_at	-10.6289	0.0447873	4585.92	565.14	PPP	PP
Timm10	1417499_at	-10.5575	0.000335324	7298.39	671.948	PPP	PP
Spp1	1449254_at	-10.3639	0.000259522	391.439	37.6023	PPP	AP
Thoc1	1420042_at	-10.2723	0.00316259	1060.33	122.476	PPP	AP
Zfp770	1434682_at	-10.2027	0.00256883	2038.76	181.835	PPP	AP
Pja1	1426448_at	-10.1741	0.00338289	271.788	24.2523	PPP	AA
Pppde1	1425185_at	-10.1635	0.00393828	50794.4	4356.44	PPP	PP
BC031353	1439293_at	-10.1041	0.00596492	365.525	35.9018	PPP	AA
Atxn7	1436175_at	-10.0132	0.0431946	2427.75	452.121	PPP	PA
Rfng	1460704_at	-9.97175	0.0394503	13573.4	1230.52	PPP	AA
Tshz1	1427233_at	-9.80723	0.0236849	937.246	132.933	PPP	PP
Trim37	1434554_at	-9.68644	0.0185245	1078.6	117.522	PPP	AA
Mt1	1422557_s_at	-9.49842	0.0180016	3379.55	500.431	PPP	PA
Tube1	1431873_a_at	-9.44131	0.00893939	524.046	72.714	PPP	AA
Lzic	1429307_s_at	-9.3902	0.0111642	8717.07	1310.97	PPP	MA
Ccdc14	1435654_at	-9.34833	0.00086126	1167.12	127.794	PPP	AA
Oxsm	1455395_at	-9.33455	0.0165261	343.43	44.0072	PPP	MA
Zfp846	1456023_at	-9.16387	0.0419751	212.014	31.3673	PPP	AA
Tsga14	1434576_at	-9.11942	9.23474e-05	669.889	73.4596	PPP	AA
Mtap	1424426_at	-9.10322	4.08692e-05	1485.61	162.939	PPP	AP
Pus7l	1428800_a_at	-8.91628	0.01603	399.574	64.7844	PPP	AP
Ppp3cc	1430025_at	-8.90148	0.00325297	2287.35	282.394	PPP	PP
2410022L05Rik	1420114_s_at	-8.89287	0.0124791	358.244	40.5187	PPP	AA
Rttn	1436588_at	-8.85591	0.00112731	678.713	83.922	PPP	AA
8430419L09Rik	1420630_at	-8.73974	0.00417392	2657.88	335.954	PPP	AA
Rnase4	1422603_at	-8.69887	0.00586279	258.408	35.0419	PPP	AP
Ncdn	1416852_a_at	-8.66986	0.00363803	6967.85	780.904	PPP	AA
Fam114a2	1451283_at	-8.64483	0.00209706	3252.81	367.255	PPP	PA
Lmo4	1439651_at	-8.61222	0.0175039	546.921	49.9917	PPP	AP
Clec2d	1419477_at	-8.58592	0.00898684	2105.86	270.433	PPP	AP
Hcfc2	1428617_at	-8.57057	0.0264036	2023.51	384.899	PPP	AP
Rad23a	1422964_at	-8.53667	0.0113673	11671.8	1732.68	PPP	PM
Scoc	1416267_at	-8.44772	0.048382	676.387	152.389	PPP	PA
Dtl	1456652_at	-8.43704	0.0210597	1070.39	163.964	PPP	AA
Tmprss3	1421714_at	-8.37637	0.0391339	17693.9	3890.17	PPP	PP
Rtn4ip1	1417668_at	-8.31136	0.00753819	1773.86	237.88	PPP	PP
Slc35a1	1417538_at	-8.30931	0.0160332	7974.15	996.675	PPP	PP
1110067D22Rik	1424318_at	-8.30909	0.00047213	269.144	31.4191	PPP	AA
Anapc1	1434444_s_at	-8.29044	0.0180774	1391.66	239.715	PPP	AA
Ubap2	1424281_at	-8.27814	0.00373031	7275.25	868.116	PPP	PP
LOC100044103	1441391_at	-8.24225	0.00188478	1820.29	225.094	PPP	AP
Cd22	1419769_at	-8.23145	0.000290738	4878.47	578.839	PPP	MP
Atpaf1	1436358_at	-8.1806	0.00359668	638.193	86.7108	PPP	AA
Bnip2	1441989_at	-8.16406	0.0171116	657.957	101.904	PPP	AA
Zcchc3	1428401_at	-8.15468	0.00304536	292.034	35.7256	PPP	AA
UHRF2	1457070_at	-8.14055	0.000525737	464.823	58.546	PPP	AP
Nqo2	1436189_at	-8.13819	0.00740288	282.27	29.0051	PPP	AA
Mphosph9	1431053_at	-8.13684	0.0170695	2474.02	450.663	PPP	PP
Btbd9	1434769_at	-8.0888	0.0141831	893.394	135.301	PPP	PA
Ppp2r3a	1437869_at	-8.08853	0.0179317	845.707	124.992	PPP	AP
Ubxn2b	1449122_at	-8.08192	0.00107624	716.214	96.2572	PPP	AP
Eif2b5	1433886_at	-8.04945	0.00314465	7958.34	1089.88	PPP	AP
Rpl30	1438076_at	-8.02704	0.0229889	912.109	143.564	PPP	PA
Tubb2a	1427347_s_at	-8.01514	0.0352184	2328.95	240.106	PPP	PP
Fbxw8	1436732_s_at	-7.98395	0.00111348	1405.68	186.589	PPP	PM
Gtpbp2	1416690_at	-7.97161	0.0339569	6476.83	1353.7	PPP	PP
Atxn2	1460653_at	-7.95287	0.0192505	1907.42	211.451	PPP	PP
5830418K08Rik	1456296_at	-7.93694	0.00164682	638.384	87.5107	PPP	AP
Rnf170	1434956_at	-7.9027	0.000108786	871.311	111.705	PPP	AP
Fancf	1435834_at	-7.90038	0.00129256	2280.25	271.972	PPP	PP
Eri2	1454229_a_at	-7.89477	0.00148513	2608.11	360.412	PPP	MP
Trip6	1449041_a_at	-7.87144	0.0363684	1193.62	234.453	PPP	AA
Rbx1	1416578_at	-7.8464	0.00135906	2373.59	319.305	PPP	AA
Gnptab	1435335_a_at	-7.8193	0.000712399	3304.65	442.844	PPP	PP
2010204K13Rik	1421498_a_at	-7.80469	0.00295388	1374.08	174.931	PPP	AA
B230354K17Rik	1424515_at	-7.76981	0.0172349	652.113	108.61	PPP	PA
Nolc1	1428870_at	-7.75963	0.0166615	1824.35	333.261	PPP	AA
Spg20	1451520_at	-7.75365	0.0109453	1057.09	142.713	PPP	AA
Appl2	1426743_at	-7.72302	0.00114732	1259.82	155.096	PPP	AM
Dus4l	1453252_at	-7.70893	0.000805761	423.606	58.1107	PPP	AA
Ehd4	1449852_a_at	-7.68964	0.000258878	7402.64	981.427	PPP	PP
N6amt2	1418386_at	-7.68519	0.00237646	394.937	46.6956	PPP	AA
SOS2	1443057_at	-7.67405	0.0327516	169.322	16.624	PPP	AA
Atp6v1b2	1419883_s_at	-7.63794	0.00114985	933.313	127.392	PPP	AP
Rasa1	1426476_at	-7.62721	0.000765854	1614.98	202.625	PPP	AP
Scyl3	1452960_at	-7.62476	0.00126663	2727.63	334.646	PPP	AP
Mthfd1l	1456653_a_at	-7.6072	0.0240685	17213.7	2977.98	PPP	PP
Tprkb	1425682_a_at	-7.60583	0.00323444	1624.37	243.744	PPP	AM
Gm10336	1441139_at	-7.60021	0.0042863	1091.13	159.837	PPP	AA
Ccdc127	1449096_at	-7.58162	0.000787326	2755.17	348.125	PPP	AP
Ampd2	1438941_x_at	-7.57271	0.0101665	3138.76	522.563	PPP	PP
Fam110a	1453768_a_at	-7.55793	0.0243143	2526.86	521.287	PPP	MA
Rab11b	1435253_at	-7.55164	0.00307321	3204.79	430.661	PPP	PP
Chchd4	1417233_at	-7.54835	0.0134348	5774.89	725.79	PPP	AP
Tardbp	1455655_a_at	-7.54596	0.0128177	18543.3	3031.06	PPP	PP
Ccdc117	1460399_at	-7.53248	0.0060595	1532.7	217.012	PPP	AA
1600012F09Rik	1419660_at	-7.52052	0.00910712	4555.73	724.296	PPP	PP
2610528E23Rik	1428519_at	-7.49558	0.000602042	2242.35	290.667	PPP	AP
Necap1	1448106_at	-7.47852	0.00515909	3863.88	498.374	PPP	PP
Utp18	1454817_at	-7.46412	0.00543998	5568.93	873.639	PPP	MP
Tmem107	1429058_at	-7.46178	0.00191247	1206.31	155.53	PPP	MP
Qtrtd1	1421320_a_at	-7.45563	0.000169149	716.696	95.0044	PPP	AA
Rab2b	1455857_a_at	-7.44509	0.0320208	1520.09	233.799	PPP	PA
BC023829	1435228_at	-7.42688	0.00725503	1773.03	237.369	PPP	AP
UAP1	1416743_at	-7.39159	0.00527781	5406.34	854.925	PPP	PP
tnks2	1447522_s_at	-7.39006	0.0462316	478.968	63.7463	PPP	PP
Fancb	1437780_at	-7.38333	0.00408379	420.571	55.9125	PPP	AP
Gprasp1	1424455_at	-7.36991	0.0168454	896.778	120.978	PPP	AA
Adal	1428198_at	-7.33693	0.00641042	700.554	90.0347	PPP	AA
Chd9	1458078_at	-7.29223	0.00109801	261.883	34.071	PPP	AP
Cct3	1449645_s_at	-7.27969	0.00163835	8317.7	1244.09	PPP	PA
Tnfrsf19	1427600_at	-7.27307	0.014132	168.424	25.097	PPP	AA
Shc1	1422854_at	-7.24729	0.0261162	14036.9	2899.26	PPP	PM
Ttc14	1437878_s_at	-7.24378	0.017986	538.487	57.1676	PPP	AP
Csnk1d	1449932_at	-7.23706	0.0186489	3833.2	722.379	PPP	AA
Zfp930	1427518_at	-7.22577	0.0055175	351.779	43.8667	PPP	AM
LOC674810	1438527_at	-7.19061	0.000933882	3744.1	513.325	PPP	AA
Gm7072	1455648_at	-7.18587	0.018837	339.224	62.904	PPP	PP
Hnrpdl	1428224_at	-7.18232	0.00790348	345.79	40.2895	PPP	AP
Psmg2	1448212_at	-7.17157	0.0168691	9124.71	1548.2	PPP	PP
Tbc1d19	1424918_at	-7.15362	0.000268726	1106.42	157.685	PPP	AA
Nck1	1421487_a_at	-7.14918	0.000699975	8179.82	1125.81	PPP	AP
1500011H22Rik	1424192_at	-7.13272	0.006639	5441.45	906.255	PPP	PP
L2hgdh	1424858_at	-7.12523	0.0318089	9765.06	2182.65	PPP	PP
Pigs	1433429_at	-7.08376	0.000347916	2441.09	336.863	PPP	PM
2700023E23Rik	1455878_at	-7.05772	0.00372177	1539.03	237.202	PPP	AP
Plekhh1	1435053_s_at	-7.04867	0.0449347	591.7	85.8638	PPP	AA
gss	1441931_x_at	-7.03861	0.0385111	665.462	127.362	PPP	AP
Osbpl1a	1460192_at	-7.03829	0.0159106	482.967	89.0629	PPP	AP
Pfkl	1439148_a_at	-7.01636	0.00017373	2357.25	340.547	PPP	PP
Spred1	1460116_s_at	-6.99341	0.000261729	606.652	87.8092	PPP	AP
Pcsk7	1417180_at	-6.98727	0.0206471	2119.64	389.242	PPP	PA
Lap3	1450860_at	-6.95668	0.00128688	4667.72	636.733	PPP	AA
Agfg1	1434840_at	-6.95533	0.00143064	1011.99	153.354	PPP	AP
C77691	1443472_at	-6.94955	0.0298056	1034.14	226.758	PPP	AA
Snrnp48	1423633_at	-6.9446	0.00274432	3889.25	620.444	PPP	PP
Gm7625	1451077_at	-6.9222	0.00131293	7308.94	1070.1	PPP	PP
Agpat5	1453257_at	-6.89434	0.00120642	6714.67	955.269	PPP	PP
4930578N16Rik	1431754_at	-6.88114	0.0434084	154.583	16.5993	PPP	AA
Decr1	1449443_at	-6.87686	0.0224208	129.826	25.5004	PPP	AA
Kdelc1	1450422_a_at	-6.87178	0.00385801	563.748	94.6574	PPP	AA
Senp1	1428925_at	-6.86313	0.0090305	1513.48	199.562	PPP	AM
Clp1	1423612_at	-6.842	0.0395863	3341.31	697.203	PPP	PP
Fbl	1416684_at	-6.83695	0.00812168	78725	13904.9	PPP	PP
Setx	1433794_at	-6.83587	0.00197057	7595.68	1089.79	PPP	PP
Lyar	1417511_at	-6.83178	0.00225645	15628.7	2246.69	PPP	PP
Prr11	1442134_at	-6.79145	0.0255567	12610.5	2744.85	PPP	PP
Ints8	1435250_at	-6.75627	0.0216569	1763.75	375.974	PPP	PP
Slfn4	1427102_at	-6.75409	0.0203129	9158.45	1481.53	PPP	PP
Slc35f2	1429154_at	-6.75402	0.0261579	429.002	92.7095	PPP	AP
BC027231	1455781_at	-6.74318	0.00540226	1178.09	153.749	PPP	AP
Rcc1	1416962_at	-6.74233	0.0374124	9603.6	2143.4	PPP	PP
Dph5	1452839_at	-6.70977	0.00079458	1697.09	249.574	PPP	AM
Nudt1	1449349_at	-6.70149	0.00459261	12297.8	2118.3	PPP	PP
Rrs1	1416998_at	-6.67952	0.000312746	6436.81	955.539	PPP	PP
Smug1	1428763_at	-6.62508	0.0204093	1588.63	191.745	PPP	AP
Gmds	1439428_x_at	-6.62305	0.00202677	2832.4	452.478	PPP	AP
Tmx2	1452130_at	-6.60897	0.0270834	2737.75	610.911	PPP	PP
C230081A13Rik	1442072_at	-6.60223	0.00893577	371.319	49.7756	PPP	AA
Zfp943	1434625_at	-6.60028	0.0249857	839.852	165.49	PPP	AP
Glt8d1	1428270_at	-6.59767	0.0027378	1273.54	192.586	PPP	AP
Asns	1433966_x_at	-6.59087	0.014558	1535.32	296.771	PPP	AP
Nop56	1455035_s_at	-6.58634	0.0276868	77269.4	17595.8	PPP	PP
Elac2	1419680_a_at	-6.56689	0.000295362	1813.12	272.954	PPP	AA
Ttll11	1452964_at	-6.56518	0.0199013	3237.38	376.263	PPP	PP
Zfp260	1427831_s_at	-6.55763	0.017815	3604.64	445.557	PPP	PP
Tex9	1453360_a_at	-6.54975	0.000729795	7910.79	1255.43	PPP	PP
Ubn1	1438401_at	-6.54884	0.0278924	6608.74	1447.51	PPP	PP
Zfp39	1441198_at	-6.54139	0.0253753	305.563	35.294	PPP	AA
Rnf168	1455586_at	-6.53454	0.0218148	1900.12	302.526	PPP	PP
Kat5	1433980_at	-6.53026	0.0251723	1373.05	272.106	PPP	PA
Wbscr16	1416622_at	-6.52361	0.0192695	1633.24	330.833	PPP	MA
Rpl23	1422859_a_at	-6.52153	0.00265357	2110.9	358.34	PPP	AP
Kctd1	1422293_a_at	-6.51882	0.00955734	2471.24	396.779	PPP	MP
pdf	1451052_at	-6.51586	0.00356278	5550.7	793.918	PPP	PP
Ints5	1434011_a_at	-6.51155	0.000838862	21498.9	3315.63	PPP	PP
Ifrd2	1451016_at	-6.50807	0.0171182	6967.88	1367.43	PPP	PP
4632434I11Rik	1429734_at	-6.50545	0.0018325	2726.06	408.789	PPP	PP
Fbxo3	1423490_at	-6.49755	0.00262463	1223.56	177.262	PPP	PP
9130401M01Rik	1452215_at	-6.49371	0.00248085	3003.22	435.287	PPP	AP
2310058N22Rik	1429215_at	-6.48404	0.00159813	443.797	67.8774	PPP	AA
Neto2	1436309_at	-6.4748	0.0267517	104.094	11.6439	PPP	AA
Ptdss2	1460010_a_at	-6.46513	0.0111351	1127.81	160.607	PPP	AA
Mterfd1	1454116_a_at	-6.46027	0.0281854	3168.18	714.664	PPP	PP
Bend3	1434570_at	-6.45497	0.00972808	4265.54	749.024	PPP	PP
2610002M06Rik	1453078_at	-6.43488	0.000614812	1220.03	192.902	PPP	AP
Mbd1	1437061_at	-6.42247	0.0132607	2606.09	486.835	PPP	PA
Dnajc21	1460711_at	-6.3939	0.0320613	9977.32	2345.28	PPP	PP
Bag2	1423948_at	-6.38771	0.000339193	460.098	72.0138	PPP	AA
Trim39	1418851_at	-6.3661	0.037008	1895.12	419.992	PPP	PP
Trmt2a	1448114_a_at	-6.36389	0.0129325	12588.9	2476.07	PPP	PP
RAD51L3	1442803_at	-6.36078	0.00250881	244.444	36.4669	PPP	AA
Sigirr	1449163_at	-6.34864	0.000655622	2422.01	398.261	PPP	AA
Rrp7a	1448141_at	-6.34454	0.0314969	4893.87	1070.79	PPP	PA
Slc39a7	1416949_s_at	-6.33953	0.00912025	7680.74	1465.31	PPP	PP
Socs2	1449109_at	-6.33543	0.00457462	3744.68	662.316	PPP	AP
FOXP1	1444978_at	-6.33526	0.0141519	396.855	79.4454	PPP	AA
Utp6	1424500_at	-6.31619	0.0158939	9553.54	1891.26	PPP	PP
Rpp14	1419461_at	-6.31365	0.0446271	2384.1	615.123	PPP	AA
Prdx2	1430979_a_at	-6.31219	0.0314738	4976.35	638.879	PPP	AP
Fads1	1423680_at	-6.31156	0.0110519	5488.69	799.106	PPP	PP
Dsel	1438407_at	-6.29331	0.000505931	234.581	36.537	PPP	AA
Ift74	1418942_at	-6.28674	0.0100976	1217.78	223.835	PPP	MA
Tle4	1425650_at	-6.27293	0.00978045	5275.09	953.242	PPP	PP
Ttc32	1452972_at	-6.27166	0.0114691	11631.5	2323.67	PPP	PP
Sdc1	1437279_x_at	-6.2647	0.0395379	3840.41	533.468	PPP	PP
2010317E24Rik	1429405_at	-6.24884	0.0161358	5989.88	1088.8	PPP	PP
Thap4	1424052_at	-6.24377	0.000690595	6924.15	1095.64	PPP	MP
Rmnd1	1424505_at	-6.24329	0.00331864	1870.48	330.318	PPP	PP
Zdhhc6	1438463_x_at	-6.20336	0.00188632	4786.76	808.637	PPP	PP
Casc3	1416736_at	-6.20223	0.0209891	6091.97	1262.4	PPP	PP
Pwwp2a	1435633_at	-6.19263	0.0239494	1265.32	167.855	PPP	AA
Idh3a	1432016_a_at	-6.17183	0.000979765	11112	1859.75	PPP	PP
Zranb3	1455544_at	-6.15468	0.0102785	829.622	162.696	PPP	PA
Sh3bp5	1421923_at	-6.15336	0.000373558	9100.38	1480.94	PPP	PP
Trim41	1424275_s_at	-6.14741	0.029779	1114.43	250.273	PPP	PP
Kctd14	1455452_x_at	-6.13626	0.026589	540.387	70.6515	PPP	PP
Xlr4a	1449347_a_at	-6.12049	0.0423257	1628.57	360.685	PPP	AP
Pmm1	1430780_a_at	-6.11724	0.0180411	1666.08	337.373	PPP	AA
Hdac9	1421306_a_at	-6.09483	0.000260591	5926.99	961.904	PPP	PP
Rg9mtd3	1426494_at	-6.07801	0.0424856	698.406	178.552	PPP	MP
Slc30a4	1418843_at	-6.07533	0.00754473	9031.31	1726.4	PPP	PP
Zfp664	1434063_at	-6.06969	0.0079189	6388.32	1084.76	PPP	PP
Ccdc101	1451167_at	-6.06864	0.0126936	2547.45	503.301	PPP	PP
Psmg1	1448307_at	-6.05066	0.000633555	3299.42	556.71	PPP	PP
Nudcd2	1418566_s_at	-6.03654	0.00194375	13205.9	2222.45	PPP	PP
Rad54b	1434734_at	-6.01503	0.000448314	634.01	103.37	PPP	AP
2610318N02Rik	1429268_at	-6.00451	0.0474501	3669.51	1002.27	PPP	PA
Sae1	1416443_a_at	-6.00064	0.00522424	35308.9	6661.2	PPP	PP
Ptbp2	1423470_at	-5.99578	0.0057393	3580.85	660.163	PPP	PP
Tchp	1438293_at	-5.9938	0.0250773	1107.44	252.157	PPP	AA
Cirh1a	1423884_at	-5.99084	0.000344296	5059.79	832.104	PPP	PP
9930012K11Rik	1433801_at	-5.9851	0.00992292	647.806	117.87	PPP	AA
Armc1	1415719_s_at	-5.98259	0.0312912	6261.81	1527.95	PPP	PP
Zfp709	1459386_at	-5.95132	0.0459832	959.567	196.363	PPP	PP
Pias3	1451115_at	-5.94043	0.0443508	1150.56	213.753	PPP	AA
D19Bwg1357e	1434173_s_at	-5.93893	0.0417793	50653.3	10389.3	PPP	PP
Tusc3	1421662_a_at	-5.93425	0.000837105	1388.52	244.752	PPP	AA
Jmy	1451878_a_at	-5.93414	0.0342246	1401.35	166.766	PPP	AP
STAMBPL1	1456897_at	-5.93028	0.0370133	5851.01	1349.3	PPP	PP
4732471D19Rik	1436234_at	-5.92889	0.00430642	344.95	60.0136	PPP	AP
CNBP	1438739_at	-5.92325	0.00464384	3173.98	586.654	PPP	PP
Mtx2	1430500_s_at	-5.92227	0.00387115	4507.86	844.065	PPP	AP
Ccnb1ip1	1435998_at	-5.92139	0.035657	429.408	108.765	PPP	AA
Tti1	1427080_at	-5.91652	0.0107501	3709.21	750.234	PPP	PP
Fam92a	1451570_a_at	-5.91284	0.0424999	2183.8	592.532	PPP	PP
Sirt2	1423507_a_at	-5.90734	0.00857504	5167.41	854.067	PPP	PP
Map2k2	1415974_at	-5.90699	0.00726172	8975.81	1697.5	PPP	AA
Mybbp1a	1423430_at	-5.90691	0.000423457	22016.7	3784.78	PPP	PP
Srsf1	1428100_at	-5.88658	0.0020947	1736.64	280.004	PPP	PP
1110004E09Rik	1424315_at	-5.88635	0.00436447	5614.06	1068.76	PPP	PA
Dsn1	1417139_at	-5.8763	0.00271688	2509.44	464.929	PPP	PP
Tm7sf3	1438504_x_at	-5.84897	0.0101231	536.19	88.7411	PPP	AP
Fez2	1434348_at	-5.84841	0.00297967	1216.01	192.716	PPP	AA
WTAP	1438471_at	-5.84558	0.00945697	120.313	17.8041	PPP	AP
Zbed3	1452088_at	-5.83377	0.00026586	6000.2	1029.09	PPP	PP
B830007D08Rik	1440781_at	-5.83338	0.0352462	406.927	71.359	PPP	AP
Pds5b	1435242_at	-5.82634	0.0317794	4452.62	1075.09	PPP	PP
Nedd4	1451109_a_at	-5.81064	0.000346286	8913.3	1512.43	PPP	PP
Wdr67	1434241_at	-5.8063	0.00596906	4931.47	981.189	PPP	PP
Mapk1ip1l	1433879_a_at	-5.80024	0.0374503	15771.7	4027.54	PPP	PP
Sec62	1444811_at	-5.80018	0.00149372	322.943	53.4596	PPP	AM
Mtmr6	1425485_at	-5.77548	0.0114973	355.402	62.0491	PPP	AA
Tmem106c	1434783_at	-5.75595	0.00223173	1266.64	237.537	PPP	AP
BC003331	1426089_a_at	-5.74747	0.000616359	1631.3	285.918	PPP	AP
Klf9	1428288_at	-5.71109	0.012191	283.711	49.6496	PPP	AA
D3Ertd254e	1455757_at	-5.71072	0.00691952	205.787	41.2264	PPP	AA
Eif2b3	1434524_at	-5.71062	0.00561098	1290.63	245.581	PPP	AP
BC003965	1424545_at	-5.70415	0.00384384	23861.7	3989.99	PPP	PP
Tsc22d1	1454758_a_at	-5.70296	0.00347288	2570.72	501.371	PPP	PP
Dennd1c	1437121_at	-5.69135	0.00237832	1269.5	210.19	PPP	AP
Cul2	1451231_a_at	-5.68357	0.0235792	5840.11	1409.69	PPP	PP
Atm	1428830_at	-5.67754	0.00930985	5890.56	1243.58	PPP	PP
B230118H07Rik	1416824_at	-5.67031	0.0378746	887.512	217.279	PPP	PA
LOC100043444	1417057_a_at	-5.66704	0.0208263	14374.8	3201.66	PPP	PP
AA409587	1442358_at	-5.66457	0.00168314	425.937	74.64	PPP	PP
Prps1	1416052_at	-5.6431	0.0355417	7988.51	2052.18	PPP	PP
Trp53bp1	1446100_at	-5.63837	0.0079678	525.231	83.5551	PPP	AA
Bcl2l11	1426334_a_at	-5.63815	0.0281846	1064.59	141.511	PPP	AA
Lancl2	1420856_a_at	-5.6322	0.00945698	3001.88	634.128	PPP	PP
Ttc15	1427244_at	-5.63098	0.00145944	4751.7	811.962	PPP	MP
Bclaf1	1430581_at	-5.60658	0.00403214	187.139	30.8959	PPP	AP
Cit	1427669_a_at	-5.58407	0.0254438	3642.99	829.719	PPP	MP
2600001M11Rik	1429126_at	-5.58319	0.000184863	1787.56	318.597	PPP	PP
Cog8	1423617_at	-5.57761	0.0159821	8635.85	1969.28	PPP	PP
Timm44	1448801_a_at	-5.56921	0.0228015	6601.25	1065.26	PPP	PP
Fgd3	1433398_at	-5.56882	0.000778594	938.65	169.157	PPP	PP
Rprd2	1434817_s_at	-5.5684	0.0134356	784.71	160.056	PPP	AP
Tmem161a	1426212_s_at	-5.56495	0.00536856	4935.25	888.026	PPP	PA
Fech	1418698_a_at	-5.55703	0.00261594	842.798	148.4	PPP	AP
Hs2st1	1450729_at	-5.54985	0.0097866	1937.08	416.76	PPP	AP
Irs1	1423104_at	-5.5473	0.00237261	1024.12	185.718	PPP	AA
2610301G19Rik	1426012_a_at	-5.53176	0.035096	2570.51	605.766	PPP	PP
Xpc	1422532_at	-5.52937	0.00837931	899.54	142.075	PPP	AP
Sclt1	1455608_at	-5.52418	0.0178764	3000.39	661.726	PPP	PA
Cenpo	1418542_s_at	-5.5228	0.00894082	5001.65	1046.15	PPP	PA
Mrpl22	1435995_at	-5.51742	0.0122061	9851.55	1927.21	PPP	AA
Supv3l1	1460557_at	-5.50259	0.0118119	1348.78	300.594	PPP	AA
Nup153	1441733_s_at	-5.49565	0.000143908	2996.91	544.095	PPP	AP
Snrnp27	1415714_a_at	-5.49472	0.0316546	17488.5	4503.02	PPP	PP
Stt3a	1423033_at	-5.48972	0.0012068	567.062	100.584	PPP	AA
Ttc3	1416484_at	-5.48912	0.000293128	1624.56	296.272	PPP	PP
3830406C13Rik	1434550_at	-5.48006	0.000980318	2879.84	509.98	PPP	PP
Coro1c	1419911_at	-5.47898	0.00318662	36233.4	6236.45	PPP	PP
Gm14462	1438296_at	-5.47583	0.00805755	3868.23	676.904	PPP	AA
6720418B01Rik	1430448_at	-5.45743	0.00360213	838.414	148.391	PPP	AA
E2f6	1448835_at	-5.45496	0.0396586	1736.23	429.176	PPP	MP
Ptdss1	1416372_at	-5.45311	0.00106079	5224.99	943.136	PPP	MP
Cyp51	1422533_at	-5.45019	0.0113817	270.759	42.7095	PPP	AA
Chek1	1449708_s_at	-5.44788	0.00222646	7933.13	1555.51	PPP	PP
Ccdc132	1430035_at	-5.44751	0.0466779	387.298	110.221	PPP	AA
Pias2	1419454_x_at	-5.44727	0.0271969	397.393	98.9134	PPP	AA
B230307C23Rik	1436281_at	-5.44611	0.0217979	144.603	33.5169	PPP	AP
Asrgl1	1424395_at	-5.43551	0.00216994	11058.1	1936.59	PPP	MP
Axin1	1426966_at	-5.43222	0.0141173	5177.81	1078.96	PPP	AP
Aurkb	1424128_x_at	-5.42388	0.0156848	9218.94	1875.24	PPP	PP
Exosc7	1448365_at	-5.41452	0.000635289	10907.6	2016.18	PPP	PP
Arhgap21	1428368_at	-5.41442	0.00260571	1431.32	275.084	PPP	PP
Rcn1	1417090_at	-5.41011	0.00227627	2855.37	555.141	PPP	AP
Zfp81	1457685_at	-5.40959	0.0330575	360.914	89.1555	PPP	PP
Atxn1l	1435921_at	-5.40117	0.033467	9882.95	2015.52	PPP	AP
Myc	1424942_a_at	-5.38144	0.00312335	37964.1	6739.53	PPP	PP
Mettl6	1444145_at	-5.37916	0.0082905	1180.51	244.21	PPP	MA
Eme1	1435054_at	-5.37892	0.0199783	4842.47	1145.32	PPP	MA
3010026O09Rik	1448930_at	-5.37541	0.000427046	1842.9	338.162	PPP	AP
Dnajc2	1448794_s_at	-5.37453	0.0338006	11600.4	3043.09	PPP	PP
Brcc3	1456141_x_at	-5.36552	0.0331118	512.597	100.354	PPP	AP
Exo1	1418026_at	-5.36247	0.000478992	6231.26	1144.93	PPP	AP
Spata5l1	1455863_at	-5.36236	0.0119003	1047.95	203.259	PPP	AM
Fam3c	1417953_at	-5.36197	0.00985006	27859.5	5942.87	PPP	PP
LOC100047604	1425373_a_at	-5.36145	0.00243036	2461.52	471.749	PPP	PP
4930520O04Rik	1425818_at	-5.3559	0.00328082	430.727	78.369	PPP	AA
Nrgn	1423231_at	-5.35482	0.0226057	3674.43	878.997	PPP	AA
Irak1bp1	1431771_a_at	-5.3533	0.0361342	694.748	168.561	PPP	PA
Fen1	1421731_a_at	-5.34994	0.000419814	4174.51	778.948	PPP	PP
Zfp426	1451997_at	-5.34764	0.0155769	1880.14	404.777	PPP	PP
Gphn	1426462_at	-5.34447	0.00956133	3241	626.402	PPP	PP
Ccdc91	1449083_at	-5.34218	0.000392926	458.716	85.9272	PPP	AA
1810022K09Rik	1434493_at	-5.34123	0.000169718	169.822	31.7128	PPP	AA
1445749_at	1445749_at	-5.33872	0.0140962	335.73	75.2206	PPP	AP
Phf3	1428998_at	-5.33834	0.00623006	5283.21	897.038	PPP	PM
Mrpl16	1450880_at	-5.33674	0.00584705	33448.5	7020.88	PPP	PP
Srm	1421260_a_at	-5.32359	0.0162379	18450.8	3009.71	PPP	PP
Dido1	1437182_at	-5.31315	0.0210102	795.31	133.376	PPP	AP
Coasy	1423701_at	-5.31081	0.00637527	4502.29	947.841	PPP	AA
Ttc19	1445230_at	-5.30499	0.0011627	1070.96	207.733	PPP	PP
Prpf38a	1433565_at	-5.30467	0.029081	19638	5193.09	PPP	PA
C76213	1457588_at	-5.30212	0.00168383	1455.54	262.171	PPP	AM
csnk2a2	1419935_s_at	-5.29873	0.0339252	5824.37	1492.02	PPP	PP
Depdc5	1435535_at	-5.28497	0.0157597	1201.54	270.214	PPP	PA
Mark2	1415952_at	-5.2692	0.011539	18043.7	3307.01	PPP	PP
Mllt3	1429205_at	-5.26365	0.00515467	668.283	116.343	PPP	AP
Metap1	1426836_s_at	-5.24079	0.00286849	10813.1	1942.76	PPP	PP
Utp3	1417583_a_at	-5.23789	0.0475101	27005.4	7998.95	PPP	PP
Rnf10	1456689_at	-5.23015	0.0149309	502.798	108.386	PPP	MP
Zc3h13	1434894_at	-5.22848	0.00627802	2315.9	492.292	PPP	AA
1500010J02Rik	1423655_a_at	-5.22008	0.00693726	2502.05	534.347	PPP	AM
Vamp7	1426269_at	-5.21999	0.00119916	2128.62	412.949	PPP	PP
1425469_a_at	1425469_a_at	-5.21584	0.00331224	7408.34	1415.99	PPP	PP
Lgmn	1448883_at	-5.21036	0.037441	1058.78	186.251	PPP	AA
Ddx41	1423814_at	-5.20846	0.0122178	6467.71	1477.97	PPP	PP
Exosc10	1423587_a_at	-5.20765	0.0147137	9067.62	2136.79	PPP	PP
Pelp1	1425042_s_at	-5.20683	0.0124438	10781.6	2083.35	PPP	PP
Strada	1428188_at	-5.19876	0.00476002	3218.45	683.478	PPP	MA
Dusp19	1448922_at	-5.19798	0.000751217	278.253	52.6229	PPP	AA
Stk38l	1435877_at	-5.19558	0.0439894	341.547	55.903	PPP	AA
Hemgn	1418199_at	-5.19246	0.0141792	382.678	62.7709	PPP	AA
1110012L19Rik	1451302_at	-5.19207	0.00361697	1800.46	376.366	PPP	AP
Pno1	1450735_at	-5.1894	0.00750754	3900.07	782.424	PPP	MP
rpe	1448444_at	-5.18228	0.00896407	1882.74	418.676	PPP	PP
Rdh13	1433799_at	-5.18047	0.00137698	346.394	68.6303	PPP	AA
Rb1cc1	1449292_at	-5.17992	0.000431533	4427.09	843.527	PPP	PP
Car13	1421308_at	-5.17499	0.000436445	2279.16	435.053	PPP	PP
Whsc2	1427248_at	-5.15073	0.00987219	12690.7	2784.92	PPP	PP
Tysnd1	1428689_at	-5.1474	0.0400186	2940.09	817.863	PPP	PP
Lyrm2	1427934_at	-5.14547	0.000977697	1346.14	271.562	PPP	AA
B3gnt5	1420993_at	-5.14334	0.00164405	992.754	198.574	PPP	AP
Trip13	1429295_s_at	-5.13765	0.00253087	16611	3401.73	PPP	PP
Esf1	1434942_at	-5.13479	0.0431033	6330.23	1430.62	PPP	PP
Tulp3	1449008_at	-5.12243	0.010419	994.813	173.54	PPP	AA
Rbm26	1426419_at	-5.11943	0.0142406	1199.38	269.921	PPP	AP
Vars2	1434349_at	-5.11824	0.000185428	962.876	187.845	PPP	AA
Nup54	1459651_s_at	-5.08659	0.0126042	897.351	174.884	PPP	PP
Pitrm1	1426453_at	-5.08353	0.00933716	4536.13	962.614	PPP	PP
Spred2	1434403_at	-5.08225	0.0102837	1611.47	311.286	PPP	PP
Rps20	1450417_a_at	-5.07707	0.0154108	822.408	199.42	PPP	PP
Zfp97	1449972_s_at	-5.07079	0.0335206	1156.35	270.419	PPP	PP
Rangrf	1448740_at	-5.0649	0.00365164	6401.07	1189.81	PPP	AP
Rg9mtd2	1435035_at	-5.06486	0.00175842	1374.91	260.893	PPP	PP
1443007_at	1443007_at	-5.0639	0.00749893	613.959	113.142	PPP	AA
Sesn1	1438931_s_at	-5.06037	0.0265253	2881.52	459.496	PPP	PP
Terf2	1455651_at	-5.05861	0.0281297	5850.78	1204.42	PPP	PP
Cby1	1451305_at	-5.05586	0.000272581	4354.39	859.581	PPP	AA
Rrnad1	1433961_at	-5.04987	0.0132943	2201.48	528.918	PPP	AA
4930534B04Rik	1430815_at	-5.0418	0.00424031	7772.82	1589.26	PPP	PP
Ccl27a	1430375_a_at	-5.04073	0.000404093	1166	229.266	PPP	AA
Ccdc104	1451442_at	-5.03534	0.0028911	6453.66	1212.65	PPP	PP
Trap1	1416170_at	-5.03362	0.0128071	17908.9	4069.63	PPP	PP
RNF34	1444902_at	-5.02947	0.0039952	556.527	114.572	PPP	AP
Mtfr1	1424946_a_at	-5.0233	0.0228657	1590.85	416.237	PPP	PM
Orc2	1418225_at	-5.02141	0.0474439	4440.43	1352.11	PPP	PA
Prpf4	1438481_at	-5.02023	0.00720917	547.383	109.693	PPP	AA
Mettl14	1454751_at	-5.0183	0.0216798	13925.6	2643.53	PPP	PP
2510017J16Rik	1430393_at	-5.01511	0.0156552	1160.82	217.177	PPP	AP
Ssrp1	1426790_at	-5.00737	0.0314297	44169.4	11538.3	PPP	PP
2700089E24Rik	1460464_at	-4.99603	0.00101005	3802.8	740.513	PPP	PP
Zfml	1417791_a_at	-4.9659	0.0162816	3016.21	731.233	PPP	PP
Esr1	1460591_at	-4.96558	0.0260873	729.913	121.093	PPP	AA
Cirbp	1416332_at	-4.96224	0.0492694	13616.4	4215.68	PPP	PP
Rbm4b	1452112_a_at	-4.9588	0.0312462	1973.94	530.33	PPP	MA
Adprh	1448333_at	-4.95551	0.00224218	9668.5	1956.63	PPP	PP
Glrx5	1428553_at	-4.95495	0.00751969	11676.6	2339.38	PPP	PP
Gpatch1	1419013_at	-4.94385	0.0191403	1379.16	239.561	PPP	AA
Fubp3	1433679_at	-4.93623	0.0134319	7208.7	1299.8	PPP	PP
Ruvbl2	1422482_at	-4.93621	0.00500393	31271.6	7067.64	PPP	PP
Ammecr1l	1437521_s_at	-4.93612	0.0158432	3475.28	649.726	PPP	PP
Gm9595	1446840_at	-4.93525	0.0098051	563.558	112.663	PPP	PP
Mccc1	1417227_at	-4.93384	0.0279301	1987	459.431	PPP	PA
Brip1	1458427_at	-4.93288	0.0449865	4368.46	1284.51	PPP	AP
Tubgcp3	1426707_at	-4.92878	0.00958013	1860.33	344.321	PPP	PP
Wrnip1	1448376_at	-4.927	0.0125606	11230.1	2697.9	PPP	PP
Rpl12	1435655_at	-4.92631	0.0193883	1534.57	392.231	PPP	PP
Tulp4	1434585_at	-4.92012	0.014541	1518.97	289.012	PPP	AM
Plaa	1435001_at	-4.91751	0.0346612	727.648	123.65	PPP	PP
Chml	1422322_at	-4.91734	0.0228467	1488.51	254.968	PPP	PA
Dlst	1437775_at	-4.91599	0.00686124	2485.06	486.673	PPP	PP
Cycs	1422484_at	-4.91539	0.00324512	7866.84	1502.72	PPP	PP
Tmem186	1448924_at	-4.91187	0.0180496	264.533	46.7037	PPP	AP
Sephs1	1433974_at	-4.90793	0.020585	11020.3	2801.13	PPP	PP
Tmem201	1438010_at	-4.90766	0.00157663	4644.94	922.589	PPP	AP
Arntl	1425099_a_at	-4.90753	0.00471307	14193.5	2908.74	PPP	PP
Fh1	1424828_a_at	-4.90731	0.00432784	25403	5406.27	PPP	PP
Enpep	1448649_at	-4.90151	0.00946671	5463.49	1235.59	PPP	PP
AI848100	1460573_at	-4.8975	0.00802899	3873.08	889.646	PPP	PP
Masp2	1451759_at	-4.89157	0.0104185	3637.26	882.572	PPP	PP
Ttc35	1416668_at	-4.88253	0.00955624	2581.37	613.865	PPP	PP
B230120H23Rik	1441897_at	-4.87883	0.0026594	6124.23	1199.22	PPP	PP
Alkbh8	1429521_at	-4.87815	0.000963692	2653.46	530.714	PPP	PP
Lage3	1449213_at	-4.87158	0.0209137	11215.2	2932.66	PPP	PP
Gabarapl1	1416419_s_at	-4.86914	0.000502488	2298.2	465.744	PPP	AP
Aldh18a1	1415836_at	-4.86738	0.00189909	1659.05	326.975	PPP	MM
Dnaja3	1420629_a_at	-4.86557	0.00831884	4905.25	1085.15	PPP	PP
Yars2	1430134_a_at	-4.86464	0.00145185	1570.4	318.608	PPP	AA
Zzz3	1438487_s_at	-4.86365	0.00937977	678.347	126.088	PPP	AP
Fam136a	1457611_x_at	-4.85915	0.0302876	416.935	104.879	PPP	AA
Sugp2	1435798_a_at	-4.85207	0.00519988	6834.03	1295.71	PPP	PP
Usp34	1434392_at	-4.8498	0.000533277	5654.64	1150.59	PPP	PP
1500001M20Rik	1428684_at	-4.84493	0.0158629	4132.01	870.551	PPP	PP
Dazap1	1419275_at	-4.84302	0.00385637	19944.3	4246.03	PPP	PP
Eif4g2	1428362_at	-4.84227	0.022853	18871	5018.87	PPP	PP
Rbm6	1417213_a_at	-4.83694	0.00213919	9940.6	2067.18	PPP	PP
Hn1l	1433696_at	-4.83618	0.0104526	5628.14	1074.78	PPP	PP
rpl11	1448773_at	-4.83508	0.000827055	1308.34	265.385	PPP	PP
Slc25a4	1455069_x_at	-4.82547	0.0125661	32877.1	7940.63	PPP	PP
Lgr5	1444519_at	-4.81232	0.00155947	515.934	111.017	PPP	AA
Khdrbs3	1453317_a_at	-4.80859	0.00133039	438.656	92.5423	PPP	AA
Opa1	1434890_at	-4.80749	0.000777801	3750.42	786.268	PPP	PP
Trit1	1424489_a_at	-4.80523	0.0173681	1673.62	371.217	PPP	PA
Sfmbt1	1455412_at	-4.79165	0.0138423	2996.07	740.006	PPP	PP
Rai12	1431411_a_at	-4.78995	0.01313	5814.85	1356.18	PPP	PP
1441597_at	1441597_at	-4.78929	0.0254362	300.885	52.4358	PPP	AA
AI842136	1456399_at	-4.77901	0.00347876	980.006	194.165	PPP	PA
Ppa2	1424488_a_at	-4.77895	0.0188325	9198.62	2278.5	PPP	PP
Mgat5	1428644_at	-4.77391	0.0258876	1540.36	414.288	PPP	PP
Dctn4	1420863_at	-4.77133	0.00359458	2283.6	466.46	PPP	MP
D030028M11Rik	1443348_at	-4.76215	0.0128341	3831.51	819.419	PPP	PP
Akap8	1450983_at	-4.75612	0.0330884	19665.5	5382.24	PPP	PP
Shmt2	1426423_at	-4.75568	0.00257241	14164.4	2853.46	PPP	PP
Arglu1	1433598_at	-4.75468	0.0343699	19579.1	5699.46	PPP	PP
D10Wsu52e	1439097_at	-4.74997	0.007633	400.76	93.7164	PPP	MA
Zfp869	1429473_at	-4.74282	0.0139609	1347.41	338.988	PPP	AP
Uvrag	1454706_at	-4.74262	0.00505922	5219.55	1151.9	PPP	PP
Tmem175	1452134_at	-4.7419	0.00298199	1169.88	266.535	PPP	MP
Zfp826	1436072_at	-4.74112	0.021026	101.987	19.5434	PPP	MA
Ugcg	1421269_at	-4.73658	0.00293052	4608.34	983.758	PPP	MP
Upf2	1435030_at	-4.73638	0.0189425	5051.28	1149.8	PPP	PP
Krr1	1444726_at	-4.73569	0.00809179	1092.35	249.108	PPP	AP
Vps37a	1429363_at	-4.73388	0.0153748	2035.4	468.775	PPP	PP
Ggcx	1445898_at	-4.73208	0.0188639	1145.18	271.551	PPP	PA
Pprc1	1426381_at	-4.72886	0.0182577	6150.57	1629.98	PPP	AP
Dffb	1437051_at	-4.72293	0.0060718	1192.88	277.008	PPP	AA
Setd3	1451748_a_at	-4.71445	0.0150136	3221.46	585.557	PPP	PA
Mtpap	1452749_at	-4.7082	0.0480506	3486.47	1096.63	PPP	PP
Igfbp4	1423756_s_at	-4.70572	0.0133134	7604.42	1899.57	PPP	AP
4933439C10Rik	1452696_a_at	-4.69779	0.0368844	3598.04	1038.8	PPP	AA
Mrpl43	1415681_at	-4.69685	0.0249814	19341.9	5361.48	PPP	PP
Huwe1	1444279_at	-4.69662	0.00368394	1686.77	339.216	PPP	PP
Dcp1a	1431933_a_at	-4.68921	0.0387668	1239.56	356.719	PPP	PP
Carns1	1427146_at	-4.68825	0.00485772	2087.98	446.264	PPP	AP
Hmgn5	1418152_at	-4.6876	0.0244699	15228.3	3969.6	PPP	PP
1300001I01Rik	1428106_at	-4.68607	0.00485204	5418.76	1090.06	PPP	AP
Steap3	1430355_a_at	-4.68386	0.0127418	446.942	112.005	PPP	AP
Gpn3	1424682_at	-4.67847	0.00506227	5685.25	1318.15	PPP	PM
LOC631033	1416068_at	-4.67602	0.0178992	15921.4	4115.43	PPP	PM
JMJD1C	1458521_at	-4.6723	0.0280807	1080.4	244.411	PPP	AA
Slc48a1	1450409_a_at	-4.67213	0.0118067	7801.71	1902.23	PPP	MA
Rrp1	1427720_a_at	-4.66809	0.00584611	68312.5	15772	PPP	PP
Bcs1l	1451541_at	-4.66402	0.0156182	1973.54	502.5	PPP	AP
Kdm2b	1459861_s_at	-4.66065	0.0181568	3541.09	729.773	PPP	PP
Slc7a1	1454992_at	-4.65868	0.0222684	6280.51	1596.32	PPP	PP
Rad54l	1450862_at	-4.65717	0.00193204	4124.7	932.755	PPP	PP
Blmh	1438961_s_at	-4.64753	0.00459397	45006.8	9275.93	PPP	PP
Ccnc	1428570_at	-4.64559	0.00383955	901.843	203.261	PPP	PP
2510012J08Rik	1452760_at	-4.64098	0.0190969	4869.64	1091.92	PPP	PP
AI503301	1437570_at	-4.64032	0.0393035	968.736	292.905	PPP	AP
Bpnt1	1418764_a_at	-4.63701	0.0337559	514.24	136.564	PPP	AA
C78441	1447981_at	-4.63083	0.000727646	3004.05	660.604	PPP	PP
Ltv1	1426813_at	-4.63062	0.0283413	5883.76	1632.72	PPP	PP
Atf7	1437645_at	-4.62803	0.0171371	3363.73	653.607	PPP	AP
Mkrn1	1434853_x_at	-4.62758	0.0129103	11955.4	2301.61	PPP	PP
Ccnt1	1456477_at	-4.6247	0.00299998	5687.77	1168.89	PPP	PP
6820402A03Rik	1432880_at	-4.62188	0.02374	424.49	105.563	PPP	AM
Mrps18b	1451164_a_at	-4.62096	0.000830481	14716.9	3176.77	PPP	PP
Serinc1	1448108_at	-4.61846	0.0115333	2978.5	591.87	PPP	PP
6030458C11Rik	1433860_at	-4.61684	0.000257278	1590.51	343.478	PPP	AP
BC052040	1434577_at	-4.61465	0.0146949	506.711	126.48	PPP	PA
Csrp2	1420731_a_at	-4.61021	0.00898782	18563.5	4649.29	PPP	PP
Snx13	1454938_at	-4.60581	0.011334	4669.81	989.318	PPP	PP
Mrm1	1424219_at	-4.60441	0.0114136	2569.46	641.511	PPP	AA
Pex12	1416259_at	-4.60024	0.0119325	381.732	89.8316	PPP	PP
Tpi1	1415918_a_at	-4.5924	0.0017131	12418.4	2659.96	PPP	PP
Sox12	1455562_at	-4.58763	0.0490057	3252.05	994.194	PPP	AA
Ppp2r3c	1417478_a_at	-4.58693	0.0471859	1201.37	381.664	PPP	PP
Tpx2	1428104_at	-4.58609	0.0200121	36828	9899.71	PPP	PP
Alg8	1455887_at	-4.58555	0.0155074	2096.48	529.635	PPP	PP
Taf7	1423169_at	-4.57821	0.00146567	1529.62	335.529	PPP	AP
Hcfc1	1421972_s_at	-4.57401	0.0056884	1984.8	438.452	PPP	PP
Synj2	1452344_at	-4.57325	0.0080605	523.603	130.706	PPP	AA
Ipo5	1426946_at	-4.5667	0.00166964	11896.7	2578.7	PPP	PP
Appl1	1444478_at	-4.56389	0.0196258	1647	403.151	PPP	PP
Ino80	1448965_at	-4.55922	0.00346776	3060.6	671.975	PPP	AP
1110034A24Rik	1453183_at	-4.55586	0.0402174	5738.23	1691.34	PPP	PP
Abhd14a	1425699_a_at	-4.55332	0.00269315	872.38	196.917	PPP	AA
Fkbp1a	1448184_at	-4.55142	0.00100994	27090.1	6009.09	PPP	PP
Mlh3	1426052_at	-4.5476	0.00605608	1048.45	214.157	PPP	AA
Aimp1	1416486_at	-4.54527	0.00240409	22316.3	4850.43	PPP	PP
Ndufb4	1432427_at	-4.53968	0.0375872	387.845	66.0315	PPP	AA
5330406M23Rik	1429900_at	-4.53429	0.0131165	2862.93	607.343	PPP	AP
Pms2	1423539_at	-4.52808	0.0153916	3353.51	889.758	PPP	PA
Nasp	1416042_s_at	-4.52531	0.0165197	46543	11775.9	PPP	PP
Mpp1	1423243_at	-4.51877	0.00842055	783.224	187.574	PPP	AA
Cstf2t	1415920_at	-4.51748	0.0442182	6942.17	1971.61	PPP	PP
Gfm1	1416570_s_at	-4.51336	0.000673506	10264.1	2271.57	PPP	AP
Slc11a2	1426441_at	-4.49563	0.00638821	4431.65	918.214	PPP	PP
Lrpap1	1436609_a_at	-4.49048	0.0333858	3300.31	950.58	PPP	PP
Aff4	1450031_at	-4.48945	0.0460197	1998.45	476.649	PPP	MP
Slfn3	1421644_at	-4.4891	0.0326043	618.723	172.682	PPP	AA
Herc1	1440437_at	-4.48356	0.0124905	955.214	250.311	PPP	AA
Bag6	1433890_a_at	-4.48333	0.0147946	12094.5	3143.87	PPP	PP
BC019943	1438741_at	-4.48059	0.024761	16030	4564.01	PPP	PP
Fem1b	1418324_at	-4.48038	0.0212661	18462.7	3470.89	PPP	PP
Gmeb2	1454818_at	-4.47703	0.0349649	2157.43	608.013	PPP	PA
Mcm3ap	1448711_at	-4.47511	0.0119193	3351.94	823.429	PPP	PP
Arhgef12	1423902_s_at	-4.46344	0.000477702	188.22	41.9764	PPP	AA
Snord47	1455904_at	-4.46065	0.00130747	5069.19	1161.86	PPP	PP
Ddx52	1434608_at	-4.4524	0.0417277	1980.42	454.977	PPP	PP
Rrp8	1416559_at	-4.44995	0.000665619	4486.36	1002.27	PPP	AP
Polr2d	1424258_at	-4.44377	0.0345246	3057.4	853.987	PPP	PP
Ints6	1443128_at	-4.44327	0.030937	228.96	67.7704	PPP	AA
Dyrk3	1424229_at	-4.44122	0.0289377	1562.96	344.06	PPP	AA
Pdcd2l	1426844_a_at	-4.43999	0.00510566	5261.32	1175.36	PPP	PP
Metap2	1434120_a_at	-4.43991	0.00285935	44655.2	9729.67	PPP	PP
LUC7L	1447406_at	-4.43691	0.00156587	1045.58	232.089	PPP	MP
Smyd2	1424760_a_at	-4.43585	0.00791669	3436.48	759.111	PPP	PA
Cpm	1429413_at	-4.43543	0.0351106	8283.09	1772.14	PPP	PP
Tcta	1420123_at	-4.43493	0.0111316	251.329	59.1349	PPP	AP
Nup93	1424291_at	-4.43297	0.0447608	18524.8	5793.87	PPP	PP
Acvr1b	1433725_at	-4.42496	0.0274347	2042.67	472.167	PPP	AA
Psmd10	1436559_a_at	-4.42398	0.00344029	3292.44	741.673	PPP	PP
Gls	1436299_at	-4.42333	0.00972906	5831.46	1457.42	PPP	PP
Zfp800	1437581_at	-4.41878	0.00372717	6585	1578	PPP	PP
Stk11	1418644_a_at	-4.41606	0.0355828	10771.3	3058.02	PPP	PP
Pfas	1455496_at	-4.41334	0.00245171	14924.2	3360.69	PPP	PP
Ralgps2	1431704_a_at	-4.41203	0.0305256	4088.77	1155.64	PPP	PP
Pcgf6	1424081_at	-4.4118	0.00110735	1687.95	375.341	PPP	PP
Larp7	1429558_a_at	-4.40716	0.0192753	16154.4	4248.35	PPP	PP
Josd1	1460676_at	-4.40662	0.0148951	7004.33	1866.27	PPP	PP
Polr3c	1451658_a_at	-4.40582	0.0205634	6042.5	1667.61	PPP	PP
Opa3	1447724_x_at	-4.40393	0.012072	4663.75	1198.9	PPP	AA
Trpm7	1416801_at	-4.4016	0.00634739	4655.28	1142.11	PPP	PP
Cpsf1	1417665_a_at	-4.39746	0.00488044	8683.11	2087.11	PPP	PP
Usp46	1435325_at	-4.39573	0.00131113	1137.11	256.034	PPP	AP
2310004N24Rik	1427895_at	-4.3952	0.00473743	5291.31	1313.93	PPP	AP
Ripk1	1449485_at	-4.39402	0.000644554	2020.7	454.452	PPP	MP
Tfpi	1451791_at	-4.39322	0.00222862	366.158	80.3608	PPP	AA
A630001G21Rik	1440214_at	-4.39319	0.00729921	3607.36	825.124	PPP	PP
Glmn	1418839_at	-4.39009	0.000536961	554.803	126.751	PPP	AA
Trnau1ap	1428747_at	-4.3864	0.00715581	5094.85	1242.52	PPP	AA
Ubqln4	1448691_at	-4.38317	0.000400214	12747.8	2914.67	PPP	PP
Sec14l1	1453412_a_at	-4.38124	0.0207211	3356.05	822.678	PPP	PP
Actl6a	1456730_x_at	-4.37322	0.0395383	491.979	136.764	PPP	AA
Dtwd2	1441178_at	-4.36754	0.00230473	117.518	26.7679	PPP	AA
Btbd19	1429792_at	-4.36626	0.00203	701.006	168.176	PPP	AA
Bahd1	1433703_s_at	-4.36601	0.0088095	3641.69	903.066	PPP	PP
Cyb5r3	1425329_a_at	-4.3633	0.00908078	4955.43	1215.48	PPP	PP
Ruvbl1	1416585_at	-4.36098	0.0137474	17262.1	4450.98	PPP	PP
Ptrh2	1455894_at	-4.35609	0.000883062	515.74	117.231	PPP	AM
Eftud2	1438835_a_at	-4.35462	0.000578695	20389.4	4647.06	PPP	PP
Il15	1418219_at	-4.354	0.028966	131.235	35.4517	PPP	AA
Pag1	1440033_at	-4.35141	0.0143786	291.167	69.6427	PPP	AA
LOC634390	1451638_s_at	-4.34985	0.00598881	15772.3	3774.06	PPP	PP
Mapre1	1450740_a_at	-4.34904	0.0207185	50877	10065.7	PPP	PP
Haus2	1439032_at	-4.34323	0.0434949	1366.72	353.462	PPP	PP
Mtch2	1438843_x_at	-4.34261	0.00560154	4089.73	949.6	PPP	PP
Rwdd1	1427913_at	-4.33669	0.0097389	19465.9	5074.03	PPP	PP
1110038B12Rik	1441081_a_at	-4.33542	0.0166664	43908.2	9163.57	PPP	PP
Mcm3	1426652_at	-4.33155	0.0272137	22993.6	6618.85	PPP	PA
Wdr75	1451649_a_at	-4.33129	0.000917867	4886.22	1110.41	PPP	PP
Trmt5	1452086_at	-4.32918	0.0100328	2255.76	584.691	PPP	AA
Ndufa10	1448934_at	-4.32649	0.0109016	34910.9	9276.73	PPP	PP
Memo1	1420339_at	-4.32134	0.00070099	1605.99	373.935	PPP	PP
Poc1b	1453110_at	-4.32036	0.0270227	4149.61	1097.49	PPP	PP
D030016E14Rik	1433752_s_at	-4.31999	0.00152138	4277.56	964.665	PPP	PP
Ccnt2	1427089_at	-4.3173	0.0183599	6144.38	1623	PPP	PP
Mms19	1417967_at	-4.31679	0.0189551	4200.23	1162.46	PPP	PP
Mphosph6	1423848_at	-4.31358	0.0271655	2748.29	757.075	PPP	PA
SOCS6	1459350_at	-4.3081	0.00207573	164.275	38.0565	PPP	AA
Snx19	1427078_at	-4.3041	0.00207035	3098.13	718.242	PPP	PP
Smarce1	1430822_at	-4.30316	0.018179	1431.47	382.663	PPP	MP
3200002M19Rik	1424327_at	-4.30303	0.00839031	24039.2	6127.25	PPP	PP
Rictor	1435698_at	-4.302	0.00320528	1567.93	367.419	PPP	AP
LOC100046166	1448796_s_at	-4.30186	0.0223205	947.582	256.12	PPP	AA
Frmd4b	1452123_s_at	-4.2982	0.0020019	321.224	74.6091	PPP	AA
Mrpl10	1418112_at	-4.29775	0.000615115	3034.7	700.726	PPP	PP
Nkiras1	1428503_a_at	-4.29454	0.00272347	675.11	156.509	PPP	PM
Aars	1423685_at	-4.29313	0.0398142	7578.71	2363.9	PPP	PA
Bcl2l13	1424406_at	-4.29042	0.0490235	1796.22	500.555	PPP	PA
Abcd3	1416679_at	-4.28253	0.0145349	6028.83	1570.78	PPP	PP
Dnajc5	1448851_a_at	-4.2811	0.0101739	6487.89	1627.5	PPP	PA
Cfl2	1418067_at	-4.27905	0.0259742	2504.66	598.156	PPP	PP
Mcm4	1436708_x_at	-4.27706	0.00193538	29085.2	6824.56	PPP	PP
Hspa14	1417095_a_at	-4.27633	0.0045628	17049.5	4088.56	PPP	PP
R3hcc1	1452736_at	-4.27415	0.0190153	3609.28	905.207	PPP	PP
Itgb3bp	1456097_a_at	-4.27371	0.000580257	937.821	222.137	PPP	PP
Zscan21	1449732_at	-4.27304	0.0233998	826.464	165.846	PPP	PP
AU016916	1420083_at	-4.27269	0.0319395	1875.87	531.323	PPP	PP
2010321M09Rik	1426347_at	-4.26899	0.0378539	4078.85	1275.09	PPP	PP
Prmt3	1426749_at	-4.2665	0.00109868	6546.76	1548.47	PPP	MP
Tfam	1448224_at	-4.26548	0.00130122	7204.67	1654.76	PPP	PP
Becn1	1455880_s_at	-4.26043	0.0179209	10818.9	2671.22	PPP	PP
Gas5	1424843_a_at	-4.25955	0.00932146	34127	8601	PPP	PP
Slc39a6	1424674_at	-4.25943	0.00934489	21305.1	4630.28	PPP	PP
Jakmip1	1433815_at	-4.25578	0.0162652	5131.98	1425.55	PPP	PA
Fut8	1460319_at	-4.25556	0.0116758	4369.81	1137.8	PPP	PP
Zfp828	1436020_at	-4.25526	0.00117632	1983	457.547	PPP	AA
Ubn2	1436632_at	-4.24987	0.0171901	2791.64	644.635	PPP	PP
Espl1	1433862_at	-4.24518	0.0195803	11305.7	3228.22	PPP	PP
Whsc1l1	1457794_at	-4.24358	0.0337415	238.298	66.5493	PPP	AA
Ralbp1	1417248_at	-4.23515	0.0177407	14135	3209.13	PPP	PP
Tcerg1	1434434_s_at	-4.22737	0.000659998	14636.1	3423.29	PPP	PP
LOC677582	1431314_a_at	-4.2184	0.00303925	7210.66	1695.07	PPP	AA
Fam185a	1434266_at	-4.21716	0.00345602	1023.6	242.466	PPP	AA
Nus1	1419915_at	-4.21624	0.00173787	3057.78	708.387	PPP	PP
C1qbp	1455821_x_at	-4.21427	0.00446203	36031	8689.65	PPP	PP
Tmem48	1424173_at	-4.2139	0.0018249	1926.62	452.652	PPP	AP
Ubfd1	1434078_at	-4.21235	0.00335084	5884.27	1464.68	PPP	PP
Mrpl49	1423218_a_at	-4.2088	0.00782334	6639.69	1602.22	PPP	PP
Trps1	1434286_at	-4.20854	0.00180473	1009.74	249.189	PPP	MM
Zbtb44	1427271_at	-4.20563	0.0371895	12163.2	3866	PPP	PP
Nsun2	1423850_at	-4.20529	0.00043103	11751.5	2795.29	PPP	PP
Pcgf3	1445166_at	-4.2027	0.0330741	267.56	76.6459	PPP	PA
Rnft1	1428078_at	-4.20134	0.0202895	4116.07	1027.34	PPP	PP
Dap	1451112_s_at	-4.20066	0.0184015	47888.5	13060.5	PPP	PP
Gtf3c3	1454765_at	-4.19963	0.00117254	604.926	147.737	PPP	AP
Mepce	1424288_at	-4.19881	0.00124754	3716.55	869.278	PPP	PP
Zfp192	1455778_at	-4.19151	0.0390489	927.983	244.346	PPP	PP
Imp4	1426213_at	-4.19135	0.00267144	29112.3	6892.98	PPP	PP
Lef1	1453788_at	-4.19017	0.0156292	45238.9	10521.8	PPP	PP
Kbtbd8	1433902_at	-4.18948	0.040145	1483.87	320.66	PPP	AP
Zfp763	1434675_at	-4.18857	0.0320328	603.176	119.11	PPP	PA
Rnaseh1	1453833_a_at	-4.18461	0.0196915	1351.85	385.334	PPP	AA
Nudt4	1418505_at	-4.1841	0.0228609	9642.08	2762.39	PPP	PP
Tomm70a	1426675_at	-4.17632	0.00082847	7959.23	1880.12	PPP	PP
Nol11	1423479_at	-4.17314	0.00160351	2759.51	674.662	PPP	PP
prpf39	1452688_at	-4.17192	0.00295948	10978.2	2764.75	PPP	PP
Gtf3a	1427027_a_at	-4.16921	0.00124399	12583.6	3080.85	PPP	PP
Sdhc	1448630_a_at	-4.16754	0.00526934	13507.2	3131.11	PPP	PP
Rbm18	1420608_at	-4.16617	0.00479628	1619.94	408.216	PPP	AP
Zkscan3	1415689_s_at	-4.16155	0.00454946	2912.37	661.823	PPP	AP
Usp48	1419278_at	-4.15965	0.0090257	4023.21	1071	PPP	PP
Xpo7	1415682_at	-4.15747	0.0193692	9319.72	2576.45	PPP	PP
Paip1	1441955_s_at	-4.15582	0.0132869	3216.92	773.889	PPP	PP
Prdm4	1452208_at	-4.15293	0.0239431	5101	1479.04	PPP	PA
C130022K22Rik	1456879_at	-4.14767	0.00449762	5031.36	1150.04	PPP	AP
Mut	1448486_at	-4.14617	0.00454864	1978.39	500.628	PPP	MP
Acn9	1456614_at	-4.14191	0.0419343	1082.5	346.214	PPP	AA
Slc25a16	1434996_at	-4.13587	0.0470737	710.508	225.914	PPP	PP
Man2c1	1423687_a_at	-4.13434	0.000695392	3666.48	879.54	PPP	PP
Klhdc3	1454747_a_at	-4.13433	0.00264004	10908.5	2570.31	PPP	PP
Nefh	1424847_at	-4.13295	0.0359442	264.779	67.2005	PPP	AA
Qtrt1	1450630_at	-4.13291	0.00668316	3114.47	789.49	PPP	PP
D2Wsu81e	1434119_at	-4.13034	0.00499292	3171.83	830.576	PPP	PP
Ankmy2	1451724_at	-4.12811	0.001011	931.307	227.816	PPP	AA
Chek2	1422747_at	-4.12403	0.0011193	1988.02	487.629	PPP	PM
Slc43a1	1453255_at	-4.12209	0.0479198	2216.1	610.545	PPP	AP
4930422G04Rik	1453038_at	-4.11573	0.022018	1262.77	371.458	PPP	PM
Tns3	1455333_at	-4.11553	0.0255019	6127.07	1474.11	PPP	PP
Map2k4	1426233_at	-4.11219	0.0437192	6371.12	1853.38	PPP	AP
Yars	1460638_at	-4.11122	0.0374033	4115.14	1233.23	PPP	PP
Fig4	1419577_at	-4.10997	0.00646552	1097.21	248.665	PPP	MP
Cherp	1451896_a_at	-4.10985	0.0303452	7569.33	2331.14	PPP	PP
2810004N23Rik	1448947_at	-4.10467	0.00122056	6547.79	1573.91	PPP	PP
Cbfa2t2	1456416_at	-4.10427	0.0035831	2217.98	573.722	PPP	PP
Aida	1423870_at	-4.10354	0.00903853	6664.99	1804.96	PPP	PP
Gypc	1423878_at	-4.10205	0.00357904	2535.83	650.682	PPP	PP
Thyn1	1438480_a_at	-4.1011	0.0213204	13836.1	3297.99	PPP	PP
Dnajb4	1439524_at	-4.10094	0.0216414	93.8496	19.5904	PPP	AP
Hdac6	1448928_at	-4.09981	0.0127523	1531.36	424.375	PPP	AA
Hsph1	1423566_a_at	-4.09557	0.00103703	15043.1	3629.74	PPP	PP
41163	1429233_at	-4.09458	0.00330891	43684.2	10328.6	PPP	PP
Hspd1	1426351_at	-4.09371	0.00232856	149093	36484.3	PPP	PP
Pcbp3	1437722_x_at	-4.0935	0.0494736	1321	369.304	PPP	PP
Hnrnpr	1427129_a_at	-4.092	0.0299979	23838.8	6615.07	PPP	PP
1810013D10Rik	1454614_at	-4.08901	0.00194552	15684.3	3898.75	PPP	PP
Hnrnpc	1418693_at	-4.088	0.0181833	5346.85	1439.78	PPP	PP
Ccdc34	1449345_at	-4.08726	0.0467515	1686.77	391.261	PPP	PP
Rtf1	1429047_at	-4.0836	0.0288489	4424.25	1092.29	PPP	AP
Eif1ad	1455341_at	-4.07772	0.0165447	8026.39	2234.84	PPP	PP
Zfp568	1435091_at	-4.07672	0.0136848	1237.51	272.603	PPP	AA
Fam126a	1450724_at	-4.07661	0.0034349	3516.26	823.988	PPP	PP
Ube2o	1433765_at	-4.07282	0.0221863	1547.98	450.176	PPP	PA
CPNE1	1433439_at	-4.07228	0.0221844	7588.16	1639.49	PPP	PP
Psmc3ip	1425271_at	-4.07205	0.00388525	8702.81	2184	PPP	PP
Gm5081	1454814_s_at	-4.07071	0.00274928	7171.75	1719.1	PPP	PP
TTBK2	1428166_at	-4.06689	0.0363049	3589.9	1151.24	PPP	PP
Eya1	1421727_at	-4.06023	0.0401995	1252	367.031	PPP	AP
Alkbh1	1434660_at	-4.05444	0.0117981	10844.4	2496.91	PPP	PP
Pold2	1448277_at	-4.05326	0.0234726	6988.94	2088.58	PPP	PP
Acat1	1424183_at	-4.05055	0.00413695	16575.7	4291.67	PPP	PP
Rsl1d1	1456383_at	-4.04591	0.0125478	34479	9094.8	PPP	PP
Mrpl19	1421914_s_at	-4.04565	0.00238313	6813.5	1757.74	PPP	AA
Mtrr	1452110_at	-4.04231	0.0153988	512.033	138.733	PPP	AA
Tufm	1433952_at	-4.04062	0.00938487	4061.07	1101.88	PPP	AP
Dhx15	1416145_at	-4.03684	0.0344103	35151.3	11285.3	PPP	PP
FXR1	1430245_at	-4.0341	0.00414752	1415.22	341.905	PPP	PM
2410016O06Rik	1448413_at	-4.03271	0.00120389	5026.81	1244.83	PPP	PP
Fiz1	1423733_a_at	-4.03155	0.00212181	4391.54	1085.66	PPP	PP
Eif2b2	1437428_x_at	-4.02935	0.0161615	663.854	188.67	PPP	PP
Cenpp	1432361_a_at	-4.02917	0.00634289	4196.91	1132.46	PPP	PP
Prepl	1426345_at	-4.0288	0.0174575	242.573	62.5831	PPP	AA
Syncrip	1428546_at	-4.02651	0.00583161	7117.41	1848.93	PPP	PP
B3galnt2	1454842_a_at	-4.02511	0.0365614	260.154	81.1673	PPP	AP
Kif4	1450692_at	-4.02415	0.0285447	8173.74	2525.45	PPP	PP
Lrrc59	1416234_at	-4.02395	0.00068572	23874.1	5901.42	PPP	PP
Camk2g	1423941_at	-4.0228	0.00419122	752.294	187.178	PPP	AA
Arl5a	1447926_at	-4.01865	0.00173875	6784.03	1694.53	PPP	PP
Ppp5c	1424116_x_at	-4.01433	0.0156487	2910.49	744.586	PPP	PM
Pnpt1	1452676_a_at	-4.0134	0.00152702	3689.88	919.126	PPP	PP
Ccdc97	1431604_a_at	-4.00801	0.0321457	7570.6	2372.63	PPP	AA
2410002O22Rik	1435377_at	-4.00454	0.00989948	623.328	172.346	PPP	AP
Zbtb34	1436085_at	-4.00318	0.00072176	1757.9	435.414	PPP	PP
Neurl4	1430417_s_at	-4.00289	0.0144885	1640.63	383.68	PPP	PA
Ide	1435140_at	-4.00099	0.00209631	8758.85	2201.97	PPP	PP
Orc1	1422663_at	-4.00027	0.00631495	1574.19	369.342	PPP	AP
BC005624	1456016_x_at	-4.00009	0.0216387	209.585	45.1502	PPP	PP
Kri1	1424788_at	-3.99899	0.00853679	4285.19	1128.12	PPP	PM
Hsdl2	1426857_a_at	-3.99881	0.00247522	3840.34	959.786	PPP	PP
Prdx4	1416167_at	-3.99821	0.00888565	17017.6	4687.21	PPP	PP
Nap1l1	1420477_at	-3.99769	0.000654681	39541.9	9940.34	PPP	PP
D2hgdh	1437243_at	-3.99372	0.015107	554.943	136.309	PPP	AA
Klhdc10	1433997_at	-3.99093	0.000574225	1623.83	405.296	PPP	PM
Ube2v1	1415755_a_at	-3.99004	0.00384363	26908.1	7143.32	PPP	MP
Tex261	1452768_at	-3.98673	0.0156637	3359.8	771.703	PPP	PP
Nsdhl	1416222_at	-3.98599	0.0032261	928.636	224.118	PPP	MM
Angel2	1415731_at	-3.98458	0.00207472	10637	2698.94	PPP	PP
Tjp2	1450985_a_at	-3.98351	0.00820685	341.249	79.1646	PPP	AP
Ppa1	1416939_at	-3.97392	0.00797515	7273.69	2023.34	PPP	PP
Commd7	1426765_at	-3.97125	0.0412176	3727.24	1186.06	PPP	PA
Gin1	1429728_at	-3.96934	0.0406788	1730.35	561.096	PPP	PP
Zfyve20	1456754_at	-3.9687	0.0122765	1530.46	376.535	PPP	PP
Psph	1415673_at	-3.96801	0.000802599	2769.96	702.878	PPP	PP
Zhx3	1457710_at	-3.96325	0.00093629	1275.07	317.548	PPP	AA
D130084N16Rik	1443068_at	-3.96271	0.0138345	357.162	103.588	PPP	AM
Dkc1	1438015_at	-3.96228	0.00105878	25617.4	6588.63	PPP	PP
Gmeb1	1456232_at	-3.95926	0.0178792	2168.99	483.178	PPP	AA
Cwc25	1428759_s_at	-3.9558	0.0446279	1547.86	308.55	PPP	MP
Rbm27	1456058_at	-3.95544	0.00935725	5449.8	1534.23	PPP	PP
CNOT6L	1443595_at	-3.95412	0.00218715	294.178	73.3217	PPP	AP
Hdac1	1448246_at	-3.95082	0.00897391	51090.5	14260.6	PPP	PP
Ninj1	1441281_s_at	-3.95065	0.0025158	2340.5	584.817	PPP	AA
Tollip	1423048_a_at	-3.95046	0.0115199	980.266	257.276	PPP	AP
Atf2	1427559_a_at	-3.94387	0.00304134	4413.09	1178.72	PPP	PP
Nek4	1427639_a_at	-3.94375	0.0180686	2017.12	557.587	PPP	AA
Exosc1	1452012_a_at	-3.94209	0.000721158	14540.7	3725.76	PPP	PP
ADNP	1449438_at	-3.94177	0.00919805	11592.1	3200.35	PPP	PP
St6gal1	1420927_at	-3.93947	0.0117983	8808.25	2461.26	PPP	PP
Endod1	1426543_x_at	-3.9391	0.000514028	2280.12	577.687	PPP	PP
Men1	1416347_at	-3.93774	0.00100805	3373.49	858.695	PPP	PP
Atl3	1424499_s_at	-3.93655	0.00062583	3691.96	940.535	PPP	PP
Rcc2	1452226_at	-3.93617	0.0199821	30246.7	8860.71	PPP	PP
Blk	1422775_at	-3.93329	0.00126802	27801	6986.7	PPP	PP
1458902_at	1458902_at	-3.93318	0.0316484	1861.61	575.739	PPP	PP
Rad18	1451928_a_at	-3.93038	0.0109953	7935.61	2290.27	PPP	PP
Rtel1	1456729_x_at	-3.9277	0.00403678	1124.74	275.826	PPP	PP
Zscan22	1424789_at	-3.92511	0.035653	658.024	137.321	PPP	AA
Heatr6	1424687_at	-3.91958	0.0217596	1325.15	316.604	PPP	AP
Tmem161b	1428175_at	-3.91689	0.000669309	919.448	236.957	PPP	PP
Dhx30	1438832_x_at	-3.91632	0.0383696	2174.32	699.326	PPP	PA
Tmem181a	1455744_at	-3.91621	0.0183999	2886.14	819.446	PPP	AP
Sfrs18	1429538_a_at	-3.91517	0.00928288	14859.3	3972.96	PPP	PP
Ccnh	1418585_at	-3.91298	0.000941655	312.254	78.8218	PPP	AA
Rab44	1456980_at	-3.91148	0.0269035	3418.08	760.632	PPP	AA
Dctd	1454659_at	-3.91145	0.00428576	677.354	165.059	PPP	AA
Sirt1	1418640_at	-3.90913	0.0392986	1395.65	468.297	PPP	PP
Flcn	1438167_x_at	-3.90638	0.00226599	4166.64	1049.43	PPP	PP
Sfxn1	1417559_at	-3.90611	0.0132714	17989	4980.03	PPP	PP
Abcf1	1452236_at	-3.90478	0.0130818	38649.1	9079.62	PPP	PP
Rad50	1422630_at	-3.89998	0.0193062	4752.8	1373.37	PPP	PP
Ccar1	1436157_at	-3.89969	0.0189971	35021.5	7992.56	PPP	PP
BC024659	1433986_at	-3.89926	0.0409846	1460	373.829	PPP	PP
Wdr92	1454922_at	-3.89911	0.0207094	1079.81	293.848	PPP	AP
Mcm5	1415945_at	-3.89872	0.034051	29551.5	9729.32	PPP	PP
Baz1b	1450068_at	-3.89467	0.0130671	50644.4	14322.4	PPP	PP
Exosc2	1426630_at	-3.88762	0.00616476	3494.38	955.084	PPP	PP
Aspm	1452459_at	-3.88456	0.0141726	11207.3	3276.4	PPP	PP
Irak1	1448668_a_at	-3.8826	0.0229225	5336.62	1623.31	PPP	PP
Mphosph8	1418388_s_at	-3.88129	0.00832356	9151.59	2498.3	PPP	PP
Bfsp2	1434463_at	-3.88127	0.0297053	32657.1	9707.64	PPP	PP
Mdp1	1428337_at	-3.87905	0.00557507	1235.96	307.923	PPP	PP
Spag7	1433940_at	-3.87635	0.00217245	4270.67	1087.98	PPP	PP
Ecsit	1417080_a_at	-3.87514	0.0031237	2363.95	642.222	PPP	AM
Dpy19l1	1433759_at	-3.86699	0.0248742	4415.25	1388.83	PPP	MP
Zfyve21	1424670_s_at	-3.86622	0.045108	1252.95	261.408	PPP	AP
Gtf2e1	1428124_at	-3.86417	0.00473867	944.288	239.405	PPP	PP
Psip1	1460403_at	-3.86141	0.0292526	3878.29	1236.05	PPP	PP
Ftsj3	1451026_at	-3.86139	0.0166619	7223.55	1841.75	PPP	PP
Kpna2	1415860_at	-3.86001	0.0194812	54484.3	16478.2	PPP	PP
Cox15	1460376_a_at	-3.85683	0.00795588	5130.25	1247.79	PPP	AP
Atf6	1453288_at	-3.85648	0.0137751	11544.1	3404.2	PPP	PP
Pdzd11	1451269_at	-3.85584	0.00645782	6529.44	1694.59	PPP	PP
Lman1	1452671_s_at	-3.85462	0.000847071	8495.01	2238.43	PPP	PP
Rpl17	1453752_at	-3.85413	0.0231492	10603.6	2775.59	PPP	PP
Top3b	1456009_x_at	-3.85185	0.0350946	15465.6	4141.72	PPP	PP
Tmem183a	1417199_at	-3.85054	0.00513286	9305.48	2450.57	PPP	PP
Rest	1425565_at	-3.84736	0.002914	6931.12	1749.68	PPP	PP
Rbm28	1452091_a_at	-3.84678	0.00674622	3919.75	1087.77	PPP	AA
Imp3	1416210_at	-3.84379	0.0116182	21332.5	5126.24	PPP	PP
Gtf2f2	1426626_at	-3.84128	0.00854815	6199.81	1753.9	PPP	AP
Ung	1425753_a_at	-3.83969	0.00582895	31376.4	8155.44	PPP	PP
Slc15a4	1448385_at	-3.83937	0.00418879	3415.38	898.841	PPP	PP
Osgep	1418529_at	-3.83799	0.000586862	6128.87	1596.01	PPP	PP
Txnl4a	1433698_a_at	-3.83444	0.00258486	7025.91	1885.09	PPP	MP
Ap4e1	1440261_at	-3.83238	0.0100571	1049.52	286.264	PPP	AP
1700052N19Rik	1454879_s_at	-3.83215	0.00256303	3209.03	821.894	PPP	PP
Pi4k2b	1416489_at	-3.82964	0.0249263	1724.87	499.808	PPP	PP
Mrps23	1459806_x_at	-3.82867	0.000897691	2496.73	649.327	PPP	PP
Xrcc6bp1	1453380_a_at	-3.82453	0.0216551	1324.34	334.923	PPP	PP
Snap47	1438176_x_at	-3.82304	0.00703875	2898.35	719.759	PPP	AA
Rnf139	1429426_at	-3.82098	0.00217659	1079.94	276.621	PPP	PP
Smg1	1457262_at	-3.81968	0.00222601	7015.09	1891.64	PPP	PP
Phb2	1416202_at	-3.81635	0.000715446	81805.7	21630.3	PPP	PP
R3hdm1	1433871_at	-3.81341	0.00327396	11954.3	3142.15	PPP	PP
Clip1	1431098_at	-3.80705	0.00092689	1654	437.423	PPP	AA
C330007P06Rik	1454174_a_at	-3.8018	0.00107507	13269.7	3448.3	PPP	PP
Arpc5l	1452044_at	-3.80148	0.0384255	59215.7	19939.8	PPP	PP
SERINC4	1420010_at	-3.8009	0.0261753	3472.91	792.662	PPP	PP
Suv420h1	1442764_at	-3.79929	0.0157794	235.354	57.8953	PPP	AA
Slc25a32	1453149_at	-3.79877	0.00786536	1399.24	349.909	PPP	PP
Nampt	1455320_at	-3.79821	0.00782827	430.901	122.965	PPP	AP
Lrwd1	1428144_at	-3.79753	0.00364069	20571	5560.13	PPP	PP
Tor2a	1423783_at	-3.79491	0.0381402	3829.27	1185.36	PPP	AP
Ccdc9	1453609_s_at	-3.79446	0.0101974	7569.71	1834.59	PPP	PP
2510003B16Rik	1443679_at	-3.79375	0.01615	461.227	136.403	PPP	AA
Ebna1bp2	1428315_at	-3.79282	0.00892091	18749.6	5377.06	PPP	PP
Rrp12	1434239_at	-3.79129	0.0101361	1094.55	308.543	PPP	AA
Tcof1	1423600_a_at	-3.7909	0.00239649	15779.8	4320.12	PPP	PP
Dgkq	1437000_at	-3.78655	0.0235585	825.617	224.677	PPP	AA
Npm1	1415839_a_at	-3.78451	0.0302952	210220	68602.1	PPP	PP
Zfp512	1452689_at	-3.77802	0.0466302	2371.17	566.794	PPP	PP
Dzip3	1454878_at	-3.77504	0.0176553	1771.97	460.656	PPP	PP
Mrpl41	1428589_at	-3.77416	0.0164229	27758.5	7871.36	PPP	PP
Trmt61a	1433962_at	-3.77341	0.0149553	6951.13	1677.2	PPP	PP
Fignl1	1422430_at	-3.77237	0.0116486	7375.65	2092.85	PPP	PP
Faim	1418029_at	-3.76946	0.0108615	10275.2	2545.53	PPP	PP
Mapk9	1421877_at	-3.7688	0.00996531	7159.25	2082.65	PPP	PP
Golga4	1448803_at	-3.76842	0.0460889	2396.26	803.023	PPP	PP
Adk	1438292_x_at	-3.76243	0.0143103	2937.33	891.824	PPP	PP
Cdk6	1460291_at	-3.76199	0.000466373	18515.7	4909.13	PPP	PP
Rrp1b	1456117_at	-3.76189	0.00282619	8619.36	2276.26	PPP	PP
Rpgr	1427467_a_at	-3.76161	0.0301211	479.522	108.929	PPP	AP
Atp5g3	1454661_at	-3.75984	0.0184823	153567	46360.3	PPP	PP
Psmg3	1424087_at	-3.75883	0.0493761	10022.5	3476.23	PPP	PP
Nicn1	1449376_at	-3.75833	0.028285	373.518	91.0625	PPP	AM
Eif4e	1450908_at	-3.75812	0.000730808	21547.6	5706.98	PPP	PP
Phpt1	1427903_at	-3.75688	0.00910367	12013.8	3374.5	PPP	PP
1445494_at	1445494_at	-3.75565	0.00757734	526.06	131.897	PPP	AP
Zfp574	1435202_at	-3.75458	0.0331588	6710.07	1989.9	PPP	PP
Bach2	1421343_at	-3.75314	0.00275003	2227.25	612.018	PPP	PP
1700029I01Rik	1436574_at	-3.75091	0.0126789	1276.08	342.555	PPP	AA
Mbtd1	1417261_at	-3.7506	0.00607121	4469.69	1148.08	PPP	PP
Sf3b5	1451185_at	-3.74993	0.00249806	17438.4	4811.25	PPP	PP
Usp9x	1428193_at	-3.7479	0.00079723	3844.16	1031.94	PPP	PP
Htatsf1	1454760_at	-3.7461	0.0054571	36934	9434.22	PPP	PP
Orc4	1423336_at	-3.74592	0.00287482	2917.54	769.242	PPP	PP
Rcl1	1416730_at	-3.74581	0.0170717	3984.52	964.351	PPP	AA
Farsb	1423709_s_at	-3.74514	0.0234608	15806.3	4681.66	PPP	PP
Phf6	1453761_at	-3.74229	0.00268903	5401.09	1400.75	PPP	PP
Tpp1	1448313_at	-3.74023	0.00791413	9019.99	2252.91	PPP	PP
Mfn2	1448131_at	-3.73912	0.0457035	2778.2	653.425	PPP	PP
Mobkl2b	1429284_at	-3.73723	0.0058939	182.704	49.0426	PPP	AP
Grwd1	1452171_at	-3.73387	0.00932342	2035.41	547.595	PPP	PP
Gorasp2	1424710_a_at	-3.7318	0.0188726	4256.27	1326.57	PPP	PP
Bcar3	1431564_at	-3.72999	0.0108739	118.075	30.8471	PPP	AA
Cnn3	1426724_at	-3.72919	0.00180728	14691.1	4001.64	PPP	PP
Cfdp1	1416742_at	-3.72902	0.000769132	20989.4	5616.3	PPP	PP
Mipep	1428290_at	-3.72872	0.00904954	1556.81	436.376	PPP	AP
Dnajc19	1442182_at	-3.72712	0.0283295	4026.67	1073.16	PPP	PP
MASTL	1447136_at	-3.72684	0.00164554	182.736	49.0451	PPP	AP
Dcaf7	1439664_at	-3.72666	0.0167275	270.66	66.8683	PPP	AA
Lrrc42	1424049_at	-3.72544	0.0163279	1180.59	300.831	PPP	AP
Usp14	1455829_at	-3.72078	0.00290819	2193.83	574.972	PPP	PP
Dhx57	1426907_s_at	-3.71884	0.028872	3522.78	1114.43	PPP	PP
Appbp2	1434039_at	-3.71821	0.046771	1551.54	384.595	PPP	PP
Rbm10	1458765_at	-3.71778	0.0229418	1814.09	538.376	PPP	AA
Ssfa2	1423613_at	-3.7129	0.0245544	622.638	184.227	PPP	AP
Xk	1450189_at	-3.71249	0.0265635	299.456	80.7414	PPP	AA
Aimp2	1451262_a_at	-3.70855	0.0243792	4013.38	1272.26	PPP	AP
Donson	1426739_at	-3.70805	0.0255797	2811.75	875.049	PPP	PP
Zwint	1429787_x_at	-3.70732	0.0369985	5653.84	1832.62	PPP	PP
Stk24	1426248_at	-3.70545	0.0260233	11447.5	3578.39	PPP	PP
Nup107	1426751_s_at	-3.70337	0.030665	20419.3	6450.58	PPP	PP
Mis12	1424717_at	-3.70286	0.0451371	7990.24	2606.29	PPP	PP
Hps4	1448629_at	-3.70156	0.0206168	3147.53	996.05	PPP	PP
Slc31a1	1455285_at	-3.7	0.0207848	345.524	90.013	PPP	AP
Eid1	1416614_at	-3.69893	0.00102413	6104.49	1674.12	PPP	PP
Gars	1423784_at	-3.69709	0.00276406	20537.9	5564.96	PPP	PP
Rnf125	1429399_at	-3.6929	0.00076765	1070.93	292.822	PPP	MP
Wdr7	1435028_at	-3.69103	0.00695317	2667.05	705.881	PPP	AP
Stard10	1448956_at	-3.69091	0.00903592	882.396	224.058	PPP	AA
2010111I01Rik	1460695_a_at	-3.68753	0.0296313	3886.17	1166.59	PPP	AA
Cox10	1435380_at	-3.68379	0.00330903	1961.32	529.541	PPP	AA
Gnas	1443375_at	-3.67998	0.00203249	2163.04	575.46	PPP	AP
Atp8a1	1444355_at	-3.67976	0.0175523	125.099	30.8033	PPP	AA
Cdc73	1427971_at	-3.67966	0.00831008	1729.3	457.279	PPP	PP
Snrnp70	1429009_at	-3.67597	0.0449252	10399.1	3065.47	PPP	PM
Cebpz	1420497_a_at	-3.67594	0.000800739	17142.6	4649.42	PPP	PP
Rai14	1417400_at	-3.67556	0.00257699	511.922	135.41	PPP	AA
D1Bwg0212e	1428533_at	-3.67259	0.00480337	6605.32	1834.36	PPP	PP
Mta2	1423165_a_at	-3.67081	0.0354869	10166.6	2621.53	PPP	PP
Xrcc2	1455335_at	-3.66812	0.00375422	791.711	222.435	PPP	AP
Dio2	1418938_at	-3.66576	0.0162593	99.1458	25.2107	PPP	AA
Eprs	1452158_at	-3.66453	0.00207298	17544.4	4684.81	PPP	PP
Slu7	1447146_s_at	-3.66221	0.00985789	7760.22	1975.89	PPP	PP
Snx33	1434361_at	-3.66181	0.0482772	367.497	114.64	PPP	AA
Zfp398	1439979_at	-3.65955	0.00943588	418.609	108.831	PPP	AA
Tnpo3	1419950_s_at	-3.65937	0.000686394	6905.52	1886.72	PPP	PP
Rgp1	1434338_at	-3.6591	0.0188458	3831.1	930.682	PPP	AP
Xpo1	1448070_at	-3.65882	0.0332573	716.686	219.557	PPP	AA
Spnb2	1444089_at	-3.65829	0.00770131	2009.51	599.773	PPP	PP
Dpp8	1431064_at	-3.6565	0.00569103	6763.76	1763.76	PPP	PP
Stx16	1429237_at	-3.65543	0.0407227	6177.26	1794.49	PPP	PP
Paip2b	1451125_at	-3.65434	0.0457024	4797.31	1537.91	PPP	PP
Acap1	1434873_a_at	-3.65208	0.00113732	18790.8	5087.74	PPP	PP
Haus8	1418719_at	-3.64942	0.000731745	849.283	232.454	PPP	AM
Sike1	1422595_s_at	-3.64678	0.00842137	2261.39	602.079	PPP	PP
Msto1	1424577_at	-3.64616	0.0194018	2793.27	735.438	PPP	AP
KCNQ5	1441071_at	-3.64606	0.0461685	3892.22	1219.17	PPP	PP
Vps28	1448447_at	-3.64552	0.0247653	26889	8306.83	PPP	PP
Bcas2	1418234_s_at	-3.64322	0.00836419	6624.21	1719.81	PPP	PP
Nek9	1424094_at	-3.64259	0.00181773	9353.38	2628.11	PPP	PP
Mrps15	1449294_at	-3.63907	0.00120033	6495.54	1778.9	PPP	PP
N4bp2l1	1452914_at	-3.63452	0.0106186	1481.17	410.017	PPP	PP
Nipsnap1	1456748_a_at	-3.63182	0.0246335	1022.61	274.771	PPP	PP
Gpr65	1449175_at	-3.63068	0.0390115	312.624	78.4795	PPP	PP
Dis3l	1437737_at	-3.63061	0.0494172	2304.32	834.714	PPP	AA
Ndufaf4	1435333_at	-3.63026	0.00931974	4120.29	1192.82	PPP	MP
Endog	1438317_a_at	-3.63017	0.020134	4425.19	1388.46	PPP	AA
Ikbkb	1454184_a_at	-3.62703	0.0149612	3546.71	1063.45	PPP	AP
9230105E10Rik	1443858_at	-3.62119	0.0300802	1160.76	291.452	PPP	AP
Tssc4	1427661_a_at	-3.61871	0.0103506	5409.46	1626.94	PPP	PA
Las1l	1452266_at	-3.61636	0.00744178	15479.1	4467.88	PPP	PP
Bphl	1424242_at	-3.61481	0.00515761	1614.62	441.003	PPP	AA
Itpa	1416448_at	-3.61306	0.00187296	1579.17	428.193	PPP	MP
Ikbkap	1451254_at	-3.6116	0.00934176	6874.73	2065.49	PPP	PP
Ggnbp2	1426011_a_at	-3.61157	0.00352545	10563.6	3005.42	PPP	PP
Fundc1	1453369_a_at	-3.60994	0.00765163	5642.27	1507.3	PPP	PP
Cog6	1426216_at	-3.60977	0.0393866	1601.3	398.494	PPP	PP
Lxn	1416503_at	-3.6041	0.0251399	13699.3	4243.45	PPP	PP
Ddx1	1440816_x_at	-3.60393	0.00394589	3779.43	1025.01	PPP	PP
Lrrc45	1437471_at	-3.60285	0.0300895	4010.79	1357.4	PPP	AA
Hirip3	1434936_at	-3.6018	0.0231475	17211	5083.26	PPP	PP
Cwc27	1426455_at	-3.59715	0.0394624	3424.12	937.434	PPP	PM
Wdhd1	1435114_at	-3.59659	0.00373944	8854.31	2525.73	PPP	PP
Nap1l4	1448476_at	-3.5963	0.0108244	37381	11525.3	PPP	PP
Twsg1	1450388_s_at	-3.59561	0.000894581	4405.96	1218.81	PPP	PP
Efha2	1435400_at	-3.59142	0.0415444	49.4676	14.0682	PPP	AA
Angptl1	1446396_at	-3.58921	0.00296593	933.984	265.823	PPP	AA
Lig1	1416641_at	-3.58761	0.0464185	34284.7	12364.7	PPP	PP
2310031A07Rik	1430419_at	-3.58742	0.038858	2250.95	756.86	PPP	PP
Tcf12	1443012_at	-3.58737	0.0223934	278.604	68.8747	PPP	AM
Phb	1417053_at	-3.58013	0.0169471	31506	9058.56	PPP	PP
2610101N10Rik	1434300_at	-3.57948	0.000634843	26923.7	7553.54	PPP	PP
Smpd4	1453182_a_at	-3.57854	0.0109285	7379.28	2255.91	PPP	MP
D6Wsu116e	1456056_a_at	-3.57844	0.0112643	11568.9	3299.22	PPP	PP
Mett11d1	1452699_at	-3.57528	0.0426538	1025.86	270.025	PPP	AA
Ythdf3	1445235_at	-3.57355	0.0140401	266.472	77.4423	PPP	PP
Rabl2	1431931_a_at	-3.57224	0.00992737	838.584	249.557	PPP	PA
Marcksl1	1415922_s_at	-3.57183	0.0233043	11425.4	2879.23	PPP	PP
Mylk	1425506_at	-3.57173	0.0021417	2649.95	726.924	PPP	PP
Noc4l	1423827_s_at	-3.57121	0.00748989	2556.06	749.495	PPP	AP
Ccnf	1443807_x_at	-3.57036	0.0339906	806.771	279.491	PPP	PP
1110020G09Rik	1437287_at	-3.56999	0.00196635	3702.45	1046.48	PPP	PP
LOC640611	1422439_a_at	-3.56965	0.0109569	43253.6	12748.1	PPP	PP
Pop5	1417972_s_at	-3.56959	0.00576331	8836.87	2556.89	PPP	PP
Golga3	1419159_at	-3.56501	0.00725823	3163.87	929.092	PPP	AP
Bub3	1448473_at	-3.56479	0.0171855	3635.07	1003.39	PPP	PP
Zfp330	1451216_at	-3.56445	0.0303407	9083.71	2732.56	PPP	PP
Mrpl11	1417918_at	-3.56202	0.0117709	9688.54	2683.97	PPP	PP
Atic	1428506_at	-3.56142	0.00597044	11824.2	3435.85	PPP	PP
Gcsh	1432164_a_at	-3.55787	0.0446442	43369.6	13519.6	PPP	PP
Gpr160	1453072_at	-3.55768	0.0322652	389.746	108.631	PPP	AP
Cul7	1417039_a_at	-3.5557	0.0284165	1547.4	517.655	PPP	AA
Cdt1	1424143_a_at	-3.55551	0.00138879	45734.4	12852.2	PPP	PP
Cutc	1418473_at	-3.55286	0.00964455	1088.51	291.519	PPP	AP
Ranbp10	1424585_at	-3.54815	0.0173198	2654.06	850.654	PPP	PA
Tomm5	1415733_a_at	-3.54766	0.042023	39151.2	11270.7	PPP	PP
Pi4ka	1435003_at	-3.54729	0.00438552	12490.9	3382.77	PPP	PP
Psmd6	1423696_a_at	-3.54451	0.000917953	14064.4	4003.64	PPP	PP
Unc119b	1460733_at	-3.54247	0.019229	2819.93	856.629	PPP	AP
Nubp2	1416512_at	-3.5418	0.00644225	6949.94	2053.05	PPP	AP
Rbl2	1425981_a_at	-3.54031	0.00877316	3027.85	850.398	PPP	PP
Nudt6	1424510_at	-3.53868	0.0261859	776.668	236	PPP	AA
Zfp787	1437925_at	-3.53852	0.00450355	314.174	88.9897	PPP	AA
Asb3	1417361_at	-3.53784	0.00952092	1139.86	332.258	PPP	PP
Suclg1	1415891_at	-3.53668	0.0038801	9826.52	2681.54	PPP	PP
Mpp6	1449348_at	-3.53649	0.00149668	21666.1	6038.52	PPP	PP
1300010F03Rik	1455376_at	-3.53479	0.00435305	1078.21	294.364	PPP	AP
41154	1423472_at	-3.5341	0.00504294	8369.19	2329	PPP	PP
Psmd7	1451056_at	-3.53226	0.00968024	9100.92	2787.67	PPP	PP
Txlna	1434157_at	-3.52972	0.0228116	6264.6	1777.02	PPP	PP
Cenph	1422016_a_at	-3.52843	0.0392492	10311.4	3542.68	PPP	PP
Kpnb1	1416925_at	-3.52797	0.000933105	35819.3	10123.5	PPP	PP
Dedd	1434994_at	-3.52509	0.00421153	717.634	209.863	PPP	PP
5530601H04Rik	1438893_at	-3.52404	0.00728932	1824.36	534.092	PPP	AP
0610010K14Rik	1429252_at	-3.5221	0.00269486	7217.84	2115.96	PPP	PP
Srsf12	1427136_s_at	-3.52029	0.031761	8831.54	3027.79	PPP	PP
Car2	1448752_at	-3.51956	0.00483532	54059.1	15183.2	PPP	PP
2900002K06Rik	1457394_at	-3.51519	0.0286441	305.554	100.509	PPP	AA
Cplx2	1436383_at	-3.51503	0.0437756	25611	8814.52	PPP	PA
Med17	1425473_at	-3.51448	0.00181352	5012.22	1409.14	PPP	PP
Cbx1	1431773_at	-3.51266	0.00216226	493.163	140.486	PPP	AA
Cul4b	1417453_at	-3.51114	0.00566362	8367.65	2400.83	PPP	PP
2500003M10Rik	1423408_a_at	-3.51093	0.0387281	28025.8	9085.3	PPP	PP
Klhl5	1426530_a_at	-3.50985	0.0190771	949.142	311.546	PPP	PP
Depdc1b	1434789_at	-3.50804	0.0136978	7204.72	2146.46	PPP	PP
Prps2	1454843_at	-3.50713	0.0174172	26873.4	8417.81	PPP	PP
Snf8	1432526_a_at	-3.50704	0.00261508	16138.6	4602.82	PPP	PP
Timm8a1	1416345_at	-3.50667	0.0012714	29060.2	8205.66	PPP	PP
Slc25a20	1423109_s_at	-3.50384	0.0146207	1751.47	457.602	PPP	PP
Gtf3c2	1452781_a_at	-3.50108	0.0269174	12045.4	3920.19	PPP	PP
Mrpl44	1426651_at	-3.50063	0.019384	3703.89	1196.82	PPP	AM
Sumo3	1422457_s_at	-3.49767	0.0115274	25731.2	8085.29	PPP	PP
1810026J23Rik	1452175_at	-3.49659	0.00890096	3961.98	1122.98	PPP	PP
Uhrf1	1415811_at	-3.49635	0.0276242	53750.9	18172.7	PPP	PP
Sdhd	1428235_at	-3.49397	0.0188966	20521.6	6628.46	PPP	PP
Dcaf8	1434133_s_at	-3.49205	0.0228673	322.782	107.177	PPP	AM
Pdpr	1434480_at	-3.49099	0.0297101	1961.01	498.584	PPP	PA
Mrps28	1452585_at	-3.4907	0.0151995	45254.5	14448.2	PPP	PP
Zfp553	1426564_at	-3.48828	0.0250315	4474.01	1251.71	PPP	AP
Trak1	1459666_at	-3.48586	0.0294561	7495.9	2498.41	PPP	PP
Map2k5	1430180_at	-3.4849	0.00457359	183.641	53.018	PPP	AA
Fam76b	1452268_at	-3.48434	0.0372429	10833.5	3826.49	PPP	PP
5430411K18Rik	1428419_at	-3.48198	0.0388174	2831.4	690.467	PPP	PP
Dnajc6	1433596_at	-3.4817	0.0147578	338.293	91.6719	PPP	PM
Srprb	1425348_a_at	-3.48124	0.00567482	3292.83	990.833	PPP	AP
Samd11	1425288_at	-3.48013	0.00201785	6229.55	1829.31	PPP	PP
Tbl3	1415750_at	-3.47883	0.0109663	6284.52	1682.04	PPP	PP
Sdhaf1	1433936_at	-3.47402	0.0141048	3605.58	1109.79	PPP	PA
Atp6v1h	1415826_at	-3.47171	0.0435315	2721.86	977.014	PPP	PP
Mettl2	1444716_at	-3.46927	0.0288147	1671.48	517.036	PPP	AP
Smad5	1421047_at	-3.46857	0.024134	2833.19	722.02	PPP	PP
Rnf20	1452361_at	-3.46824	0.0472591	11073.4	3130.81	PPP	PP
Ssbp2	1449815_a_at	-3.46697	0.00575682	4299.36	1252.18	PPP	PP
Nme6	1448574_at	-3.46638	0.00389401	2066.63	588.532	PPP	AA
AA415437	1456657_at	-3.46557	0.01373	238.988	64.8604	PPP	AA
Gnl2	1426579_at	-3.46456	0.0224453	5060.52	1656.3	PPP	PP
Srsf9	1417727_at	-3.46226	0.00515249	32682	9055.81	PPP	PP
Txn2	1452782_a_at	-3.46222	0.0227873	17761.9	5793.23	PPP	PP
Ipmk	1437856_at	-3.46158	0.023246	2409.43	672.396	PPP	PP
Cct7	1415817_s_at	-3.46073	0.000933791	30198.1	8693.55	PPP	PP
Tmem181c-ps	1435948_at	-3.46029	0.0419656	1106.1	342.826	PPP	PP
2700081O15Rik	1437291_at	-3.45964	0.0434143	3139.51	999.646	PPP	PP
Asnsd1	1430656_a_at	-3.4588	0.0311651	10778.1	3713.44	PPP	PP
Ndufab1	1447919_x_at	-3.45578	0.00127733	23491.2	6724.01	PPP	PP
Xpnpep1	1422443_at	-3.4544	0.00305019	6406.2	1806.91	PPP	PP
Comt	1449183_at	-3.45432	0.00777211	4104.78	1264.29	PPP	AP
Smg5	1451797_at	-3.45408	0.0267082	1045.38	264.77	PPP	PP
Hells	1417541_at	-3.45311	0.00627138	5212.94	1535.43	PPP	PP
Lipa	1423140_at	-3.45219	0.00384833	592.067	176.416	PPP	AA
Abi1	1438506_s_at	-3.45148	0.0163881	2675.24	853.868	PPP	PP
Nktr	1440804_at	-3.45015	0.0065805	5613.24	1549.26	PPP	PP
Rragd	1434909_at	-3.44827	0.0252005	2277.34	745.379	PPP	AA
Psmd1	1429291_at	-3.44816	0.000924057	26375.2	7597.16	PPP	PP
Ccbl2	1455991_at	-3.44668	0.00384659	729.332	210.217	PPP	AA
Myd88	1419272_at	-3.44611	0.00231447	1879.74	543.294	PPP	MM
Uba7	1426970_a_at	-3.44544	0.003118	3259.49	930.554	PPP	MP
Tmem185b	1452093_at	-3.44354	0.0125921	982.052	272.394	PPP	PP
Kntc1	1435575_at	-3.4425	0.0405502	4584.47	1574.38	PPP	PP
Abcf2	1423863_at	-3.44243	0.00790815	19334	5654.27	PPP	PP
Rpl22	1448398_s_at	-3.44205	0.00334298	2316.37	670.343	PPP	AA
A930026I22Rik	1453062_at	-3.44164	0.0162027	743.14	232.304	PPP	PA
Tbc1d10c	1454850_at	-3.44109	0.00174296	10881.5	3176.33	PPP	PP
Man1a2	1434395_at	-3.43898	0.0333855	1252.07	352.397	PPP	AP
Agps	1434919_at	-3.43876	0.0316287	464.506	127.366	PPP	AA
Hdgf	1415888_at	-3.43865	0.0196146	51161.4	17102.3	PPP	PP
Ccdc41	1453045_at	-3.43858	0.00235994	5381.39	1553.65	PPP	AP
Cnot4	1450083_at	-3.43266	0.0160976	3528.47	1126.67	PPP	AP
Ino80d	1434841_at	-3.43218	0.0127067	7179.29	2288.81	PPP	PP
Ppil2	1452920_a_at	-3.43101	0.0377629	13334.7	4634.23	PPP	PP
Erlin2	1435223_at	-3.42994	0.0422747	396.214	111.718	PPP	AA
Timeless	1417586_at	-3.4285	0.00431876	16598.8	4999.2	PPP	PP
8430437O03Rik	1430942_at	-3.42846	0.00605364	245.11	68.3249	PPP	AA
Ubac1	1416963_at	-3.42548	0.0140176	4948.52	1600.78	PPP	PA
Sumf1	1424604_s_at	-3.42358	0.0498583	8082.6	1926.22	PPP	PP
Slc35b4	1416548_at	-3.42205	0.00745129	864.312	260.849	PPP	AP
Heatr1	1437965_at	-3.41867	0.00348036	357.316	102.665	PPP	AP
Drg1	1448336_at	-3.41683	0.001731	10611.8	3131.01	PPP	PP
Larp1	1428244_at	-3.41679	0.0054971	37772.6	11343.5	PPP	PP
Dtymk	1438096_a_at	-3.41484	0.00745072	35258.1	10930.5	PPP	PP
Naa30	1431026_at	-3.41376	0.0149696	1160.73	354.117	PPP	AA
Rnf144b	1439153_at	-3.41136	0.000666959	406.633	119.496	PPP	AP
AI597479	1417247_at	-3.41034	0.0260198	2488.73	726.843	PPP	PP
Tial1	1426352_s_at	-3.40906	0.0200465	7634.94	2270.15	PPP	MP
Kti12	1416106_at	-3.40711	0.00157688	3023.36	879.104	PPP	PP
zgpat	1424548_at	-3.40307	0.00543595	2333.4	657.741	PPP	AP
Cox19	1434923_at	-3.40236	0.00507743	2228.67	691.898	PPP	PP
Tcp11l2	1454646_at	-3.40107	0.0234675	1999.18	551.482	PPP	PP
Cep57	1452983_at	-3.39689	0.0248324	9139.41	3157.97	PPP	PP
Atxn7l3b	1428125_at	-3.39588	0.0176514	11933.2	3401.75	PPP	PP
0610010F05Rik	1428652_at	-3.39096	0.0484903	384.642	139.187	PPP	AA
Shmt1	1425179_at	-3.39008	0.0118693	6274.15	1732.1	PPP	AP
Dgcr8	1435439_at	-3.38864	0.02978	6260.11	2177.66	PPP	PP
Tbcel	1434330_at	-3.38824	0.0395586	1440.53	360.267	PPP	MP
Rbm34	1429587_at	-3.38788	0.0329257	6495.36	2207.42	PPP	PP
Wdr73	1428678_s_at	-3.3867	0.00181872	3002.47	898.63	PPP	PP
1110059E24Rik	1416841_at	-3.38343	0.00235208	5056.33	1480.83	PPP	PP
Cpsf2	1420936_s_at	-3.38096	0.00751442	4145.59	1192.39	PPP	PP
Sap30	1417719_at	-3.38061	0.0316131	25120.6	8781.17	PPP	PP
Tmem93	1448882_at	-3.37969	0.0203321	2955.33	995.877	PPP	PP
Impa1	1423127_at	-3.37764	0.00106475	6056.07	1786.67	PPP	PP
Mknk1	1454119_at	-3.3768	0.0158747	609.893	175.051	PPP	AA
Eif3g	1417718_at	-3.37603	0.0159012	46698.9	15140.2	PPP	PP
Gpn1	1417390_at	-3.37435	0.0156081	6265.14	2059.07	PPP	PP
Pds5a	1442731_at	-3.37393	0.0146581	687.487	210.307	PPP	PP
Pabpc4	1451296_x_at	-3.37197	0.00274711	30027	8934.19	PPP	PP
Cramp1l	1420326_s_at	-3.37145	0.00316306	3524.24	1050.42	PPP	PP
XRN1	1446551_at	-3.37112	0.0121041	569.02	164.559	PPP	AA
Sdha	1426689_s_at	-3.36916	0.00584957	59638.6	16986.7	PPP	PP
Hdgfrp2	1416597_at	-3.36764	0.00835056	8274.4	2643.18	PPP	PA
Traf4	1460642_at	-3.36358	0.00434252	2500.07	761.148	PPP	PP
Vps39	1451720_at	-3.36312	0.0432723	6076.48	1640.61	PPP	MP
1441797_at	1441797_at	-3.36038	0.0129347	340.902	96.4945	PPP	AP
Prkrir	1426482_at	-3.35883	0.00299174	1451.03	429.535	PPP	MP
Snap23	1420897_at	-3.35783	0.0201008	23587	7228.31	PPP	PP
Tmed5	1424573_at	-3.35774	0.0149673	652.574	215.712	PPP	PP
Zfp280d	1426556_at	-3.35346	0.0282814	4650.56	1493.42	PPP	PP
9330159M07Rik	1441092_at	-3.353	0.033062	157.008	46.6585	PPP	AA
4930577N17Rik	1431051_at	-3.35235	0.000988581	313.864	93.4205	PPP	AA
Spa17	1417635_at	-3.35161	0.0169405	642.269	197.846	PPP	PA
POLR1D	1459657_s_at	-3.34726	0.00983127	22437.3	7238.43	PPP	PP
Pisd	1460585_x_at	-3.34647	0.00128024	3503.71	1054.89	PPP	AP
Fam50a	1419516_at	-3.34638	0.0196385	16156.6	4981.71	PPP	PP
Arl8b	1428138_s_at	-3.34597	0.0010711	8147.19	2457.16	PPP	PP
Sft2d3	1435278_at	-3.34273	0.0205852	2244.06	612.567	PPP	PP
Riok2	1436684_a_at	-3.34242	0.0197356	2048.43	558.606	PPP	PP
Llph	1428475_at	-3.34223	0.0331349	48923.1	15122.6	PPP	PP
4933407H18Rik	1439495_at	-3.33986	0.00254767	549.113	162.977	PPP	AA
F630043A04Rik	1454744_at	-3.33952	0.0102441	2203.1	716.84	PPP	PP
1420311_s_at	1420311_s_at	-3.33821	0.00158785	1391.59	420.12	PPP	PP
5730590G19Rik	1435497_at	-3.33652	0.0421532	2515.69	891.312	PPP	AA
Usp39	1460209_at	-3.33539	0.00467959	5889.05	1720.4	PPP	PP
Pdcl3	1424002_at	-3.3341	0.0165678	6697.52	2236.95	PPP	PP
Ccdc12	1424517_at	-3.3324	0.00537771	5695.02	1679.4	PPP	PP
Dicer1	1460571_at	-3.33229	0.0360803	2995.82	1036.2	PPP	PA
B230208H17Rik	1452370_s_at	-3.33128	0.03109	3696.01	1327.93	PPP	PP
Ncbp1	1433663_s_at	-3.33033	0.0404049	16910.3	5889.55	PPP	PP
Slc41a1	1460565_at	-3.32902	0.0423168	621.619	208.796	PPP	MA
Hiatl1	1416369_at	-3.32877	0.0396511	3714.16	1097.72	PPP	PP
Kif18a	1457895_at	-3.32834	0.00933688	87.0548	28.0313	PPP	PA
Fastkd2	1452172_at	-3.32713	0.0447659	1198.04	369.305	PPP	PA
Dcaf13	1435442_at	-3.32666	0.00405374	15193.4	4682.55	PPP	PP
Zdhhc13	1460048_at	-3.32636	0.0215202	75.5286	22.5352	PPP	AA
Mrpl15	1425189_a_at	-3.32631	0.00337285	23670.2	7148.86	PPP	PP
Ube2f	1451272_a_at	-3.32497	0.00582554	2446.75	765.671	PPP	PP
Rbm25	1428907_at	-3.32198	0.00485798	6700.59	2107.31	PPP	PP
Ak3	1423717_at	-3.32101	0.0173074	6333.13	1773.52	PPP	PP
Naa15	1418022_at	-3.31611	0.000653075	14190.4	4273.14	PPP	PP
Wwp2	1448145_at	-3.31464	0.012632	6522.77	2054.23	PPP	AA
Gtpbp4	1423143_at	-3.31289	0.00436038	10496.9	3292.13	PPP	PP
Clasp2	1440802_at	-3.31222	0.0414446	152.067	50.763	PPP	AA
Pdhb	1416090_at	-3.31205	0.0495722	32970.1	12623.3	PPP	PP
Gm8096	1432708_at	-3.3116	0.0020137	2584.46	771.389	PPP	PP
Tpd52l2	1436828_a_at	-3.31092	0.00218412	17273.3	5240.64	PPP	PP
Gon4l	1424385_at	-3.30848	0.00153808	12799.8	3825.58	PPP	AP
Mtap7	1421835_at	-3.30647	0.0392913	2116.92	765.652	PPP	AA
Slc25a17	1424912_at	-3.30538	0.0361512	3350.44	1195.64	PPP	PM
Samm50	1428068_at	-3.30469	0.00872598	16477.8	5102.22	PPP	PP
Fam113a	1436024_at	-3.30251	0.0133277	269.573	85.774	PPP	AP
8430410A17Rik	1423786_at	-3.3018	0.000696637	4324.72	1313.1	PPP	PP
Dnttip1	1417666_at	-3.30002	0.00565388	6481.63	2017.19	PPP	PP
Ergic1	1423334_at	-3.29665	0.00483496	1347.75	426.186	PPP	AP
Coq7	1416665_at	-3.29661	0.0121379	16500.3	5085.7	PPP	PP
Homer1	1421768_a_at	-3.29653	0.00132681	1123.87	338.169	PPP	AA
Hax1	1438180_x_at	-3.29413	0.00397473	21122.1	6620.25	PPP	PP
Aebp2	1435070_at	-3.29409	0.00916154	1668.56	535.39	PPP	AP
Zfp148	1436217_at	-3.29047	0.0130423	196.921	60.257	PPP	PP
CHORDC1	1435574_at	-3.28824	0.0161258	230.026	72.3895	PPP	AP
Dnajb2	1448657_a_at	-3.28714	0.0181374	525.701	152.677	PPP	AA
Gimap6	1456762_at	-3.28693	0.000688292	1751.17	533.081	PPP	PA
Unc45a	1415866_at	-3.28686	0.00215571	2116.15	654.539	PPP	AP
Snapc4	1455552_at	-3.28581	0.0185597	975.178	329.805	PPP	PA
Ppil4	1424043_at	-3.2839	0.00997571	20498.6	6332.55	PPP	PP
Mir17hg	1428694_at	-3.28259	0.0169502	1245.07	408.847	PPP	PP
Alg14	1419114_at	-3.28245	0.00378525	986.754	308.542	PPP	PA
Cbx5	1450416_at	-3.28203	0.0022182	9541.02	2904.45	PPP	PP
Cse1l	1448809_at	-3.2818	0.0135876	28147.4	9296.97	PPP	PP
Dscc1	1452912_at	-3.28165	0.0342218	4046.67	1468.42	PPP	PP
DPH1	1418335_a_at	-3.28065	0.0210985	781.121	230.167	PPP	AP
Asna1	1418292_at	-3.27971	0.00879499	25685.5	8004.01	PPP	PP
Ttc5	1424508_at	-3.27889	0.0483519	5814.5	2104.17	PPP	PP
Txndc9	1436951_x_at	-3.27873	0.00525151	4357.91	1393.74	PPP	PP
Ndor1	1435388_at	-3.27836	0.018442	1121.56	366.681	PPP	AA
Nol8	1452974_at	-3.27401	0.0018781	906.902	274.181	PPP	PP
Tert	1450254_at	-3.27391	0.0488991	79.9351	29.8923	PPP	AA
3110082I17Rik	1453007_at	-3.27297	0.0292254	36562.8	10553.5	PPP	PP
Ermp1	1460599_at	-3.27278	0.00255325	588.462	177.63	PPP	PP
Smc1a	1417830_at	-3.27126	0.0142793	36843.5	12515.4	PPP	PP
Clock	1435775_at	-3.27098	0.0189087	69.4735	22.3899	PPP	AA
Ogt	1460631_at	-3.27087	0.00133959	8628.89	2614.7	PPP	PP
Tubgcp4	1429345_at	-3.26964	0.0460514	1716.16	641.263	PPP	PP
Galnt2	1426756_at	-3.26916	0.0463395	2054.79	536.461	PPP	MM
Noc2l	1424323_at	-3.26215	0.0028655	23579	7245.04	PPP	PP
Nfu1	1418228_at	-3.2617	0.0354052	9933.22	3507.46	PPP	PP
Tnfaip1	1417866_at	-3.26164	0.00955567	627.155	196.545	PPP	AA
Pfn2	1418210_at	-3.2599	0.0180029	663.991	191.246	PPP	AP
Solh	1434416_a_at	-3.25893	0.0233592	4447.44	1576.93	PPP	PP
Zfp106	1425097_a_at	-3.2584	0.00273187	2533.65	783.787	PPP	PP
Kctd20	1416323_at	-3.25813	0.0401605	9865.84	2997.19	PPP	PP
Magoh	1416212_at	-3.25801	0.0207031	39069.8	13274.6	PPP	PP
Sgol1	1418919_at	-3.25718	0.0275588	6555.51	2316.08	PPP	PP
Gtpbp10	1436543_at	-3.25653	0.000636809	1349.89	414.374	PPP	AP
Rpap1	1440986_at	-3.25572	0.0255064	242.53	70.7076	PPP	AA
Stau2	1425533_a_at	-3.25557	0.0452768	2287.53	777.22	PPP	PP
Pmm2	1431464_a_at	-3.25454	0.0182817	4083.65	1333.9	PPP	AP
Ogdh	1451274_at	-3.25384	0.00367812	9028.09	2777.7	PPP	PP
Cdk16	1415956_a_at	-3.25299	0.0319187	17284.2	6303.95	PPP	PA
Elp4	1416987_at	-3.24942	0.00714137	148.096	43.5592	PPP	AA
Zcchc10	1418820_s_at	-3.2489	0.00584956	1675.23	539.838	PPP	PP
Pspc1	1423192_at	-3.24883	0.00891387	16083.1	5275.62	PPP	PP
Trmt6	1428754_at	-3.24881	0.00400278	5793.75	1767.72	PPP	PP
Pwp2	1424193_at	-3.24857	0.0151016	5465.25	1680.05	PPP	PP
Smc2	1458479_at	-3.248	0.00159396	425.119	130.389	PPP	PA
Ubr1	1450066_at	-3.24708	0.0112208	8740.87	2705.24	PPP	PP
Map4k2	1428297_at	-3.2468	0.00796063	2065.49	609.139	PPP	AP
Lactb2	1425140_at	-3.24386	0.0231532	305.194	91.4302	PPP	AP
Mrps22	1416595_at	-3.24378	0.0337649	11134.2	4008.74	PPP	PP
Mrps18a	1416984_at	-3.24363	0.0321	8827.88	3230.03	PPP	PP
Ahsa1	1424147_at	-3.24141	0.00180798	31204.3	9759.28	PPP	PP
Bop1	1423264_at	-3.24047	0.00393946	8609.86	2589.74	PPP	AP
Ctdspl2	1442424_at	-3.23927	0.0202018	112.578	33.6098	PPP	PP
Aph1b	1435793_at	-3.23865	0.015624	1341.26	448.353	PPP	AM
Smyd5	1451722_s_at	-3.2384	0.00601171	3011.12	972.134	PPP	AP
Aifm1	1418127_a_at	-3.23622	0.00217425	9002.71	2797.16	PPP	PP
Acot13	1417316_at	-3.2358	0.0360054	9275.81	3292.01	PPP	PP
Abce1	1416014_at	-3.23558	0.00758813	12292.9	3797.01	PPP	PP
Skiv2l2	1426718_at	-3.23528	0.00791871	14141.4	4521.84	PPP	PP
Ddx10	1452838_at	-3.23212	0.0047692	2068.3	624.052	PPP	PP
Smn1	1426596_a_at	-3.2317	0.00766784	8437.03	2649.85	PPP	PP
Polr3h	1424227_at	-3.23169	0.00150424	5582.37	1741.18	PPP	PP
Tmem135	1426435_at	-3.22989	0.033844	1489.37	407.333	PPP	PP
Wee1	1416773_at	-3.22873	0.00525926	5119.29	1573.09	PPP	PP
Hdhd2	1428507_at	-3.22699	0.00758785	2125.61	670.464	PPP	AP
Clns1a	1427548_a_at	-3.22466	0.00964104	22907.9	7576.01	PPP	PP
Sip1	1451044_at	-3.22225	0.0255225	1111.15	377.847	PPP	PM
Entpd5	1417383_at	-3.22186	0.00138853	3708.35	1140.8	PPP	AP
Exoc1	1451142_at	-3.21776	0.0121395	4800.92	1620.95	PPP	AA
Slc12a2	1417622_at	-3.21712	0.014166	1433.93	436.7	PPP	AA
Rltpr	1439583_x_at	-3.21659	0.0394636	1264.63	471.831	PPP	PA
Myo5a	1431320_a_at	-3.21628	0.0237091	2085.58	681.377	PPP	AP
Gfra2	1423007_a_at	-3.216	0.00799012	12692.5	4068.03	PPP	MP
Cript	1423487_at	-3.21426	0.0187631	290.178	92.279	PPP	AA
Nek1	1434267_at	-3.21316	0.0134887	939.365	284.79	PPP	AP
Snrnp40	1452713_a_at	-3.21126	0.0170435	10467.2	3028.73	PPP	PP
Hsf2	1449306_at	-3.21122	0.0130195	199.891	65.018	PPP	AA
9930017N22Rik	1456758_at	-3.20977	0.00612541	312.871	102.307	PPP	AA
Rab27a	1454438_at	-3.20901	0.0152155	2854.78	983.546	PPP	PP
Ndufs7	1424313_a_at	-3.20864	0.024931	53026	18077.3	PPP	PP
Uap1l1	1436890_at	-3.20593	0.000897457	12046.2	3745.3	PPP	AP
Rpn2	1418896_a_at	-3.20554	0.0411047	16231.5	6008.72	PPP	PP
Zfp131	1428616_at	-3.20533	0.00492825	5421.35	1645.55	PPP	PP
2810025M15Rik	1428452_at	-3.2041	0.00497861	3657.03	1191.7	PPP	MA
Nup155	1418727_at	-3.20317	0.00131545	5142.1	1600.92	PPP	PP
Kif3b	1450074_at	-3.20189	0.0170309	398.806	115.468	PPP	AP
Utrn	1452222_at	-3.20147	0.00386947	11366.1	3533.89	PPP	PP
Rpl7l1	1426386_at	-3.20068	0.00268494	4923.04	1520.24	PPP	PP
Srf	1418255_s_at	-3.20065	0.00139848	4965.68	1545.02	PPP	PP
Eif1b	1428272_at	-3.1998	0.00731017	27467.5	9092.92	PPP	PP
Smad3	1450471_at	-3.19872	0.00146496	1886.28	585.368	PPP	AA
Pak1ip1	1430875_a_at	-3.19819	0.00942243	5135.27	1720.34	PPP	AA
Cflar	1449317_at	-3.19789	0.00204537	604.343	188.105	PPP	PP
Cdipt	1436715_s_at	-3.19772	0.00277676	8789.83	2709.65	PPP	PP
Elovl5	1415840_at	-3.19543	0.0197609	23553.2	7956.13	PPP	PP
Polr2h	1424473_at	-3.19356	0.0179778	23815.2	8349.54	PPP	PP
Aaas	1451377_a_at	-3.19312	0.014545	8710.63	3012.48	PPP	PP
Eif4g3	1446145_at	-3.19299	0.00222357	953.359	301.724	PPP	AA
Gtf2h4	1437163_x_at	-3.19242	0.040714	4779.25	1478.68	PPP	PP
Trim33	1426954_at	-3.18977	0.0131689	3169.55	1056.9	PPP	PP
Afg3l1	1449045_at	-3.18913	0.00153748	2395.77	758.444	PPP	AP
Ppp3cb	1433835_at	-3.18852	0.0205826	3346.98	985.159	PPP	PP
Lpin2	1452836_at	-3.18838	0.0342718	15409.5	4509.38	PPP	PP
Arf1	1426391_at	-3.18831	0.00676995	845.208	268.342	PPP	AA
1445574_at	1445574_at	-3.18707	0.0133288	196.698	64.6012	PPP	AA
Fas	1434279_at	-3.18679	0.0166763	14574.5	4798.76	PPP	PP
Phf1	1416542_at	-3.18677	0.0274747	934.64	339.67	PPP	AP
Stoml2	1448774_at	-3.18634	0.00282453	7001.75	2203.26	PPP	PP
Timm23	1416485_at	-3.18479	0.00985657	41796.3	13856.5	PPP	PP
MAP3K7	1425795_a_at	-3.18344	0.0291854	2500.08	718.761	PPP	AP
Plekha8	1454819_at	-3.18328	0.0274515	237.334	69.1701	PPP	AA
Rbms2	1423540_at	-3.18189	0.00266727	3949.48	1249.58	PPP	MP
Cndp2	1460177_at	-3.18009	0.0216213	2254.23	802.259	PPP	AP
Urb2	1435379_at	-3.17958	0.00200686	2998.56	938.898	PPP	PP
Dnaja2	1417183_at	-3.17956	0.00257067	24278.1	7626.63	PPP	PP
Ccdc124	1428605_at	-3.17935	0.00118687	5647.82	1789.94	PPP	AP
Psat1	1454607_s_at	-3.17738	0.00686272	42716.5	14263.7	PPP	PP
Stra13	1416553_at	-3.17709	0.00259273	9752.42	3090.97	PPP	PP
Mdn1	1417675_a_at	-3.17649	0.0219073	1166.47	349.145	PPP	MP
AI597468	1433897_at	-3.1764	0.0241226	14231.6	4944.02	PPP	PP
Apoo	1452800_a_at	-3.17522	0.0048649	8127.75	2603.91	PPP	PP
LOC100045148	1428656_at	-3.17413	0.0445011	2947.29	989.613	PPP	PP
Slc19a1	1448132_at	-3.16951	0.0081301	1182.37	378.222	PPP	PA
Nudcd1	1429655_at	-3.16887	0.00782072	1271.84	392.242	PPP	PA
Dcaf11	1448418_s_at	-3.16881	0.00155883	4796.42	1499.18	PPP	PP
Slc9a6	1435008_at	-3.16767	0.0200223	1553.56	454.386	PPP	PP
Fam45a	1431337_a_at	-3.16634	0.0290538	610.344	186.492	PPP	AP
Tmem109	1456057_x_at	-3.16601	0.0104107	18061.5	6123.24	PPP	PP
Arap2	1452291_at	-3.16362	0.0318124	1588.84	580.048	PPP	AP
Polk	1419501_at	-3.1607	0.00714458	368.824	112.413	PPP	PA
Cpsf7	1415730_at	-3.1605	0.0445338	21969.6	8414.18	PPP	PP
5330421C15Rik	1432920_at	-3.15968	0.0399205	253.888	69.3226	PPP	AA
Cmtm7	1451702_at	-3.15779	0.0298252	6543.95	2008.49	PPP	PP
Znhit1	1425531_at	-3.1571	0.0116378	5890.17	1859.38	PPP	PP
2810004I08Rik	1453534_at	-3.15601	0.0174289	167.235	54.5493	PPP	MP
Taf9	1422778_at	-3.15467	0.0453873	34932.5	12207.9	PPP	PP
Rps27l	1423254_x_at	-3.15159	0.0262198	30533.4	8912.29	PPP	PP
Dnaja1	1416288_at	-3.15117	0.00795342	96934.6	29701.5	PPP	PP
Cep68	1436034_at	-3.15095	0.0107382	2078.83	646.618	PPP	PP
Zdhhc3	1455368_at	-3.15067	0.00270627	486.053	152.144	PPP	AP
Car12	1428485_at	-3.15044	0.0300203	163.784	47.295	PPP	AA
Ncl	1415772_at	-3.14745	0.00569467	18179.2	5634.16	PPP	PP
Sdhaf2	1452941_at	-3.14654	0.00579004	12389	4048.25	PPP	PP
Fam169a	1435783_at	-3.14544	0.027676	353.794	104.675	PPP	AA
4933439F18Rik	1420661_a_at	-3.14438	0.0490535	1099.25	423.338	PPP	MP
Ccdc47	1451420_at	-3.14428	0.0216921	10055	2953.52	PPP	PP
Gtf2h5	1428906_at	-3.14294	0.0067516	27303.3	8375.88	PPP	PP
Sos1	1421884_at	-3.14267	0.0102403	1551.93	499.689	PPP	AA
Foxk2	1452753_at	-3.13976	0.00397187	12121.2	3850.81	PPP	PP
Pdha1	1449137_at	-3.13954	0.001342	17210.1	5465.44	PPP	PP
Smad2	1420634_a_at	-3.13732	0.00724445	7004.53	2330.76	PPP	PP
Poll	1449352_at	-3.13628	0.00227197	556.72	180.554	PPP	AA
Mapk6	1429963_at	-3.13551	0.00443464	403.223	129.837	PPP	AA
Eif6	1427578_a_at	-3.13457	0.00870792	14836.1	4658.86	PPP	PP
BC030336	1434075_at	-3.13439	0.0104369	4552.93	1392.11	PPP	PP
Sec61a2	1449944_a_at	-3.13389	0.0126374	574.19	173.597	PPP	AP
Cd2bp2	1417224_a_at	-3.13292	0.030991	22709.5	6548.72	PPP	PP
A530017D24Rik	1455461_at	-3.1329	0.0121263	1031.32	352.809	PPP	AP
Naa35	1460544_at	-3.13282	0.00487724	5114.86	1652.35	PPP	PP
Zcchc9	1424557_at	-3.13223	0.021638	14614.8	4410.63	PPP	PP
Taf4b	1435302_at	-3.13103	0.00297107	185.612	60.5707	PPP	AA
B4galt4	1425934_a_at	-3.13044	0.00511556	310.111	96.509	PPP	AA
1443283_at	1443283_at	-3.12976	0.00540497	944.004	297.739	PPP	AA
BC031781	1436151_x_at	-3.12936	0.0388493	434.505	156.716	PPP	PA
Tmem39a	1423316_at	-3.129	0.00348258	7200.28	2362.52	PPP	MP
Ddx46	1424570_at	-3.12429	0.00399484	9905.1	3140.6	PPP	PP
Gcc1	1429033_at	-3.12355	0.0274047	1682.72	548.109	PPP	AA
Taf1d	1430271_x_at	-3.12296	0.00802444	7719.95	2627.81	PPP	PP
Senp5	1428831_at	-3.1224	0.0196207	1115.49	396.228	PPP	MA
Sltm	1424452_at	-3.11748	0.0346695	5707.3	2124.9	PPP	PP
G2e3	1434700_at	-3.11578	0.0498276	1073.18	321.521	PPP	PP
Plcl2	1426450_at	-3.11464	0.0127759	14194.1	4515.43	PPP	PP
Hectd1	1424141_at	-3.11271	0.0179555	7995.14	2863.3	PPP	PP
Nr4a1	1416505_at	-3.11218	0.030065	651.955	189.746	PPP	PP
Hdac2	1449080_at	-3.11145	0.017365	45297.7	15311.4	PPP	PP
Aco2	1451002_at	-3.11142	0.0164089	25332.5	8958.4	PPP	PP
1110002N22Rik	1452256_at	-3.11123	0.00361142	1063.24	335.525	PPP	AP
Mecr	1417098_s_at	-3.11106	0.00100181	1721.72	552.4	PPP	AP
Elovl6	1417403_at	-3.11102	0.00867918	2595.54	825.956	PPP	PP
M6pr	1416385_a_at	-3.11054	0.0266719	15488.6	5452.62	PPP	PP
Tceb1	1436226_at	-3.10952	0.0046257	4429.58	1390.36	PPP	PP
Rif1	1437179_at	-3.10845	0.00168867	4081.61	1306.92	PPP	PP
Ipo9	1439481_at	-3.10716	0.00529391	8394.54	2693.41	PPP	PP
2210016F16Rik	1428331_at	-3.10658	0.0353142	2849.16	986.621	PPP	AP
EDEM1	1457287_at	-3.10643	0.009613	1917.28	622.351	PPP	PP
Akt1	1425711_a_at	-3.10583	0.0266215	7597.64	2693.44	PPP	PP
Tor1aip2	1435526_at	-3.10326	0.0286609	2474.38	901.412	PPP	PP
Gpatch4	1419205_x_at	-3.10321	0.0379823	8698.52	3155.42	PPP	PP
Ptpra	1425340_a_at	-3.103	0.0450575	6478.85	2281.98	PPP	PA
Camkk2	1455401_at	-3.10209	0.00477365	1620.97	517.053	PPP	PP
Tug1	1415708_at	-3.09915	0.0387551	9648.64	2962.01	PPP	PP
Mlx	1418437_a_at	-3.09694	0.00416387	1207.4	381.879	PPP	PP
Rpp30	1447970_at	-3.0968	0.0400588	343.106	97.0822	PPP	AP
Unc13d	1428992_at	-3.0961	0.0100493	1723.36	578.17	PPP	AA
Zfp384	1438047_at	-3.09598	0.00497767	10762.7	3436.13	PPP	PP
Miip	1448599_s_at	-3.09346	0.0389472	3346.26	1284.42	PPP	PA
Flii	1416044_at	-3.09302	0.00419879	13800.7	4400.72	PPP	PP
Plekhb2	1460341_at	-3.0928	0.00209364	614.269	196.418	PPP	PP
Adck2	1433637_at	-3.09178	0.0298566	814.116	273.161	PPP	AA
Rangap1	1423749_s_at	-3.09151	0.0189772	22045.6	7617.37	PPP	PP
D2Ertd750e	1442280_at	-3.09013	0.00230316	5610.99	1791.83	PPP	PP
Cox11	1429188_at	-3.08728	0.0165126	1384.05	441.271	PPP	PP
1460098_at	1460098_at	-3.08728	0.0301208	222.96	83.9806	PPP	AA
Pitpnm2	1419757_at	-3.08644	0.0333339	979.064	283.573	PPP	PA
Mettl1	1447683_x_at	-3.08643	0.0486301	2195.98	632.411	PPP	MP
Dctn2	1424461_at	-3.08409	0.00131289	12388.6	4035.14	PPP	PP
Aldh9a1	1437398_a_at	-3.08396	0.00347077	10767.4	3491.11	PPP	PP
Sla	1420819_at	-3.08227	0.0140462	16393.3	5000.7	PPP	PP
2500002B13Rik	1442015_at	-3.08157	0.0323477	265.718	95.4647	PPP	AA
Neil3	1440633_at	-3.08145	0.0297318	414.361	123.336	PPP	PP
Htt	1425969_a_at	-3.08072	0.0235671	2773.99	940.704	PPP	PP
Isoc1	1425052_at	-3.07927	0.00137767	1514.66	489.676	PPP	MP
4930547N16Rik	1435773_at	-3.07893	0.0321252	9888.66	3545.24	PPP	PP
Mll2	1427555_at	-3.07856	0.0300566	9251.97	2826.03	PPP	PP
Stip1	1415909_at	-3.0782	0.00796423	17766	6012.71	PPP	PP
Mms22l	1427147_at	-3.07753	0.00493128	1815.5	580.785	PPP	PP
Wdr26	1423962_at	-3.07736	0.00216579	8049.85	2590.65	PPP	PP
Ncoa7	1454809_at	-3.07679	0.0104202	1217.13	408.638	PPP	PP
6330509M05Rik	1438797_at	-3.07527	0.0292346	1833.35	567.961	PPP	PP
Calm3	1450864_at	-3.07401	0.00152077	40261.3	13119.7	PPP	PP
Caprin1	1416461_at	-3.0722	0.00269789	37100.3	12061.2	PPP	PP
Mff	1451572_a_at	-3.06979	0.0321897	3157.93	1164.06	PPP	PP
2310004I24Rik	1450987_a_at	-3.06906	0.0100222	3071.42	1011.49	PPP	AA
Rnaseh2a	1452725_a_at	-3.06752	0.0110083	11379.7	3984.78	PPP	PP
Keap1	1450746_at	-3.06668	0.000979811	8688.53	2835.14	PPP	PP
2810021J22Rik	1453747_at	-3.06668	0.0168046	335.935	106.25	PPP	AP
Copg	1416017_at	-3.06637	0.0184555	2930.55	998.563	PPP	PP
Tgs1	1421905_at	-3.0659	0.00136262	28500.2	9257.94	PPP	PP
5730455O13Rik	1429984_at	-3.06582	0.0171881	392.322	121.846	PPP	AP
Suds3	1427896_at	-3.06562	0.0351192	9640.88	3631.74	PPP	PP
Wdr5	1416581_at	-3.0643	0.00184418	10994.7	3619.2	PPP	PP
4930453N24Rik	1449718_s_at	-3.06127	0.00420727	956.847	320.075	PPP	PP
C80913	1419274_at	-3.06018	0.00991616	9487.42	2956.77	PPP	PP
Ppp2r1a	1415819_a_at	-3.05977	0.00835918	25992.5	8954.21	PPP	PP
Ptprs	1427688_a_at	-3.05854	0.0101672	2078.59	660.312	PPP	AM
Sirt6	1429631_at	-3.05705	0.0298712	3495.49	1207.59	PPP	PP
Gabpb2	1440868_at	-3.0568	0.00841242	8668.7	3005.76	PPP	PP
Patl1	1433697_at	-3.05397	0.0352662	3324.49	1270.34	PPP	PP
LCORL	1446571_at	-3.05043	0.0496825	434.734	149.224	PPP	AP
2310021P13Rik	1428383_a_at	-3.04945	0.00633107	5427.5	1736.8	PPP	PP
Usp24	1452868_at	-3.04898	0.027803	1953.82	724.78	PPP	PP
St3gal6	1449078_at	-3.04839	0.0240593	7104.89	2157.13	PPP	PP
Pole2	1427094_at	-3.04802	0.00191596	5961.91	1982.63	PPP	PP
Taz	1416207_at	-3.04722	0.00369068	4843.67	1599.06	PPP	PP
St13	1460193_at	-3.04669	0.0242373	26809.7	9786.13	PPP	PP
Cdc123	1416763_at	-3.04654	0.0395078	28601.2	10984.5	PPP	PP
Prrc2c	1429432_at	-3.04571	0.00155891	14107	4634.55	PPP	PP
Psmb7	1416240_at	-3.04518	0.00694828	41985.3	13596.9	PPP	PP
Mthfd1	1415917_at	-3.04253	0.00226746	5402.78	1769.75	PPP	PP
Pet112l	1424282_at	-3.04194	0.0370203	2142.52	818.53	PPP	PP
Zfp68	1448760_at	-3.03738	0.00261826	2469.28	816.652	PPP	PP
Rps25	1430978_at	-3.03675	0.0423588	4085.71	1271.74	PPP	PP
Canx	1428935_at	-3.03597	0.00545647	614.263	197.061	PPP	PP
Dnajb1	1416755_at	-3.03555	0.0165364	79561.4	27739.6	PPP	PP
Med20	1448478_at	-3.03456	0.0121688	11101.9	3526.16	PPP	PP
Pole	1448650_a_at	-3.03447	0.00913783	11292.6	3928.87	PPP	PP
Cul1	1448174_at	-3.03444	0.00906917	13882.1	4846.35	PPP	PP
Ftsjd2	1423681_at	-3.03428	0.0104539	2344.38	815.873	PPP	PP
Rnf113a2	1428415_at	-3.03382	0.0265418	9232.8	3332.66	PPP	PP
Csrp2bp	1459476_s_at	-3.03314	0.008759	5920.62	1867.84	PPP	PP
Ndufaf2	1452923_at	-3.03115	0.00689051	17120.8	5779.6	PPP	PP
Pdhx	1456090_at	-3.03052	0.0241102	863.071	318.749	PPP	AA
Hjurp	1455654_at	-3.03001	0.00856086	6081.21	2013.77	PPP	PP
Mynn	1421333_a_at	-3.02809	0.0391186	960.063	291.752	PPP	AM
Atf7ip	1449192_at	-3.02713	0.0379639	6114.47	1888.99	PPP	PP
Tsnax	1423395_at	-3.02681	0.00423844	18250.8	6023.03	PPP	PP
Trdmt1	1419749_at	-3.02639	0.0274645	1078.91	392.944	PPP	MP
Gcap14	1431972_a_at	-3.02482	0.00139473	3075.92	1011.84	PPP	PP
Zfp592	1454864_at	-3.02435	0.0207795	6455.67	2200.01	PPP	MP
Csf2ra	1420703_at	-3.02268	0.00635179	7788.25	2595.31	PPP	PP
Btbd10	1438578_a_at	-3.02212	0.0121765	6843.96	2313.15	PPP	PP
1600027N09Rik	1428366_at	-3.0208	0.0141584	7364.78	2577.96	PPP	PP
Iars	1426705_s_at	-3.02017	0.0402038	12466.3	4366.03	PPP	PP
Dna2	1452210_at	-3.0179	0.00180079	3258.19	1077.77	PPP	PP
Pkib	1421137_a_at	-3.01642	0.0226865	2991.8	934.857	PPP	PP
Dip2b	1434335_at	-3.01429	0.0342574	25360	7848.23	PPP	PP
Ssna1	1448643_at	-3.01315	0.0117654	20904	7115.34	PPP	PP
Mtf1	1429170_a_at	-3.01136	0.0455834	1943.85	760.778	PPP	PP
Atrx	1438750_at	-3.01127	0.00529433	686.52	223.378	PPP	PP
Fabp5	1416022_at	-3.01075	0.0199069	5950.22	1826.8	PPP	PP
Uchl5	1419452_at	-3.008	0.00113678	29700.8	9847.99	PPP	PP
Rps6	1416142_at	-3.00731	0.0111262	17372.3	5829.69	PPP	PP
BC028528	1427996_at	-3.00498	0.00231083	7766.78	2573.15	PPP	PP
Prkd3	1428229_at	-3.00475	0.0207559	8556.16	3045.51	PPP	PP
40970	1424888_at	-3.00411	0.0066441	2605.04	892.682	PPP	AA
Cwf19l1	1431016_at	-3.00361	0.0259957	812.186	297.308	PPP	AP
Fam122b	1452682_at	-3.00278	0.0100194	1497.09	474.731	PPP	PP
Safb	1432911_at	-3.00277	0.0410892	2911.01	990.045	PPP	AP
Cul5	1452722_a_at	-3.00224	0.00857193	3310.26	1170.79	PPP	PP
Slmo2	1448543_at	-3.00166	0.0298409	68672.2	24564.9	PPP	PP
Gar1	1418305_s_at	-3.00153	0.0050581	63635.9	21426.4	PPP	PP
Wdr70	1455097_at	-3.00058	0.00611363	3249.28	1063.05	PPP	AP
Pctp	1420984_at	-3.00049	0.0198988	504.784	184.381	PPP	PP
Prkrip1	1417425_at	-3.00049	0.00303134	6877.68	2257.46	PPP	AP
Atg4c	1434014_at	-3.00038	0.0484191	265.301	107.379	PPP	AP
Tmem20	1435452_at	-2.99866	0.0339436	1817.25	550.026	PPP	PM
Hspa2	1417101_at	-2.99861	0.0306032	19121.8	7190.55	PPP	PP
Hadhb	1426522_at	-2.99813	0.00626524	16874.7	5667.69	PPP	PP
Nfya	1452560_a_at	-2.99761	0.01073	15060	4778.58	PPP	PP
Psmc5	1415740_at	-2.99641	0.00480903	15482.9	5193.68	PPP	PP
Tbc1d14	1420196_s_at	-2.99205	0.00530317	7660.43	2643.19	PPP	PP
Hibch	1451512_s_at	-2.99158	0.0128093	2771.03	922.589	PPP	PP
Plekhg3	1434680_at	-2.99132	0.0301014	498.702	185.248	PPP	PA
Supt6h	1430458_at	-2.99038	0.00520444	722.923	240.142	PPP	PP
2410042D21Rik	1433872_at	-2.98727	0.00972815	298.778	106.152	PPP	AP
Nlrc5	1437176_at	-2.98547	0.00792542	7031.12	2419.85	PPP	PP
Itgav	1421198_at	-2.98543	0.00533511	3176.65	1054.68	PPP	AP
Esd	1417825_at	-2.9846	0.00126556	19165.8	6396.15	PPP	PP
Eif2ak4	1421389_a_at	-2.98329	0.00276976	813.615	270.226	PPP	AP
Srfbp1	1420509_at	-2.98193	0.0112028	30416.5	10163.8	PPP	PP
Akap11	1434764_at	-2.98117	0.00108074	1719.67	575.485	PPP	MP
Rps6kb1	1428849_at	-2.98115	0.02106	1581.93	495.878	PPP	PP
Tm2d2	1439234_a_at	-2.98055	0.00230198	4381.37	1465.79	PPP	PP
Pip4k2b	1435068_at	-2.97909	0.00443981	7155.27	2348.37	PPP	PP
Rnf138	1454064_a_at	-2.97732	0.0105896	2664.3	865.442	PPP	PP
Brix1	1423841_at	-2.97526	0.0127226	841.777	267.683	PPP	AP
Znhit3	1452880_at	-2.97454	0.0183818	3979.4	1433.63	PPP	PP
Zfand6	1422032_a_at	-2.973	0.0499859	23515.2	9479.62	PPP	PP
2610002J23Rik	1428561_at	-2.97277	0.0028025	1650.39	559.459	PPP	PP
Gm12372	1438250_s_at	-2.97211	0.00313055	28993	9593.93	PPP	PP
NEK2	1437580_s_at	-2.9715	0.0131295	3331.04	1093.7	PPP	PP
Ppp2r2d	1420033_s_at	-2.97077	0.0148716	9534.45	3103.87	PPP	PP
pcm1	1431287_at	-2.9697	0.0343328	910.901	284.275	PPP	AP
Strap	1419913_at	-2.96464	0.00148037	6666.16	2238.34	PPP	PP
Rnf185	1459877_x_at	-2.96434	0.0161966	4717	1524.8	PPP	PP
Msh6	1416915_at	-2.96388	0.0482567	22838.1	9298.67	PPP	PP
Thap11	1416428_at	-2.96374	0.04429	5709.21	1685.6	PPP	PP
Rqcd1	1450887_at	-2.96353	0.00583711	6356.23	2145.46	PPP	PP
C030007I09Rik	1441980_at	-2.96348	0.0299064	1473.25	515.065	PPP	PP
Timm22	1448517_at	-2.96318	0.00248649	3259.07	1086.62	PPP	AA
Bri3bp	1444439_at	-2.96315	0.00803154	381.366	124.27	PPP	AA
Cep290	1425642_at	-2.96286	0.0241366	41.3211	12.9753	PPP	AP
Abcf3	1426747_at	-2.96164	0.00868653	3667.8	1215.3	PPP	AP
BC017643	1423678_at	-2.96144	0.0481244	4054.01	1328.28	PPP	PP
Kif20a	1449207_a_at	-2.96138	0.010245	26413	8727.11	PPP	PP
ZFP91	1426327_s_at	-2.96075	0.0287107	26660.2	10151.9	PPP	PP
Clybl	1421014_a_at	-2.96026	0.0179345	459.34	162.122	PPP	AA
Wdr6	1415770_at	-2.95984	0.0395287	16503	6243.37	PPP	PP
MAU2	1456492_at	-2.95823	0.0017894	2450.32	822.353	PPP	AM
Mcts1	1425018_at	-2.95819	0.0370669	9964.93	3958.22	PPP	PP
Etv6	1434880_at	-2.957	0.0359308	7505.06	2430.4	PPP	AP
Nop10	1423211_at	-2.95584	0.00224169	34100	11604.1	PPP	PP
Nsmce2	1424149_at	-2.955	0.0401004	10283.9	4086.08	PPP	PP
Slc7a6	1460541_at	-2.9544	0.0394	1241.34	495.336	PPP	AA
Cdc25c	1456077_x_at	-2.95352	0.0157541	8026.6	2835.22	PPP	PP
Ncaph	1436707_x_at	-2.95286	0.0362831	14522.9	5023.67	PPP	PP
Eif4e2	1421985_a_at	-2.95283	0.0484404	9019.39	3391.41	PPP	PP
Pitpnm1	1437724_x_at	-2.95266	0.00258905	6233.1	2098.83	PPP	PP
Prmt1	1452787_a_at	-2.95228	0.0112223	30398.2	10070.4	PPP	PP
Ptpmt1	1426581_at	-2.95203	0.0405394	3187.3	1032.91	PPP	AP
A430106A12Rik	1430774_at	-2.95107	0.012955	278.041	90.4643	PPP	AA
Cenpf	1427161_at	-2.94835	0.00461215	11128.4	3721.98	PPP	PP
Sh3bp5l	1416223_at	-2.94726	0.0234095	2091.26	673.328	PPP	AA
Eif4b	1426380_at	-2.9464	0.00155417	53131.5	17928.2	PPP	PP
Atp5b	1416829_at	-2.94521	0.0441138	242241	97275.2	PPP	PP
Acin1	1416568_a_at	-2.94505	0.0015012	9050.26	3057.49	PPP	PP
Hadha	1452173_at	-2.9428	0.00350389	15544.3	5206.05	PPP	PP
Mrto4	1423823_at	-2.94087	0.00443131	18140.5	6029.68	PPP	PP
Rassf7	1418924_at	-2.94023	0.00181612	604.334	204.346	PPP	AA
Rpap3	1448555_at	-2.93919	0.0488157	2641.84	1031.04	PPP	PP
Aip	1423128_at	-2.93896	0.0355952	18093.5	6413.2	PPP	PP
Lrrc33	1451174_at	-2.93833	0.00877656	10177.2	3455.42	PPP	PP
Ppm1f	1454934_at	-2.93811	0.00239386	1436.53	485.839	PPP	AA
Cables2	1452307_at	-2.93788	0.0330467	7003.67	2499.27	PPP	PP
Nt5c2	1417201_at	-2.93718	0.00581103	3098.29	1094.61	PPP	PP
Usp40	1435901_at	-2.93663	0.0371432	2086.67	701.257	PPP	PP
Zdhhc5	1426311_s_at	-2.93618	0.014988	2998.58	975.043	PPP	PP
Ncaph2	1423698_at	-2.93583	0.0151755	7647.37	2788.56	PPP	PP
1810029B16Rik	1423289_a_at	-2.93565	0.00912004	5906.79	2130.83	PPP	PP
Armc8	1429535_at	-2.93564	0.00485559	2186.94	729.317	PPP	PP
Ndufs4	1444464_at	-2.93431	0.00146828	50.4088	17.0915	PPP	AA
Melk	1416558_at	-2.93408	0.0396717	3947.09	1553.83	PPP	AA
Oaz2-ps	1426764_at	-2.93101	0.0288471	2161.45	802.356	PPP	PA
Reps1	1440822_x_at	-2.93099	0.0496847	9425.07	3907.01	PPP	PP
Fam122a	1430769_s_at	-2.92984	0.0352172	7912.34	2998.33	PPP	AP
Abcb1b	1418872_at	-2.92976	0.0285535	508.057	187.658	PPP	AA
Arfgef2	1454982_at	-2.92902	0.0319147	3516.36	1369.1	PPP	PP
2610005L07Rik	1429041_at	-2.92885	0.0273331	2857.09	986.534	PPP	PP
Tmem165	1415741_at	-2.92723	0.00935514	8019.63	2865.97	PPP	PP
Rad51	1418281_at	-2.92617	0.00188068	6777.54	2298.67	PPP	PP
2310033P09Rik	1418999_at	-2.9255	0.0168109	3681.58	1276.66	PPP	MP
Slmap	1421215_a_at	-2.9224	0.00214707	5397.64	1844.54	PPP	PP
Srp72	1428876_at	-2.92219	0.00835441	9869.46	3331.95	PPP	PP
Tbccd1	1430601_at	-2.9215	0.0136474	1454.31	499.728	PPP	AA
Pigk	1435352_at	-2.9213	0.0180154	3119.6	1054.58	PPP	PP
Mrpl35	1419363_a_at	-2.92092	0.0316441	20192.3	7471.52	PPP	PP
Mycbp	1427939_s_at	-2.91929	0.00210657	8770.89	2982.05	PPP	PP
Ddt	1417103_at	-2.91915	0.0204649	4010.52	1519.74	PPP	PP
Anxa7	1416138_at	-2.91902	0.0252816	3619.66	1186.29	PPP	PP
Atp2a2	1416551_at	-2.91735	0.00801283	2710.82	919.639	PPP	PP
Atad3a	1456541_x_at	-2.91692	0.00349724	8980.12	3091.6	PPP	PP
Vps72	1418284_at	-2.91658	0.025515	3821.54	1453.5	PPP	AM
Gm5918	1452935_at	-2.91505	0.0391272	834.699	257.176	PPP	PM
Tab3	1428762_at	-2.91369	0.0135063	1872.08	635.751	PPP	MP
Polr3b	1443494_at	-2.91294	0.00540601	2753.07	925.542	PPP	PP
Eral1	1429806_at	-2.91243	0.00989319	284.449	96.3281	PPP	AA
Hbs1l	1421029_a_at	-2.91188	0.00447433	4580.06	1611.43	PPP	AA
Coq5	1417264_at	-2.91185	0.0394001	1615.87	581.432	PPP	PP
Gtf2b	1451135_at	-2.90948	0.0327762	10019.3	3963.67	PPP	PP
Capn7	1423096_at	-2.90749	0.0114907	10503.3	3834.56	PPP	PP
PDRG1	1428308_at	-2.90686	0.0010248	3393.27	1166.84	PPP	PP
Pold1	1448187_at	-2.90593	0.00376445	7103.58	2486.55	PPP	PA
Fbxo9	1432211_a_at	-2.90532	0.00325608	1104.32	383.785	PPP	AP
Slc5a2	1419166_at	-2.90392	0.00117128	2277.29	782.845	PPP	AA
Rheb	1416636_at	-2.90336	0.0159501	9680.93	3474.88	PPP	PP
Cul4a	1451971_at	-2.90214	0.0196979	13515	4601.74	PPP	PP
Impdh1	1423239_at	-2.90169	0.00234323	3655.92	1263.18	PPP	MA
Zfp259	1419281_a_at	-2.90139	0.0313281	4881.85	1787.88	PPP	PP
Elp3	1426643_at	-2.90093	0.0349151	3219.95	1061.78	PPP	PP
Ppp1r14b	1436716_at	-2.90021	0.00479634	24221.4	8437.23	PPP	PP
Hook1	1439173_at	-2.90021	0.00373165	144.501	49.8981	PPP	AA
Pkp4	1452209_at	-2.90006	0.0034424	6917.59	2432.37	PPP	PP
Gabpa	1450664_at	-2.89785	0.0354771	4337.97	1367.96	PPP	PP
Mtm1	1454904_at	-2.89725	0.0246042	36229.3	13691	PPP	PP
Polr3a	1437525_a_at	-2.89686	0.012002	3438.15	1153.5	PPP	PP
Mesdc2	1416181_at	-2.89644	0.00904326	32767.5	10904.4	PPP	PP
UXS1	1444642_at	-2.89589	0.0183947	219.063	73.0994	PPP	AP
Mrpl24	1428709_a_at	-2.89583	0.00551724	22444.4	7587.62	PPP	PP
Rnf31	1455051_at	-2.89572	0.00117698	1473.2	508.788	PPP	PP
Cdca7	1428069_at	-2.89492	0.0185355	15417.8	5772.42	PPP	PP
Tdrd3	1434869_at	-2.89472	0.0098928	169.465	60.9055	PPP	PA
Nop58	1450986_at	-2.89264	0.00211628	29999.2	10283.5	PPP	PP
Pa2g4	1420142_s_at	-2.89232	0.00189108	159004	54573.3	PPP	PP
Gm2004	1427174_at	-2.89193	0.00999897	572.019	192.024	PPP	AP
Mprip	1460342_s_at	-2.89163	0.00720914	10261.1	3672.02	PPP	PP
Mettl10	1428582_at	-2.89027	0.0268655	4271.45	1378.65	PPP	PP
Rgs19	1417786_a_at	-2.88921	0.00287577	6917.25	2395.55	PPP	PP
Zfp207	1423545_a_at	-2.88913	0.0026586	29697.4	10230.5	PPP	PP
Wdr77	1434552_at	-2.88886	0.00464722	876.218	297.869	PPP	PP
Mrps31	1417737_at	-2.8864	0.0045236	5161.52	1829.61	PPP	PP
Uevld	1455551_at	-2.88456	0.00602736	892.526	302.367	PPP	PP
Rps18	1421837_at	-2.88322	0.0230795	1924.32	663.164	PPP	PP
Mtmr9	1434676_at	-2.88156	0.0108992	11420.4	3944.35	PPP	PP
Akr1b3	1448319_at	-2.88051	0.0120219	29982.4	10617.3	PPP	PP
Psmd2	1415831_at	-2.88034	0.00302871	23453.9	8038.35	PPP	PP
Fkrp	1436812_at	-2.87876	0.0286719	3971.89	1255.01	PPP	AA
Prkcq	1426044_a_at	-2.87741	0.0199049	452.185	155.998	PPP	AA
Taf2	1457351_at	-2.87706	0.027457	6260.52	2206.86	PPP	AP
Fubp1	1433482_a_at	-2.87696	0.0222119	19963.7	7520.99	PPP	PP
Dock7	1448892_at	-2.87667	0.00153361	470.085	164.526	PPP	AA
LOC106740	1435774_at	-2.87634	0.00807876	550.254	184.456	PPP	PP
Setd6	1428797_at	-2.8761	0.0135605	10425.9	3589.98	PPP	PP
Med19	1452395_at	-2.87554	0.00711426	4145.86	1446.99	PPP	PP
Wdr18	1433635_at	-2.87383	0.00868848	3581.98	1201.02	PPP	AA
Scrn3	1426917_s_at	-2.8733	0.00673938	119.951	40.5828	PPP	AP
5730419I09Rik	1428220_at	-2.87091	0.0121064	20543.2	7521.76	PPP	PP
Sbno1	1451436_at	-2.8709	0.00883199	1869.74	629.015	PPP	PP
Tsr2	1426939_at	-2.86911	0.0274901	2240.5	869.563	PPP	AP
Vav3	1417122_at	-2.86907	0.00937808	1269.17	434.686	PPP	AP
Tor1a	1426515_a_at	-2.86877	0.00383244	5600.33	1920.95	PPP	PP
Dennd5b	1456422_at	-2.86599	0.0109136	1099.53	384.122	PPP	AP
Ephx1	1422438_at	-2.86551	0.0157863	968.598	344.366	PPP	AP
Phf10	1449085_at	-2.86534	0.0221319	6064.33	2116.53	PPP	PP
Vps37b	1424380_at	-2.86109	0.0102462	1881.09	671.597	PPP	PP
Krit1	1448701_a_at	-2.86005	0.0252597	1970.01	748.682	PPP	PP
Ipo4	1450814_a_at	-2.85996	0.0123129	3132.53	1133.91	PPP	PP
Rmnd5b	1424163_at	-2.85762	0.00513656	4405.3	1515.26	PPP	PP
Vezf1	1429085_at	-2.85759	0.0415038	8685.55	3308.14	PPP	PP
Magohb	1450943_at	-2.85681	0.00455199	4447.68	1587.89	PPP	PP
AW549877	1426459_s_at	-2.85668	0.0236324	2075.05	715.31	PPP	PM
Bud31	1433611_s_at	-2.85612	0.0051099	24996.4	8657.43	PPP	PP
Dcun1d1	1455054_a_at	-2.85497	0.0203913	4834.47	1781.81	PPP	PP
Slain1	1424824_at	-2.8543	0.00139022	6542.95	2285.22	PPP	PP
Srsf10	1418526_at	-2.85213	0.00317637	3128.97	1108.29	PPP	PP
Yaf2	1423399_a_at	-2.85194	0.00313397	2488.19	861.279	PPP	PP
Eef1e1	1449044_at	-2.85192	0.0101283	7882.56	2782.11	PPP	PP
Dnajc15	1416910_at	-2.85184	0.0425573	12294.8	4761.72	PPP	PP
Tbca	1456205_x_at	-2.85004	0.0407231	52751.9	20521.4	PPP	PP
2410127L17Rik	1429458_at	-2.85	0.00347271	5093.11	1761.55	PPP	PP
Fip1l1	1452720_a_at	-2.84985	0.0158908	28813.9	9533.86	PPP	PP
Pebp1	1415950_a_at	-2.84788	0.00214441	153014	53872.7	PPP	PP
Rchy1	1432144_a_at	-2.84571	0.0310794	7732.31	3010.52	PPP	PP
Kdm3a	1426810_at	-2.84185	0.0464323	2684.97	1093.77	PPP	MA
Mapk1	1453104_at	-2.84065	0.00555138	4187.81	1471	PPP	PP
CD2AP	1420908_at	-2.83924	0.00992248	3499.25	1300.61	PPP	PP
Pcgf5	1429564_at	-2.83615	0.00833091	3714	1374.19	PPP	PP
Nae1	1423781_at	-2.83517	0.0100266	4510.19	1671.83	PPP	PP
Glod4	1428421_a_at	-2.83219	0.00527394	7910.05	2864.11	PPP	PP
5430417L22Rik	1426987_at	-2.83145	0.00572087	7020.89	2569.4	PPP	PP
Zfp451	1427208_at	-2.83078	0.0259096	1211.54	471.426	PPP	PA
Eif2s1	1452662_a_at	-2.82988	0.00251721	37379.8	13073.8	PPP	PP
Rxrb	1416990_at	-2.82965	0.00117697	10546.9	3729.96	PPP	PP
Brd8	1429526_at	-2.8295	0.0153067	2172.53	803.303	PPP	PP
Nrf1	1420978_at	-2.82835	0.0248179	11273.8	4100.35	PPP	PP
Ring1	1422647_at	-2.82787	0.0208873	3643.24	1333.81	PPP	AA
Pxmp4	1455438_at	-2.82663	0.0184689	1914.57	634.347	PPP	AA
Impact	1415911_at	-2.82605	0.049546	301.069	121.75	PPP	AA
Gm15542	1442506_at	-2.82456	0.0354546	971.29	333.72	PPP	AP
Dnlz	1435528_at	-2.82415	0.02761	788.109	279.933	PPP	MP
Pgrmc2	1428714_at	-2.82247	0.00404086	5272.43	1883.11	PPP	PP
Asl	1448350_at	-2.82154	0.0100894	1293.08	468.401	PPP	AA
Ubxn4	1426485_at	-2.82121	0.002558	25452.9	8934.71	PPP	PP
Lias	1447027_s_at	-2.821	0.00146089	14573.6	5164.36	PPP	PP
Nop2	1424019_at	-2.81978	0.0369638	5377.27	2044.03	PPP	PP
Afg3l2	1427206_at	-2.81934	0.00139568	658.74	233.031	PPP	AA
Sec23ip	1433627_at	-2.81875	0.00616413	7911.85	2866.22	PPP	PP
TRAM1	1444506_at	-2.81825	0.0224635	6776.1	2547.09	PPP	PP
Aven	1452996_a_at	-2.81823	0.00235554	1838.5	649.585	PPP	AP
Rps3	1455600_at	-2.81619	0.00195461	8075.22	2849.18	PPP	PP
Aldh7a1	1460167_at	-2.81513	0.0184555	980.782	346.782	PPP	AA
9430023L20Rik	1424212_at	-2.81463	0.0178722	5117.9	1939.13	PPP	PP
Ppil1	1428892_at	-2.81456	0.0025482	24424.8	8614.37	PPP	PP
Mtmr3	1434042_s_at	-2.81411	0.0267227	32635.5	10846.4	PPP	PP
Naa16	1429056_at	-2.8124	0.00775253	3197.7	1113.71	PPP	PP
Grinl1a	1431390_a_at	-2.81191	0.0162028	23236.9	8873.99	PPP	PP
Thap2	1421177_at	-2.81082	0.00951508	1836.4	683.168	PPP	PP
Srgap2	1429884_at	-2.8103	0.0126371	5790.71	2003.58	PPP	MP
Uaca	1452985_at	-2.80912	0.00844836	1143.87	420.036	PPP	PA
Ssbp1	1452616_s_at	-2.80837	0.0104048	16069.9	5967.37	PPP	PP
Med14	1450229_at	-2.80827	0.0399772	9585.25	3979.06	PPP	PP
Cand1	1428648_at	-2.80756	0.00818897	7212.48	2658.1	PPP	PP
Cisd1	1416850_s_at	-2.8056	0.00805209	44100.3	15340.9	PPP	PP
SON	1437924_at	-2.80535	0.0102291	1720.54	601.674	PPP	PP
Cobra1	1421292_a_at	-2.80481	0.00527607	20226	7048.62	PPP	PP
Atpaf2	1426474_at	-2.80295	0.0272311	4141.01	1546.34	PPP	AP
Nmt2	1454919_at	-2.80207	0.00967587	1050.9	364.933	PPP	AP
Nr1d2	1416958_at	-2.80181	0.0243287	544.179	203.12	PPP	AP
Tomm20	1423081_a_at	-2.80065	0.00680466	2104.31	738.974	PPP	PP
Pi4kb	1439197_at	-2.79848	0.0231381	1290.25	435.136	PPP	AA
0610030E20Rik	1435538_at	-2.79782	0.025453	12964.2	4271.44	PPP	PP
Lrrc47	1428451_at	-2.79768	0.00899916	14630.8	5290.88	PPP	PP
Ap3m1	1448308_at	-2.79446	0.0490445	2034	784.745	PPP	PP
Kat2a	1426783_at	-2.7934	0.00720406	4658.15	1623.83	PPP	AP
Wbscr22	1423575_a_at	-2.79301	0.0367409	14536.3	5903.57	PPP	PP
Homer3	1424859_at	-2.79288	0.0245414	2040.56	796.873	PPP	PP
Taf1	1447417_at	-2.79279	0.0313956	5076.57	1943.07	PPP	PP
Prpf4b	1436427_at	-2.79252	0.0121705	3326.24	1157.32	PPP	PP
Cldnd1	1429555_at	-2.79056	0.0464791	1125.27	365.193	PPP	PP
Wdr61	1459985_at	-2.79026	0.00272549	5378.35	1926.05	PPP	PP
Rcn2	1422449_s_at	-2.7882	0.0402736	2097.42	742.648	PPP	PP
Akap9	1455151_at	-2.7873	0.0045393	5419.02	1939.28	PPP	PP
Kpna3	1421828_at	-2.78699	0.0152112	6075.29	2287.7	PPP	PP
Cct6a	1455988_a_at	-2.78695	0.00383224	124024	44594	PPP	PP
Eml5	1437791_s_at	-2.78573	0.0324168	9145.13	3023.18	PPP	PP
Pnpla7	1451361_a_at	-2.78563	0.0355158	1849.03	761.902	PPP	PP
C130039O16Rik	1444107_at	-2.78554	0.00560628	2181.68	780.57	PPP	AP
Cdc42	1415724_a_at	-2.78107	0.00564024	19122.6	6958.15	PPP	PP
Trmt2b	1433672_at	-2.78068	0.0281376	4713.27	1726.3	PPP	PP
Egln1	1451110_at	-2.78032	0.00503069	11951.3	4430.02	PPP	PP
Abcc5	1435683_a_at	-2.78005	0.0136086	627.782	221.326	PPP	AA
Pknox1	1450172_at	-2.77912	0.0109103	10568.9	3895	PPP	PP
Mrpl17	1450866_a_at	-2.77898	0.00198969	9991.81	3613	PPP	PP
Haus6	1429665_at	-2.77891	0.0298672	2625.64	864.569	PPP	PP
Skp1a	1423148_at	-2.77812	0.012428	47086.4	16655.8	PPP	PP
Cdc5l	1460429_at	-2.77759	0.0198886	18094.2	6905.04	PPP	PP
Uqcrc2	1428631_a_at	-2.77752	0.0120233	26096.6	9537.81	PPP	PP
LOC100046298	1428237_at	-2.7764	0.0159335	52269.4	20118.2	PPP	PP
Dscr3	1415745_a_at	-2.77635	0.0289839	3240.78	1275.37	PPP	AP
Otud5	1438985_x_at	-2.77621	0.0231398	5908.14	2015.09	PPP	PP
Phf5a	1424170_at	-2.77397	0.0312081	56077.4	22710.3	PPP	PP
Nhp2	1416606_s_at	-2.77186	0.00382036	37772.9	13868.9	PPP	PP
Gemin5	1436311_at	-2.77167	0.00237282	3791.6	1382.54	PPP	PP
Snrpb	1419260_a_at	-2.77081	0.0412213	41009.3	16405.9	PPP	PP
Prim2	1418036_at	-2.76996	0.00240618	8999.41	3253.1	PPP	PP
Vkorc1l1	1434916_at	-2.76988	0.0203476	1772.28	600.638	PPP	PP
Dars2	1433838_at	-2.76799	0.00183858	1908.1	687.727	PPP	AP
Vamp3	1421102_a_at	-2.76768	0.0477224	13101.4	5353.35	PPP	PP
Ppp6c	1424347_at	-2.76766	0.0342302	2620.32	911.905	PPP	PP
Gm9855	1448462_at	-2.76727	0.0243587	7316.02	2680.8	PPP	PP
Tnrc6a	1455141_at	-2.76711	0.0143094	1684.17	587.654	PPP	PP
Rab18	1420899_at	-2.76701	0.0079538	2058.48	771.14	PPP	AP
Strbp	1442465_s_at	-2.76648	0.0168107	13175.6	5074.41	PPP	PP
Ndufs2	1451096_at	-2.76594	0.0188342	37131.6	14571.4	PPP	PP
Acaca	1434185_at	-2.76529	0.0134134	5221.66	1897.82	PPP	AP
Serhl	1450419_at	-2.76508	0.0455202	1326.21	560.323	PPP	PM
Nsfl1c	1429328_at	-2.76365	0.0233569	10308.2	4020.75	PPP	PP
Tbrg1	1452648_at	-2.76337	0.00276615	7779.74	2837.86	PPP	PP
Lsm14a	1428436_at	-2.7631	0.0441019	14897	6179.06	PPP	PP
Rab9	1448391_at	-2.76275	0.00538508	7267.6	2673.72	PPP	PP
Akt2	1421324_a_at	-2.76235	0.00210232	14542.8	5231.51	PPP	PP
Ube2q2	1433664_at	-2.76173	0.011774	955.865	331.621	PPP	PP
Etnk1	1430996_at	-2.76157	0.00626433	6075.67	2146.89	PPP	PP
Snrnp200	1460552_at	-2.76088	0.0080523	61135.6	22418.7	PPP	PP
Zfp692	1434031_at	-2.76084	0.0181839	3197.44	1109.45	PPP	PP
Sf3b2	1433461_at	-2.76083	0.00724643	13435.9	4875.49	PPP	PP
Manea	1455403_at	-2.76043	0.0354557	4991.23	1716.91	PPP	PP
Mak16	1426426_at	-2.76026	0.0386129	17111.6	7156.41	PPP	PP
Ythdf1	1437102_at	-2.7594	0.0184483	7341.26	2828.2	PPP	PP
Nup88	1428073_a_at	-2.75921	0.048746	14875.2	6212.21	PPP	PP
Taf5l	1448195_at	-2.75841	0.0279676	8562.21	2933.38	PPP	AP
Phf23	1428997_at	-2.75795	0.0113763	8263.36	2881.88	PPP	PP
Ttc27	1452665_at	-2.75784	0.0237766	3654.28	1459.8	PPP	MP
Tbcc	1451423_at	-2.75618	0.0387563	325.728	106.092	PPP	AA
Nol9	1455330_at	-2.75569	0.00753082	2037.83	717.99	PPP	PA
Nckap1l	1428786_at	-2.75456	0.049518	23288.2	7632.97	PPP	PP
Ankrd49	1458509_at	-2.75369	0.00643846	447.875	160.367	PPP	AP
Abcb7	1435006_s_at	-2.7536	0.00581166	6825.49	2438.33	PPP	PP
Zbtb25	1453175_at	-2.75256	0.0091502	1082.34	394.528	PPP	PP
Mybl2	1417656_at	-2.75199	0.0300572	3405.94	1380.47	PPP	PP
Rbm33	1435391_at	-2.75185	0.00888854	2485.24	872.933	PPP	AP
Mfn1	1419997_at	-2.75147	0.0102055	2546.68	968.741	PPP	PP
Rbm12	1416928_at	-2.75127	0.00236569	9240.49	3352.54	PPP	PP
Nup98	1439154_at	-2.75033	0.00489125	2231.4	796.636	PPP	PP
Ddx49	1455563_at	-2.74942	0.0479296	5930.4	2470.62	PPP	PP
Supt16h	1449578_at	-2.7488	0.0149586	44289.4	16763.7	PPP	PP
Rit1	1420540_a_at	-2.74821	0.0122765	2274.95	844.885	PPP	PA
Trim32	1427476_a_at	-2.74729	0.0493282	1411.26	606.233	PPP	AP
Atr	1427197_at	-2.74642	0.0204576	1361.65	478.128	PPP	PP
Ntan1	1423538_at	-2.7459	0.0283311	3319.3	1344.73	PPP	PP
Mfsd1	1424129_at	-2.74535	0.00337579	2525.27	931.639	PPP	AA
1110001J03Rik	1416367_at	-2.74446	0.00744673	7242.59	2597.34	PPP	PP
Ppp1r7	1448888_at	-2.74413	0.0105064	4371.1	1617.98	PPP	PP
PTK2B	1442437_at	-2.74397	0.00494081	169.742	62.0886	PPP	AP
Ocrl	1438396_at	-2.7421	0.0227888	84.6308	31.2309	PPP	AA
ralgapa1	1447422_at	-2.74177	0.0108811	593.995	219.913	PPP	AA
Mcm6	1438852_x_at	-2.74137	0.00450117	95956.8	34425.9	PPP	PP
Tbc1d20	1426644_at	-2.73986	0.00911585	12609.5	4633.45	PPP	PP
Tom1	1431188_a_at	-2.73976	0.0032004	701.089	258.326	PPP	AA
Glo1	1424109_a_at	-2.73964	0.0211588	8014.02	3042.83	PPP	PP
Psme2	1417189_at	-2.73933	0.00452412	33303.9	12027	PPP	PP
RSRC1	1448584_at	-2.73852	0.00896534	984.491	372.862	PPP	AP
Lars	1448403_at	-2.73814	0.0261755	13826.9	5405.87	PPP	PP
Sertad2	1454815_at	-2.73809	0.00157008	335.729	122.359	PPP	MA
Tiprl	1433912_at	-2.73742	0.0167381	5735.04	2024.6	PPP	AA
Bsg	1456616_a_at	-2.73671	0.00502476	19835.8	7244.07	PPP	PP
LOC100045958	1456898_at	-2.73643	0.049091	4733.32	1737.33	PPP	PP
Med7	1417564_at	-2.73623	0.0276173	10208.9	4142.55	PPP	PP
Uba5	1435247_at	-2.73524	0.0293842	1741.47	584.238	PPP	PP
Rab8a	1440620_at	-2.73189	0.0204609	354.108	123.632	PPP	AA
Plekhj1	1424179_at	-2.73036	0.0211976	3771.54	1440.15	PPP	MP
Snrpa1	1417353_x_at	-2.72997	0.00155886	15640.2	5733.3	PPP	PP
Papd4	1433568_at	-2.72948	0.00435868	1050	387.751	PPP	PP
Cpt2	1416772_at	-2.72813	0.00717838	1884.73	694.927	PPP	AP
Zeb1	1418926_at	-2.72767	0.0278054	4114.67	1557.8	PPP	PP
Sgta	1451067_at	-2.72632	0.00975936	5294.33	1958.12	PPP	PP
Dynlt3	1449928_at	-2.72383	0.00266222	14030.4	5188.02	PPP	PP
Atg4a	1434662_at	-2.72362	0.00343567	639.307	232.056	PPP	PP
Rars	1416312_at	-2.72351	0.00203226	16168.8	5920.88	PPP	PP
Rbbp4	1454791_a_at	-2.72311	0.0422465	10578.5	4365.31	PPP	PP
Alkbh6	1455390_at	-2.72215	0.0235088	1428.84	496.737	PPP	AP
D930015E06Rik	1426834_s_at	-2.7217	0.033911	43022.4	17618.8	PPP	PP
Asxl2	1453295_at	-2.72121	0.00331192	7052.05	2567.93	PPP	PP
Mrpl1	1450948_a_at	-2.72081	0.0478742	6054.18	2301.89	PPP	PP
Utp23	1455259_a_at	-2.72042	0.0338309	516.45	172.816	PPP	AP
Gins3	1429149_at	-2.71973	0.00454933	2816.85	1041.73	PPP	AP
Isca2	1424154_a_at	-2.71823	0.0146565	15279.7	5486.84	PPP	PP
Zfr	1419650_at	-2.71649	0.0310365	26283.4	10490.9	PPP	PP
Cox16	1423190_at	-2.71442	0.01375	290.039	109.767	PPP	AA
Ube2z	1436635_at	-2.71437	0.00265111	238.391	87.559	PPP	AA
Ndst1	1460436_at	-2.71234	0.00317991	4174.5	1538.78	PPP	PP
Fkbp3	1416858_a_at	-2.71199	0.00321776	44918.1	16386.9	PPP	PP
Myo10	1454731_at	-2.70984	0.00273477	513.742	192.015	PPP	AP
Nrip1	1434384_at	-2.70975	0.00360267	1861.09	683.811	PPP	PP
Lman2	1423075_at	-2.70886	0.0338672	5660.37	1989.06	PPP	PP
Eif5b	1434604_at	-2.70879	0.00381367	10013.7	3756.11	PPP	PP
4833420G17Rik	1430220_at	-2.70829	0.0398144	7210.77	2405.64	PPP	PP
Zfp346	1417088_at	-2.70803	0.0499549	1638.61	691.518	PPP	PA
Slc38a10	1427295_at	-2.70683	0.0422607	8497.06	2818.54	PPP	PP
mogs	1420204_at	-2.70533	0.0314135	82.3303	28.6802	PPP	PP
[truncated: 1,510 more rows]
