# Supplementary material for: MEF2C protects bone marrow B-lymphoid progenitors during stress haematopoiesis
Source: Nat Commun. 2016 Aug 10;7:12376. doi: 10.1038/ncomms12376 (PMC4987520; doi:10.1038/ncomms12376)
Supplement: Supplementary Data 3 — MAnorm analysis of ATAC-seq peaks in control pre-B and myeloid cells [file ncomms12376-s4.xlsx]

## Sheet: Sheet1
Supplementary Data 3. MAnorm analysis of ATAC-seq peaks in control pre-B and myeloid cells
MAnorm analysis of ATAC-seq peaks shows the comparison between B220+IgM-CD43- pre-B cells and Mac1+Gr1+ myeloid cells from BM of 9 months old control mice. Significantly changed peaks (ratio≥2 fold, p≤0.01) are shown.
Chr	Start	End	# of raw reads in pre-B cells	# of raw reads in myeloid cells	p-Value	Genes associated with peak (defined by GREAT analysis)
chr1	4661501	4661913	38	4	3.4203e-08	Sox17 (-175213), Mrpl15 (+114113)
chr1	4770143	4770580	16	2	0.000291824	Sox17 (-283868), Mrpl15 (+5458)
chr1	6262351	6262623	63	4	1.93016e-15	Fam150a (-87050), 4732440D04Rik (-57114)
chr1	6648358	6649035	62	7	9.94708e-13	St18 (-71435), Fam150a (+299160)
chr1	6750400	6751384	57	9	5.90317e-10	Pcmtd1 (-328109), St18 (+30760)
chr1	6849128	6849412	38	1	4.88259e-11	Pcmtd1 (-229731), St18 (+129138)
chr1	7155399	7155792	64	15	9.09632e-09	Pcmtd1 (+76595)
chr1	9582137	9582665	37	2	1.27742e-09	3110035E14Rik (-8879), Adhfe1 (+44372)
chr1	9957229	9957918	37	2	1.27742e-09	Gm10567 (-4684)
chr1	9973040	9973386	2	38	1.27742e-09	Gm10567 (-20323), Ppp1r42 (+26004)
chr1	9997414	9997640	54	2	1.04103e-14	Gm10567 (-44637), Ppp1r42 (+1690)
chr1	10079583	10079941	53	1	1.04682e-15	Cspp1 (+51463), Arfgef1 (+142989)
chr1	10251531	10251855	1	42	9.70594e-11	Arfgef1 (-28942), Cpa6 (+458333)
chr1	10315776	10316213	2	80	1.2531e-21	Arfgef1 (-93244), Cpa6 (+394031)
chr1	10319314	10319717	2	36	4.59893e-09	Arfgef1 (-96765), Cpa6 (+390510)
chr1	12738644	12738991	165	16	2.76477e-37	Sulf1 (+30192), Slco5a1 (+242440)
chr1	12981464	12983075	32	2	5.85294e-08	Slco5a1 (-1012)
chr1	12992220	12992464	514	25	4.2592e-152	Slco5a1 (-11084), Prdm14 (+124902)
chr1	13152457	13152808	3	52	1.58027e-12	Prdm14 (-35389), Ncoa2 (+211531)
chr1	13278409	13278700	49	8	1.28136e-08	Prdm14 (-161311), Ncoa2 (+85609)
chr1	13326051	13326417	34	5	2.78732e-06	Prdm14 (-208990), Ncoa2 (+37930)
chr1	13374356	13374752	9	0	0.000976563	Ncoa2 (-10390), Tram1 (+205391)
chr1	13416252	13416960	16	1	6.48499e-05	Ncoa2 (-52442), Tram1 (+163339)
chr1	13562394	13562999	19	2	0.000176022	Ncoa2 (-198533), Tram1 (+17248)
chr1	13583203	13583841	23	4	0.000309031	Tram1 (-3577)
chr1	13588949	13589464	114	5	1.12988e-30	Tram1 (-9262), Lactb2 (+61420)
chr1	13696524	13696817	13	1	0.000427246	Xkr9 (+37819), Eya1 (+603610)
chr1	13737295	13737854	66	2	1.91662e-18	Xkr9 (+78723), Eya1 (+562706)
chr1	13799958	13800203	15	2	0.000518799	Xkr9 (+141229), Eya1 (+500200)
chr1	13830022	13830422	6	25	0.000959058	Xkr9 (+171370), Eya1 (+470059)
chr1	13970328	13970764	153	28	7.9984e-26	Xkr9 (+311694), Eya1 (+329735)
chr1	13975031	13975317	11	0	0.000244141	Xkr9 (+316322), Eya1 (+325107)
chr1	14133787	14134279	56	0	1e-50	Eya1 (+166248), Xkr9 (+475181)
chr1	14140803	14141095	33	6	1.70001e-05	Eya1 (+159332), Xkr9 (+482097)
chr1	14208660	14209239	2	15	0.000518799	Eya1 (+91331), Xkr9 (+550098)
chr1	14299630	14300553	76	18	1.91731e-10	Eya1 (+189)
chr1	14496556	14496831	13	1	0.000427246	Gm9947 (-248841), Eya1 (-196413)
chr1	14914967	14915249	14	0	3.05176e-05	Kcnb2 (-362232), Trpa1 (-6165)
chr1	16250664	16250950	22	169	6.81494e-29	Rdh10 (+154952), Stau2 (+258580)
chr1	16287719	16288214	15	2	0.000518799	Rdh10 (+192112), Stau2 (+221420)
chr1	16333763	16334148	45	5	2.82364e-09	Stau2 (+175431), Rdh10 (+238101)
chr1	16334840	16335596	143	9	2.33112e-36	Stau2 (+174169), Rdh10 (+239363)
chr1	16524308	16524561	17	2	0.000163078	Stau2 (-15048), Ube2w (+85135)
chr1	16607712	16608470	16	0	7.62939e-06	Stau2 (-98704), Ube2w (+1479)
chr1	16627583	16627951	16	1	6.48499e-05	Ube2w (-18197), Tceb1 (+19179)
chr1	16748872	16749142	54	2	1.04103e-14	Ly96 (+70470), Jph1 (+338872)
chr1	16788359	16788721	49	6	7.4155e-10	Ly96 (+110003), Jph1 (+299339)
chr1	17441283	17441935	7	120	1.71316e-27	Pi15 (-150373), Gdap1 (+306166)
chr1	20503872	20504148	27	3	8.00797e-06	Pkhd1 (+104135)
chr1	20941406	20942081	73	18	1.3495e-09	Efhc1 (-25)
chr1	20985336	20985853	70	1	2.6802e-21	Efhc1 (+43826), Tram2 (+83715)
chr1	20999475	20999849	25	3	2.57449e-05	Efhc1 (+57893), Tram2 (+69648)
chr1	21067184	21067605	24	2	8.5974e-06	Tram2 (+1915), Efhc1 (+125626)
chr1	21156335	21156670	37	3	1.04169e-08	Tram2 (-87193), Tmem14a (-52153)
chr1	21261480	21261940	49	6	7.4155e-10	Khdc1a (-78012), Gsta3 (+31040)
chr1	21819902	21820578	16	3	0.00092411	Kcnq5 (+131783), Khdc1b (+446603)
chr1	21949955	21951986	29	2	3.86946e-07	Kcnq5 (+1052), Khdc1b (+577334)
chr1	21953036	21953885	14	1	0.000228882	Kcnq5 (-1438)
chr1	23262703	23263809	145	35	4.34443e-20	Gm6420 (-11)
chr1	23386867	23387495	6	46	1.32378e-08	Gm6420 (-123936), Ogfrl1 (+2833)
chr1	23712438	23712753	14	1	0.000228882	Ogfrl1 (-322582), B3gat2 (-56169)
chr1	23727160	23728527	22	3	0.000143568	Ogfrl1 (-337830), B3gat2 (-40921)
chr1	23768955	23770265	25	3	2.57449e-05	B3gat2 (+845)
chr1	23774524	23774979	23	1	1.90362e-06	B3gat2 (+5987), Smap1 (+154404)
chr1	23799708	23799903	60	8	1.52058e-11	B3gat2 (+31041), Smap1 (+129350)
chr1	24011915	24012833	109	18	4.01407e-19	1110058L19Rik (+121)
chr1	24106586	24107543	16	1	6.48499e-05	Fam135a (+115)
chr1	24579546	24579819	14	2	0.000915527	Col19a1 (+14628), Col9a1 (+395234)
chr1	24737871	24738303	17	1	3.43323e-05	Lmbrd1 (+52704), Bai3 (+547584)
chr1	24742371	24742763	22	4	0.000524757	Lmbrd1 (+57184), Bai3 (+543104)
chr1	26743757	26744018	11	50	6.87766e-07	4931408C20Rik (+417)
chr1	30641661	30641960	21	4	0.000884861	Gm9898 (+134995)
chr1	30775361	30775621	2	22	2.91046e-05	Gm9898 (+1315)
chr1	30977639	30978549	17	87	3.21744e-12	Phf3 (-57993), Ptp4a1 (+28521)
chr1	30987118	30987505	3	35	6.57448e-08	Phf3 (-67211), Ptp4a1 (+19303)
chr1	33163442	33163886	25	6	0.000959058	Gm5415 (-559526), Prim2 (+562967)
chr1	33338419	33339127	83	3	5.56694e-23	Gm5415 (-734635), Prim2 (+387858)
chr1	33399170	33399559	44	2	1.38847e-11	Gm5415 (-795227), Prim2 (+327266)
chr1	33510228	33510482	171	6	5.91555e-49	Gm5415 (-906217), Prim2 (+216276)
chr1	33517611	33517877	29	2	3.86946e-07	Gm5415 (-913606), Prim2 (+208887)
chr1	33553047	33553283	2	16	0.000291824	Gm5415 (-949027), Prim2 (+173466)
chr1	33559173	33559472	5	33	4.85061e-06	Gm5415 (-955185), Prim2 (+167308)
chr1	33559656	33560135	0	18	1.81198e-05	Gm5415 (-955758), Prim2 (+166735)
chr1	33634978	33635907	58	8	8.42833e-11	Prim2 (+91188)
chr1	33652340	33653249	325	20	4.54081e-88	Prim2 (+73836)
chr1	33795103	33796575	24	209	1.30999e-37	Bag2 (+18800), Rab23 (+19112)
chr1	33940096	33940677	92	14	1.16619e-16	Zfp451 (-68947), Bend6 (+24274)
chr1	34187653	34187971	18	1	1.81198e-05	Dst (+119142), Ccdc115 (+308705)
chr1	34466785	34467055	9	0	0.000976563	Ccdc115 (+29597), Dst (+398250)
chr1	34519577	34520050	182	6	5.47342e-53	Prss39 (-35461), Ptpn18 (+3223)
chr1	34521446	34521887	5	30	2.49353e-05	Prss39 (-33608), Ptpn18 (+5076)
chr1	34547047	34547293	205	13	2.90358e-53	Prss39 (-8105), Ptpn18 (+30579)
chr1	34567391	34567864	28	0	1e-50	Cfc1 (-24865), Prss39 (+12353)
chr1	34859168	34859463	4	21	0.000884861	Arhgef4 (+767)
chr1	34878303	34878626	2	20	9.70396e-05	Arhgef4 (+19916), Fam168b (+21445)
chr1	34880148	34880503	6	85	8.10011e-19	Fam168b (+19584), Arhgef4 (+21777)
chr1	34884771	34885092	0	12	0.000793457	Fam168b (+14978), Arhgef4 (+26383)
chr1	34915558	34915936	70	7	4.61311e-15	Plekhb2 (+8910)
chr1	36191450	36191783	39	3	3.02037e-09	Hs6st1 (+66372), Uggt1 (+109533)
chr1	36219590	36219819	5	32	8.40765e-06	Uggt1 (+81445), Hs6st1 (+94460)
chr1	36315710	36316057	1	19	0.000176022	Uggt1 (-14734), Neurl3 (+14386)
chr1	36329428	36329684	12	1	0.000793457	Neurl3 (+714)
chr1	36338683	36339019	24	1	9.92317e-07	Arid5a (-25748), Neurl3 (-8581)
chr1	36351348	36351639	15	1	0.00012207	Neurl3 (-21224), Arid5a (-13105)
chr1	36356461	36356862	55	5	3.83423e-12	Neurl3 (-26392), Arid5a (-7937)
chr1	36888125	36888493	80	5	9.8319e-20	Zap70 (+69614), Tmem131 (+108063)
chr1	36931705	36932216	3	22	0.000143568	Tmem131 (+64411), Zap70 (+113266)
chr1	36936890	36937123	3	39	5.61432e-09	Tmem131 (+59365), Zap70 (+118312)
chr1	36976591	36977400	82	3	2.08237e-22	Tmem131 (+19376), Zap70 (+158301)
chr1	36978476	36979541	94	2	9.47536e-28	Tmem131 (+17363), Zap70 (+160314)
chr1	37004334	37004585	175	11	5.98051e-45	Vwa3b (-81769), Tmem131 (-8088)
chr1	37085973	37086230	29	6	0.000133922	Vwa3b (-127)
chr1	37138363	37138635	18	1	1.81198e-05	Vwa3b (-72190), Vwa3b (+52270)
chr1	37147351	37147613	61	9	3.65299e-11	Vwa3b (-63207), Vwa3b (+61253)
chr1	37401086	37401669	5	44	9.1483e-09	Inpp4a (-24684), Cnga3 (+125271)
chr1	37618707	37619100	22	3	0.000143568	Mgat4a (-25824), 2010300C02Rik (+158026)
chr1	37659167	37659480	14	2	0.000915527	Mgat4a (-66244), 2010300C02Rik (+117606)
chr1	38196253	38196605	44	4	9.2322e-10	Rev1 (-9922), Aff3 (+400258)
chr1	38206960	38207449	15	2	0.000518799	Rev1 (-20698), Aff3 (+389482)
chr1	38289931	38290319	10	0	0.000488281	Rev1 (-103618), Aff3 (+306562)
chr1	38306432	38306816	2	14	0.000915527	Rev1 (-120117), Aff3 (+290063)
chr1	38722440	38722786	20	3	0.000439599	Aff3 (-125926), Lonrf2 (+170322)
chr1	38954738	38955086	13	0	6.10352e-05	Chst10 (+93)
chr1	39441747	39442141	3	16	0.00092411	Rpl31 (+17248), Tbc1d8 (+93648)
chr1	39465600	39465851	2	19	0.000176022	Rpl31 (+41030), Tbc1d8 (+69866)
chr1	39525861	39526182	1	21	5.32544e-05	Tbc1d8 (+9570), Rpl31 (+101326)
chr1	39615899	39616235	13	0	6.10352e-05	Rnf149 (+18183), Cnot11 (+24230)
chr1	39659319	39659801	8	42	1.56596e-06	Rnf149 (-25310), Creg2 (+48467)
chr1	39770869	39771142	54	3	1.22624e-13	Creg2 (-62979), Rfx8 (+6836)
chr1	39792913	39793561	38	8	7.29323e-06	Rfx8 (-15395), Gm3646 (+67952)
chr1	39806539	39806874	19	2	0.000176022	Rfx8 (-28865), Gm3646 (+54482)
chr1	39953367	39953752	6	46	1.32378e-08	Map4k4 (-4198)
chr1	39979535	39979879	47	6	4.20849e-09	Il1r2 (-161906), Map4k4 (+21949)
chr1	40094748	40095038	1	30	2.06591e-07	Il1r2 (-46720), Map4k4 (+137135)
chr1	40111854	40112216	11	0	0.000244141	Il1r2 (-29578), Map4k4 (+154277)
chr1	40297327	40297646	23	1	1.90362e-06	Il1rl2 (-83985), Il1r1 (+15562)
chr1	40319330	40320056	14	0	3.05176e-05	Il1rl2 (-61779), Il1r1 (+37768)
chr1	40448303	40448549	2	16	0.000291824	Il1rl1 (-48046), Il1rl2 (+66954)
chr1	40558514	40558889	1	24	8.5974e-06	Il18rap (-13505), Il18r1 (+35851)
chr1	40573238	40573561	2	21	5.32544e-05	Slc9a4 (-63672), Il18rap (+1193)
chr1	40581163	40581485	20	1	1.32845e-05	Slc9a4 (-55748), Il18rap (+9117)
chr1	40737994	40738422	39	8	4.38521e-06	Slc9a2 (-349)
chr1	40854161	40854434	13	0	6.10352e-05	Tmem182 (-8148), Mfsd9 (-6790)
chr1	42820302	42820556	23	0	1e-50	Mrps9 (-87649), Pou3f3 (+66438)
chr1	42830737	42831263	38	1	4.88259e-11	Mrps9 (-77078), Pou3f3 (+77009)
chr1	42973623	42973895	15	2	0.000518799	Gpr45 (-115146), Mrps9 (+65681)
chr1	43009619	43010206	14	2	0.000915527	Gpr45 (-78992), Mrps9 (+101835)
chr1	43118502	43118798	26	1	2.68333e-07	8430432A02Rik (-30783), Gpr45 (+29745)
chr1	43167452	43167722	61	6	3.30603e-13	AI597479 (+12032), Fhl2 (+53219)
chr1	43196485	43196853	23	1	1.90362e-06	Fhl2 (+24137), AI597479 (+41114)
chr1	43298166	43298438	15	2	0.000518799	Nck2 (-204294), Fhl2 (-77496)
chr1	43414999	43415543	12	0	0.00012207	Fhl2 (-194465), Nck2 (-87325)
chr1	43418028	43418820	42	5	1.64103e-08	Fhl2 (-197618), Nck2 (-84172)
chr1	43502111	43503378	23	2	1.5846e-05	Nck2 (+149)
chr1	43577835	43578105	2	23	1.5846e-05	1500015O10Rik (-209477), Nck2 (+75374)
chr1	43755387	43755720	34	5	2.78732e-06	1500015O10Rik (-31893), Nck2 (+252958)
chr1	43868663	43868961	1	45	1.38847e-11	Uxs1 (+15833), 1500015O10Rik (+81365)
chr1	43945185	43945648	21	0	1e-50	Uxs1 (-60772), Tpp2 (-45430)
chr1	44121520	44121773	12	1	0.000793457	Gm8251 (-2866)
chr1	44176402	44177020	43	6	4.12235e-08	Kdelc1 (-1058), Bivm (+704)
chr1	44219258	44219594	19	2	0.000176022	Ercc5 (+14734), Mettl21e (+56380)
chr1	45914949	45915240	2	54	3.87701e-14	Wdr75 (+63084), Slc40a1 (+67344)
chr1	45981370	45981707	2	70	9.85887e-19	Slc40a1 (+900)
chr1	48938305	48938518	51	7	1.05667e-09	C230029F24Rik (-363048)
chr1	51390853	51391158	34	4	6.50255e-07	Sdpr (+45036), Nabp1 (+144237)
chr1	51537307	51537725	29	2	3.86946e-07	Nabp1 (-2273)
chr1	51550816	51551055	27	6	0.000363255	Nabp1 (-15693), Myo1b (+421836)
chr1	51565896	51566247	9	53	1.5438e-08	Nabp1 (-30829), Myo1b (+406700)
chr1	51571284	51571546	16	0	7.62939e-06	Nabp1 (-36172), Myo1b (+401357)
chr1	52061018	52061346	8	144	3.57863e-33	Stat4 (+17190), Gm3940 (+86728)
chr1	52065264	52065711	62	4	3.63814e-15	Stat4 (+21496), Gm3940 (+82422)
chr1	52157373	52157718	40	5	5.24158e-08	Stat1 (-18736), Gm3940 (-9636)
chr1	52186650	52187086	4	21	0.000884861	Stat1 (+10586), Gls (+103199)
chr1	52198327	52198669	2	29	3.86946e-07	Stat1 (+22216), Gls (+91569)
chr1	52200542	52200917	87	6	5.33412e-21	Stat1 (+24448), Gls (+89337)
chr1	52207508	52207852	48	5	4.76601e-10	Stat1 (+31398), Gls (+82387)
chr1	52223536	52223806	1	20	9.70396e-05	Stat1 (+47389), Gls (+66396)
chr1	52355239	52355601	17	0	3.8147e-06	Gls (-65353), Nab1 (+202103)
chr1	52487441	52488197	111	27	4.8019e-15	Gls (-197752), Nab1 (+69704)
chr1	52635006	52635372	31	1	9.96775e-09	Nab1 (-77666), Tmem194b (-52360)
chr1	52705026	52705338	23	1	1.90362e-06	Tmem194b (+17633), Mfsd6 (+79124)
chr1	52779458	52779812	7	47	3.07842e-08	Mfsd6 (+4671), Tmem194b (+92086)
chr1	52820830	52821272	27	6	0.000363255	Mfsd6 (-36745), Inpp1 (+53481)
chr1	53009326	53009876	22	1	3.6452e-06	1700019D03Rik (+87)
chr1	53321832	53322319	3	41	1.62206e-09	1700019A02Rik (-77615), Pms1 (+31786)
chr1	53397964	53398352	8	38	1.20769e-05	Asnsd1 (+11438), Osgepl1 (+27651)
chr1	53721211	53721486	24	2	8.5974e-06	Asnsd1 (-311753), Stk17b (+120719)
chr1	53873311	53873562	16	3	0.00092411	Stk17b (-31369), Hecw2 (+378441)
chr1	53874944	53875222	2	18	0.000317691	Stk17b (-33015), Hecw2 (+376795)
chr1	53881698	53882162	1	27	1.34822e-06	Stk17b (-39862), Hecw2 (+369948)
chr1	53902257	53902570	53	9	5.25337e-09	Stk17b (-60346), Hecw2 (+349464)
chr1	53907641	53908847	60	305	1.20788e-38	Stk17b (-66176), Hecw2 (+343634)
chr1	54867002	54867403	1	23	1.5846e-05	Pgap1 (-334393), Ankrd44 (+116028)
chr1	54945457	54945768	4	22	0.000524757	Pgap1 (-412803), Ankrd44 (+37618)
chr1	55475900	55476151	29	7	0.00036606	Plcl1 (+12794)
chr1	56889405	56890636	55	3	6.45676e-14	Hsfy2 (-195726), Satb2 (+138681)
chr1	57485831	57486076	18	1	1.81198e-05	Spats2l (-345751), Tyw5 (-22009)
chr1	57896684	57896960	29	6	0.000133922	Spats2l (+65117), Kctd18 (+130150)
chr1	58155914	58156310	10	0	0.000488281	Aox3 (-13868), Aox1 (+69337)
chr1	58353186	58353485	119	11	1.06091e-26	Bzw1 (-96644), Aox3l1 (+18166)
chr1	58472340	58472660	28	3	4.44083e-06	Clk1 (+8410), Bzw1 (+22520)
chr1	58783904	58784304	0	12	0.000793457	Casp8 (-68114), Cflar (+13943)
chr1	58800085	58800541	3	32	4.06573e-07	Casp8 (-51905), Cflar (+30152)
chr1	58852066	58852370	82	17	3.21744e-12	Casp8 (0)
chr1	58994217	58994536	36	9	8.55285e-05	Trak2 (+35897), Casp8 (+142159)
chr1	59006498	59006926	203	17	9.02711e-49	Trak2 (+23562), Casp8 (+154494)
chr1	59017938	59018198	1	14	0.000915527	Trak2 (+12206), Casp8 (+165850)
chr1	59154147	59154468	37	7	3.97851e-06	Als2cr11 (-2564)
chr1	59379282	59379506	28	6	0.000221259	Fzd7 (-159597), Cdk15 (+65644)
chr1	59680248	59680522	217	9	9.75653e-62	Sumo1 (+47293), Gm973 (+107277)
chr1	59776833	59777039	61	5	5.2254e-14	Bmpr2 (-44545), Nop58 (+35083)
chr1	59940640	59940995	14	2	0.000915527	Fam117b (-29032), Bmpr2 (+119337)
chr1	60072981	60073417	171	38	1.71341e-25	Ica1l (+26732), Fam117b (+103349)
chr1	60465983	60467306	34	3	1.2097e-07	Abi2 (+106)
chr1	60759473	60759828	16	2	0.000291824	Raph1 (-136038), Cd28 (-43551)
chr1	60855457	60855994	21	4	0.000884861	Ctla4 (-110143), Cd28 (+52524)
chr1	60909197	60909494	5	71	6.73489e-16	Ctla4 (-56523), Cd28 (+106144)
chr1	60917460	60917806	54	5	7.04499e-12	Ctla4 (-48236), Cd28 (+114431)
chr1	60922091	60922424	3	58	3.39682e-14	Ctla4 (-43611), Cd28 (+119056)
chr1	60973041	60973748	46	10	1.08775e-06	Icos (-61376), Ctla4 (+7526)
chr1	60998062	60998354	19	1	2.52727e-05	Icos (-36563), Ctla4 (+32339)
chr1	61745066	61745384	36	3	3.56505e-08	Pard3b (+59827)
chr1	61974538	61974885	54	12	9.79111e-08	Nrp2 (-775564), Pard3b (+289314)
chr1	62529522	62530176	11	81	4.26662e-14	Nrp2 (-220427), Pard3b (+844451)
chr1	62749439	62750037	26	3	1.4387e-05	Nrp2 (-538)
chr1	64033906	64034336	11	0	0.000244141	4933402D24Rik (-218280), Klf7 (+133842)
chr1	64242642	64242863	12	1	0.000793457	Creb1 (-336625), Klf7 (-74790)
chr1	64494729	64494989	1	36	4.59893e-09	Klf7 (-326896), Creb1 (-84519)
chr1	64763985	64764546	17	1	3.43323e-05	Fzd5 (+20058), Ccnyl1 (+27237)
chr1	64851735	64852275	19	2	0.000176022	Fzd5 (-67681), Plekhm3 (+151393)
chr1	65056700	65057092	9	0	0.000976563	Plekhm3 (-53498), Akr1cl (+22437)
chr1	65135201	65135470	4	31	3.67155e-06	Crygb (-6474), Cryga (+14611)
chr1	65135512	65135993	0	19	2.52727e-05	Crygb (-6891), Cryga (+14194)
chr1	65136851	65137306	4	24	0.000180819	Crygb (-8217), Cryga (+12868)
chr1	65160094	65160632	11	54	9.26416e-08	Cryga (-10416), D630023F18Rik (+9404)
chr1	66221363	66222381	18	2	0.000317691	Map2 (-146421), Crygf (+248776)
chr1	66242916	66243189	19	2	0.000176022	Map2 (-125240), Crygf (+269957)
chr1	66271959	66272577	26	4	6.0836e-05	Map2 (-96025), Crygf (+299172)
chr1	66329060	66329664	27	2	1.34822e-06	Map2 (-38931), Crygf (+356266)
chr1	66433774	66434139	63	5	1.51507e-14	Unc80 (-80984), Map2 (+65664)
chr1	67060813	67061084	29	1	3.73393e-08	Myl1 (-69232), Lancl1 (+24490)
chr1	69185544	69185833	72	7	1.37861e-15	Erbb4 (-31359), Ikzf2 (+546845)
chr1	69735358	69736015	45	8	1.91e-07	Ikzf2 (-3153)
chr1	70330777	70331065	67	10	5.09221e-12	Vwc2l (-441368), Spag16 (+457359)
chr1	70902343	70902906	38	2	6.71891e-10	Vwc2l (+130336), Bard1 (+247095)
chr1	71044105	71044675	34	7	3.12542e-05	Bard1 (+105330), Vwc2l (+272101)
chr1	71173764	71174178	193	16	2.16116e-46	Bard1 (-24251), Abca12 (+287513)
chr1	71336154	71336580	39	2	3.52956e-10	Bard1 (-186647), Abca12 (+125117)
chr1	71668163	71668485	9	81	2.05413e-15	Apol7d (-31087), Atic (+64600)
chr1	71699683	71700130	85	5	2.14048e-21	Fn1 (-162), Apol7d (+496)
chr1	71722093	71722311	40	10	2.03414e-05	Fn1 (-22457), Mreg (+536679)
chr1	71777346	71778094	2	22	2.91046e-05	Fn1 (-77975), Mreg (+481161)
chr1	71857957	71858424	73	2	9.29597e-21	Fn1 (-158446), Mreg (+400690)
chr1	71958886	71959364	7	52	1.8647e-09	Fn1 (-259380), Mreg (+299756)
chr1	72038146	72038491	16	3	0.00092411	Fn1 (-338574), Mreg (+220562)
chr1	72153182	72154139	5	48	8.64116e-10	Fn1 (-453916), Mreg (+105220)
chr1	72260685	72261597	113	19	1.67112e-19	Mreg (-2260)
chr1	72280002	72281110	34	2	1.64603e-08	Mreg (-21675), Pecr (+50332)
chr1	72282850	72283325	21	4	0.000884861	Mreg (-24207), Pecr (+47800)
chr1	72301207	72302106	85	20	1.05226e-11	Mreg (-42776), Pecr (+29231)
chr1	72372729	72373158	6	124	1.33202e-29	Xrcc5 (+18949), March4 (+210560)
chr1	73799626	73800184	28	6	0.000221259	Tnp1 (-737432), Tns1 (+371116)
chr1	73870872	73871638	49	4	2.33319e-11	Tnp1 (-808782), Tns1 (+299766)
chr1	73872824	73873152	26	5	0.000206583	Tnp1 (-810515), Tns1 (+298033)
chr1	74114513	74114816	26	2	2.50719e-06	Tns1 (+56356)
chr1	74124010	74124187	32	4	2.06891e-06	Tns1 (+46922)
chr1	74170859	74171349	36	9	8.55285e-05	Rufy4 (-1049), Tns1 (-83)
chr1	74195730	74196071	0	12	0.000793457	Cxcr2 (-4662)
chr1	74200124	74200801	3	36	3.56505e-08	Cxcr2 (-100)
chr1	74201658	74202517	1	51	2.77244e-13	Cxcr2 (+1525), Cxcr1 (+39117)
chr1	74213493	74214137	2	23	1.5846e-05	Cxcr2 (+13252), Cxcr1 (+27390)
chr1	74296648	74297005	6	27	0.000363255	Gpbar1 (-28297), Arpc2 (+13736)
chr1	74378693	74379595	151	30	4.66812e-24	Gm216 (-29538), Tmbim1 (-28165)
chr1	74415011	74415363	2	28	7.23141e-07	Slc11a1 (-6590), Gm216 (+6505)
chr1	74421459	74421956	12	115	5.25783e-22	Slc11a1 (-69)
chr1	74421980	74422313	7	50	5.76687e-09	Slc11a1 (+370)
chr1	74461745	74461998	89	7	1.1795e-20	Rqcd1 (-90760), Vil1 (+5922)
chr1	74482254	74482547	2	30	2.06591e-07	Rqcd1 (-70231), Vil1 (+26451)
chr1	74640994	74641362	5	94	3.1334e-22	Bcs1l (+6304), Rnf25 (+6793)
chr1	74647912	74648187	15	0	1.52588e-05	Rnf25 (-79), Stk36 (+31)
chr1	74679318	74679681	7	49	1.01047e-08	Ttll4 (-28819), Stk36 (+31481)
chr1	74748760	74749195	24	3	4.58721e-05	Cyp27a1 (-11170), Ttll4 (+40659)
chr1	74799732	74800152	114	6	1.33202e-29	Prkag3 (-4147)
chr1	74819675	74820111	27	6	0.000363255	Wnt10a (-18197), Wnt6 (+1427)
chr1	74854653	74855034	106	13	2.6822e-21	Cdk5r2 (-46664), Wnt10a (+16754)
chr1	74901123	74901743	38	5	1.65653e-07	Cdk5r2 (-75)
chr1	75184361	75184805	1	16	0.000291824	Ankzf1 (-4151), Atg9a (+3914)
chr1	75231250	75231502	29	1	3.73393e-08	Dnajb2 (-1664)
chr1	75395283	75395647	30	5	2.49353e-05	Gmppa (-37040), Speg (+23593)
chr1	75432409	75432758	41	1	6.5668e-12	Gmppa (+79)
chr1	75442300	75442612	57	4	1.59965e-13	Asic4 (-4818)
chr1	76720908	76721152	2	47	3.77963e-12	Epha4 (+790633)
chr1	77512810	77513143	32	2	5.85294e-08	Epha4 (-1314)
chr1	78184065	78184332	46	8	1.11931e-07	Epha4 (-672536), Pax3 (+9214)
chr1	78432286	78433069	20	1	1.32845e-05	Farsb (+52756), Sgpp2 (+125757)
chr1	78521850	78522183	13	0	6.10352e-05	Acsl3 (-132383), BC035947 (-13479)
chr1	78533427	78533741	22	4	0.000524757	Acsl3 (-120816), BC035947 (-25046)
chr1	78533901	78534752	28	6	0.000221259	Acsl3 (-120073), BC035947 (-25789)
chr1	78534761	78535448	58	0	1e-50	Acsl3 (-119295), BC035947 (-26567)
chr1	78592380	78592744	6	105	2.64063e-24	BC035947 (-84024), Acsl3 (-61838)
chr1	78699348	78699964	78	2	1.68456e-22	Kcne4 (-113868), Utp14b (+45043)
chr1	78721048	78721520	82	3	2.08237e-22	Kcne4 (-92240), Utp14b (+66671)
chr1	79612953	79613486	28	5	7.25547e-05	Scg2 (-176555), Ap1s3 (+55327)
chr1	79616008	79616300	72	2	1.81183e-20	Scg2 (-179489), Ap1s3 (+52393)
chr1	79693941	79694557	0	70	4.05808e-20	Ap1s3 (-25702), Wdfy1 (+64095)
chr1	79700075	79700566	23	1	1.90362e-06	Ap1s3 (-31774), Wdfy1 (+58023)
chr1	79737610	79737914	9	91	5.43277e-18	Ap1s3 (-69215), Wdfy1 (+20582)
chr1	79783160	79783475	1	15	0.000518799	Mrpl44 (+10725), Serpine2 (+71953)
chr1	79845229	79845624	19	3	0.000761951	Serpine2 (+9844), Mrpl44 (+72834)
chr1	80164175	80164638	1	15	0.000518799	Serpine2 (-309136), Fam124b (+46112)
chr1	80331701	80332077	6	74	7.44243e-16	Fam124b (-121370), Cul3 (+5166)
chr1	80405152	80405428	113	23	2.32294e-17	Cul3 (-68235), Dock10 (+349838)
chr1	80448414	80449052	1	22	2.91046e-05	Cul3 (-111678), Dock10 (+306395)
chr1	80624666	80624949	53	5	1.29255e-11	Cul3 (-287753), Dock10 (+130320)
chr1	80633674	80634380	35	4	3.62826e-07	Cul3 (-296972), Dock10 (+121101)
chr1	80656109	80656399	30	1	1.93026e-08	Cul3 (-319199), Dock10 (+98874)
chr1	80710217	80710895	3	24	4.58721e-05	Cul3 (-373501), Dock10 (+44572)
chr1	80753492	80753874	0	13	0.000427246	Cul3 (-416628), Dock10 (+1445)
chr1	81283761	81284121	17	0	3.8147e-06	Gm9747 (-945746), Nyap2 (+210049)
chr1	81513190	81513419	39	3	3.02037e-09	Gm9747 (-716382), Nyap2 (+439413)
chr1	81838594	81838859	28	6	0.000221259	Gm9747 (-390960), Nyap2 (+764835)
chr1	82147316	82147583	83	6	6.61066e-20	Gm9747 (-82237)
chr1	82196225	82197050	28	1	7.21468e-08	Gm9747 (-33049)
chr1	82286189	82288608	27	3	8.00797e-06	Irs1 (+592)
chr1	82550362	82550863	9	73	2.17018e-13	Col4a4 (+32811), Rhbdd1 (+237586)
chr1	82758046	82758764	6	82	5.26214e-18	Tm4sf20 (+6631), Mff (+36940)
chr1	82794874	82795362	1	14	0.000915527	Agfg1 (-40940), Tm4sf20 (-30082)
chr1	82795469	82795851	0	14	0.000228882	Agfg1 (-40398), Tm4sf20 (-30624)
chr1	82813811	82814142	238	7	1.11322e-71	Tm4sf20 (-48941), Agfg1 (-22081)
chr1	82829029	82829742	86	2	4.033e-25	Tm4sf20 (-64350), Agfg1 (-6672)
chr1	82861227	82861680	0	15	0.00012207	Agfg1 (+25396), Slc19a3 (+173569)
chr1	83072762	83073010	50	5	7.90866e-11	Ccl20 (-40463), Slc19a3 (-37863)
chr1	84059492	84059767	0	41	1.28246e-11	Sphkap (-654855), Pid1 (+221590)
chr1	84299284	84299672	0	14	0.000228882	Pid1 (-18258), Dner (+393318)
chr1	84314215	84314817	4	59	1.59965e-13	Pid1 (-33296), Dner (+378280)
chr1	84346791	84347244	2	21	5.32544e-05	Pid1 (-65798), Dner (+345778)
chr1	84359820	84360079	3	20	0.000439599	Pid1 (-78730), Dner (+332846)
chr1	84403264	84404015	7	55	3.37102e-10	Pid1 (-122420), Dner (+289156)
chr1	84911634	84911901	71	2	3.53014e-20	Slc16a14 (+19932), Fbxo36 (+75352)
chr1	84920751	84921035	9	0	0.000976563	Slc16a14 (+10807), Fbxo36 (+84477)
chr1	84930086	84930371	2	43	5.08136e-11	Slc16a14 (+1471), Fbxo36 (+93813)
chr1	84954269	84954601	3	24	4.58721e-05	Slc16a14 (-22735), A530032D15Rik (+151993)
chr1	84959388	84959549	3	59	1.78551e-14	Slc16a14 (-27769), A530032D15Rik (+146959)
chr1	84982829	84983107	2	23	1.5846e-05	Slc16a14 (-51268), A530032D15Rik (+123460)
chr1	84988965	84989313	1	31	1.1007e-07	Slc16a14 (-57439), A530032D15Rik (+117289)
chr1	85031030	85031264	2	27	1.34822e-06	Slc16a14 (-99447), A530032D15Rik (+75281)
chr1	85098432	85098702	31	3	7.42433e-07	Slc16a14 (-166867), A530032D15Rik (+7861)
chr1	85101820	85102444	9	0	0.000976563	Slc16a14 (-170432), A530032D15Rik (+4296)
chr1	85162121	85162347	0	23	1.90362e-06	A530032D15Rik (-55806), C130026I21Rik (+104884)
chr1	85291591	85291884	5	96	8.67982e-23	C130026I21Rik (-24620)
chr1	85321910	85322294	6	188	8.35802e-48	C130026I21Rik (-54984)
chr1	87441228	87441589	5	30	2.49353e-05	Sp110 (+53983)
chr1	88087501	88087788	3	26	1.4387e-05	B3gnt7 (-112151), Armc9 (+36272)
chr1	88125223	88125626	35	5	1.59565e-06	B3gnt7 (-74371), Armc9 (+74052)
chr1	88130389	88130669	84	3	2.87677e-23	B3gnt7 (-69267), Armc9 (+79156)
chr1	88160104	88160834	225	13	5.96172e-60	B3gnt7 (-39327), Armc9 (+109096)
chr1	88197699	88198097	347	16	3.25456e-100	B3gnt7 (-1898)
chr1	88312957	88313232	14	1	0.000228882	Nmur1 (-28358), 1700019O17Rik (-9851)
chr1	88320481	88320894	65	8	8.45663e-13	1700019O17Rik (-2258)
chr1	88368809	88369067	2	14	0.000915527	Ptma (-54373), 1700019O17Rik (+45992)
chr1	88395018	88395668	66	13	3.84942e-10	Ptma (-27968), 1700019O17Rik (+72397)
chr1	88399863	88400379	4	50	4.32387e-11	Ptma (-23190), 1700019O17Rik (+77175)
chr1	89522818	89523447	22	132	5.88144e-20	Atg16l1 (-129528), Inpp5d (+6246)
chr1	89533963	89534640	27	114	1.44431e-13	Atg16l1 (-118359), Inpp5d (+17415)
chr1	89904685	89905093	14	1	0.000228882	Usp40 (+220)
chr1	89991452	89991866	5	47	1.56363e-09	Ugt1a7c (+20)
chr1	90184096	90184516	30	4	6.49166e-06	Trpm8 (-15552), Hjurp (-10098)
chr1	90463794	90464153	2	22	2.91046e-05	Glrp1 (-57513), Arl4c (+134822)
chr1	90483570	90484476	39	184	8.22106e-23	Glrp1 (-77562), Arl4c (+114773)
chr1	90551292	90552090	5	51	1.44175e-10	Glrp1 (-145230), Arl4c (+47105)
chr1	90966101	90967394	139	34	4.99496e-19	Sh3bp4 (-242)
chr1	91420981	91421306	2	14	0.000915527	D130058E05Rik (-405665), Agap1 (+69758)
chr1	91449063	91449334	2	17	0.000163078	D130058E05Rik (-377610), Agap1 (+97813)
chr1	91452114	91452445	0	33	2.65017e-09	D130058E05Rik (-374529), Agap1 (+100894)
chr1	91459940	91460432	4	23	0.000309031	D130058E05Rik (-366623), Agap1 (+108800)
chr1	91471600	91471940	1	19	0.000176022	D130058E05Rik (-355039), Agap1 (+120384)
chr1	91506629	91506940	11	60	4.17627e-09	D130058E05Rik (-320024), Agap1 (+155399)
chr1	91543237	91543584	26	4	6.0836e-05	D130058E05Rik (-283398), Agap1 (+192025)
chr1	91557406	91557735	3	19	0.000761951	D130058E05Rik (-269238), Agap1 (+206185)
chr1	91839809	91840051	25	5	0.000345428	Gbx2 (-10065), Asb18 (+71222)
chr1	92049941	92050337	16	0	7.62939e-06	Iqca (-163)
chr1	92100298	92100691	54	7	1.8981e-10	Cxcr7 (-60)
chr1	92111527	92111851	53	6	7.11877e-11	Cops8 (-388311), Cxcr7 (+11134)
chr1	92505958	92506271	5	61	3.31833e-13	Gm9991 (-65621), Cops8 (+6115)
chr1	92871525	92871905	3	92	7.67395e-24	Lrrfip1 (-78306), Rab17 (-5477)
chr1	92938130	92938644	2	14	0.000915527	Rab17 (-72149), Lrrfip1 (-11634)
chr1	92959699	92960036	0	45	8.78795e-13	Rbm44 (-81812), Lrrfip1 (+9847)
chr1	92976675	92977372	4	55	1.95111e-12	Rbm44 (-64656), Lrrfip1 (+27003)
chr1	93083911	93084319	17	1	3.43323e-05	Ube2f (-62773), Ramp1 (+7716)
chr1	93103837	93104601	26	172	3.42404e-27	Ube2f (-42669), Ramp1 (+27820)
chr1	93116643	93117356	1	15	0.000518799	Ube2f (-29888), Ramp1 (+40601)
chr1	93132066	93132261	86	2	4.033e-25	Ube2f (-14724), Ramp1 (+55765)
chr1	93135760	93135957	42	8	9.3037e-07	Ube2f (-11029), Ramp1 (+59460)
chr1	93241798	93242386	14	0	3.05176e-05	Klhl30 (-5501), Espnl (+23440)
chr1	93352958	93353419	1	17	0.000163078	Hes6 (-43390), Per2 (+2718)
chr1	93945009	93945410	2	21	5.32544e-05	Hdac4 (-117457), Hdac4 (+99760)
chr1	93948474	93949293	18	118	6.96948e-19	Hdac4 (-121131), Hdac4 (+96086)
chr1	93971256	93971520	5	57	3.83423e-12	Hdac4 (-143635), Hdac4 (+73582)
chr1	94083722	94084081	12	186	5.69057e-41	Hdac4 (-38932), Ndufa10 (+286535)
chr1	94121910	94122147	5	42	2.93656e-08	Hdac4 (-77059), Ndufa10 (+248408)
chr1	94228140	94228536	4	57	5.59955e-13	Hdac4 (-183368), Ndufa10 (+142099)
chr1	94269107	94269605	3	42	8.6966e-10	Hdac4 (-224386), Ndufa10 (+101081)
chr1	94280320	94280651	1	42	9.70594e-11	Hdac4 (-235516), Ndufa10 (+89951)
chr1	94281643	94281892	6	57	2.18153e-11	Hdac4 (-236798), Ndufa10 (+88669)
chr1	94572416	94572740	4	34	6.50255e-07	Gpc1 (-155644), Otos (-27160)
chr1	94593465	94593729	1	50	5.33364e-13	Gpc1 (-134625), Otos (-48179)
chr1	94638862	94639250	6	40	3.86494e-07	Otos (-93638), Gpc1 (-89166)
chr1	94696196	94696689	1	14	0.000915527	Otos (-151025), Gpc1 (-31779)
chr1	94791770	94791980	3	30	1.35188e-06	Ankmy1 (+7608), Gpc1 (+63653)
chr1	94830126	94830584	3	40	3.02037e-09	Capn10 (-598)
chr1	94868649	94869086	3	20	0.000439599	Gpr35 (-828)
chr1	94968146	94968365	151	36	3.75453e-21	Kif1a (+30152), Aqp12 (+65345)
chr1	95186305	95186700	3	33	2.22053e-07	Mterfd2 (+15989), Sned1 (+54085)
chr1	95187531	95187952	6	43	7.24531e-08	Mterfd2 (+14750), Sned1 (+55324)
chr1	95220577	95220969	4	22	0.000524757	Mterfd2 (-18281), Pask (+18593)
chr1	95298222	95298589	2	40	3.52956e-10	Gm17415 (-19859), Ano7 (+27933)
chr1	95565232	95565882	59	14	3.87656e-08	Stk25 (-33258), Bok (-16714)
chr1	95645100	95645540	0	22	3.6452e-06	Thap4 (+6095), Bok (+63049)
chr1	95931328	95932412	23	4	0.000309031	Neu4 (+14697), Pdcd1 (+17260)
chr1	95975682	95975967	49	3	2.98656e-12	Pdcd1 (-26695)
chr1	96252310	96252523	16	3	0.00092411	Fam174a (-957788), Pdcd1 (-303287)
chr1	96253163	96253597	14	2	0.000915527	Fam174a (-956825), Pdcd1 (-304250)
chr1	97019186	97019630	15	1	0.00012207	Fam174a (-190797)
chr1	97364584	97365136	5	35	1.59565e-06	Fam174a (+154655), St8sia4 (+199311)
chr1	97425163	97425728	5	32	8.40765e-06	St8sia4 (+138725), Fam174a (+215241)
chr1	97467742	97468085	40	7	8.11494e-07	St8sia4 (+96257), Fam174a (+257709)
chr1	97487688	97488038	3	33	2.22053e-07	St8sia4 (+76308), Fam174a (+277658)
chr1	97494724	97495147	3	16	0.00092411	St8sia4 (+69235), Fam174a (+284731)
chr1	97553678	97554239	114	16	1.45374e-21	St8sia4 (+10212), Fam174a (+343754)
chr1	97650849	97651155	26	3	1.4387e-05	St8sia4 (-86831)
chr1	98756491	98757229	1	19	0.000176022	Slco4c1 (+11888)
chr1	98916025	98916361	2	38	1.27742e-09	Gm6430 (-4897)
chr1	98934620	98934962	1	22	2.91046e-05	Gm6430 (+13701), Slco6c1 (+90039)
chr1	98935183	98935396	3	46	7.07757e-11	Gm6430 (+14200), Slco6c1 (+89540)
chr1	99519878	99520327	18	2	0.000317691	Slco6c1 (-495273), D1Ertd622e (+38548)
chr1	99529486	99529884	6	52	4.13973e-10	Slco6c1 (-504855), D1Ertd622e (+28966)
chr1	99563941	99564201	4	110	8.07734e-28	Gin1 (-102678), D1Ertd622e (-5420)
chr1	99569375	99569830	3	47	3.7671e-11	Gin1 (-97146), D1Ertd622e (-10952)
chr1	99572712	99573073	7	125	7.06857e-29	Gin1 (-93856), D1Ertd622e (-14242)
chr1	99985981	99986569	6	44	4.12235e-08	Ppip5k2 (-319287), Pam (+5923)
chr1	100021288	100021690	0	14	0.000228882	Slco6d1 (-296212), Pam (-29291)
chr1	100026422	100027050	2	14	0.000915527	Slco6d1 (-290965), Pam (-34538)
chr1	100486159	100486577	190	19	7.65375e-43	Slco6d1 (+168667)
chr1	102041085	102041338	303	20	2.78947e-80	Cntnap5b (+371870)
chr1	107877226	107878256	23	150	1.17308e-23	Zcchc2 (-9525), Tnfrsf11a (+200441)
chr1	107916477	107916762	2	29	3.86946e-07	Phlpp1 (-151709), Zcchc2 (+29354)
chr1	107926927	107927260	4	37	1.11989e-07	Phlpp1 (-141235), Zcchc2 (+39828)
chr1	107967886	107968168	60	7	3.2329e-12	Phlpp1 (-100302), Zcchc2 (+80761)
chr1	108170998	108171625	49	8	1.28136e-08	Phlpp1 (+102983), Bcl2 (+439539)
chr1	108292163	108292473	137	15	2.18282e-29	Phlpp1 (+223989), Bcl2 (+318533)
chr1	108445725	108445985	2	26	2.50719e-06	Bcl2 (+164996), Phlpp1 (+377526)
chr1	108523718	108524289	3	16	0.00092411	Bcl2 (+86847), Phlpp1 (+455675)
chr1	108574788	108575018	12	76	2.69648e-12	Bcl2 (+35948), Phlpp1 (+506574)
chr1	108584448	108584724	20	3	0.000439599	Bcl2 (+26265), Phlpp1 (+516257)
chr1	108592358	108592646	26	5	0.000206583	Bcl2 (+18349), Phlpp1 (+524173)
chr1	108632209	108632453	34	2	1.64603e-08	Bcl2 (-21480), Kdsr (+23988)
chr1	108711921	108712147	170	11	2.74913e-43	Serpinb5 (-45716), Vps4b (-18729)
chr1	108828626	108828856	52	1	2.05591e-15	Serpinb12 (-2285)
chr1	109286279	109286827	2	17	0.000163078	Serpinb7 (-32713), Serpinb11 (+28047)
chr1	109343790	109344766	37	9	3.30522e-05	Serpinb2 (-63722), Serpinb7 (+25012)
chr1	109393261	109394134	6	113	1.58386e-26	Serpinb2 (-14302), Serpinb7 (+74432)
chr1	109398556	109398999	1	15	0.000518799	Serpinb2 (-9222), Serpinb7 (+79512)
chr1	109410132	109410414	5	28	7.25547e-05	ENSMUSG00000098034 (-15307), Serpinb2 (+2273)
chr1	109424712	109425276	3	28	4.44083e-06	ENSMUSG00000098034 (-586)
chr1	113760424	113762067	355	54	3.29977e-71	Dsel (+240)
chr1	119909358	119909613	65	4	5.41881e-16	Tsn (+298223)
chr1	120217336	120217586	9	67	6.71938e-12	Mki67ip (-955)
chr1	120284624	120285123	73	6	1.17022e-16	Clasp1 (-761)
chr1	120350095	120350669	15	1	0.00012207	2900060B14Rik (+4942), Clasp1 (+64747)
chr1	120529990	120530363	37	8	1.20769e-05	Tfcp2l1 (+5655), Gli2 (+420019)
chr1	120984172	120984430	24	2	8.5974e-06	Gli2 (-34105), Inhbb (+334524)
chr1	121371291	121371727	3	26	1.4387e-05	Inhbb (-52684), Ralb (+29862)
chr1	121395213	121395512	4	41	1.03468e-08	Inhbb (-76538), Ralb (+6008)
chr1	121430889	121431604	8	105	1.70156e-22	Ralb (-29876), Epb4.1l5 (+114330)
chr1	121544818	121545840	69	6	1.37615e-15	Epb4.1l5 (+248)
chr1	121789592	121789881	34	0	1e-50	Ptpn4 (-55547), Tmem177 (+20048)
chr1	121990137	121990394	2	35	8.70728e-09	Tmem37 (-19615), Dbi (+27389)
chr1	121995814	121996547	90	22	4.13363e-12	Tmem37 (-25530), Dbi (+21474)
chr1	122142148	122142511	88	13	4.7593e-16	Steap3 (+25329), 3110009E18Rik (+124558)
chr1	122161033	122162350	242	53	6.90306e-38	Steap3 (+5967), 3110009E18Rik (+143920)
chr1	122364004	122364179	31	3	7.42433e-07	Marco (+37569), C1ql2 (+126933)
chr1	123211299	123211810	62	5	2.81524e-14	Insig2 (+13046), En1 (+712560)
chr1	123337737	123338010	21	3	0.000251971	Ccdc93 (+10248), Htr5b (+87168)
chr1	127239670	127240177	3	21	0.000251971	Actr3 (+92143)
chr1	127242063	127242434	5	26	0.000206583	Actr3 (+89818)
chr1	127279325	127279458	113	9	1.7071e-26	Actr3 (+52675)
chr1	128714255	128714772	74	4	9.02874e-19	Mgat5 (-387049), Nckap5 (-325010)
chr1	128928135	128928431	31	1	9.96775e-09	Nckap5 (-538779), Mgat5 (-173280)
chr1	128957051	128957458	15	2	0.000518799	Nckap5 (-567751), Mgat5 (-144308)
chr1	129166930	129167228	31	2	1.1007e-07	Mgat5 (+65516), Tmem163 (+407594)
chr1	129199209	129199758	26	3	1.4387e-05	Mgat5 (+97921), Tmem163 (+375189)
chr1	129277532	129277987	33	3	2.22053e-07	Mgat5 (+176197), Tmem163 (+296913)
chr1	129410802	129411812	38	3	5.61432e-09	Tmem163 (+163366), Mgat5 (+309744)
chr1	130283099	130283412	2	128	1.1292e-35	Mcm6 (-27023), Dars (+30737)
chr1	130332710	130332934	3	36	3.56505e-08	Dars (-18829), Cxcr4 (+156045)
chr1	130343713	130344531	18	130	8.6641e-22	Dars (-30129), Cxcr4 (+144745)
chr1	130360081	130360506	8	108	2.64321e-23	Dars (-46301), Cxcr4 (+128573)
chr1	130444819	130445185	2	30	2.06591e-07	Dars (-131009), Cxcr4 (+43865)
chr1	130449098	130449372	61	11	5.01738e-10	Dars (-135242), Cxcr4 (+39632)
chr1	130466562	130467342	0	14	0.000228882	Dars (-152959), Cxcr4 (+21915)
chr1	130498620	130499099	19	3	0.000761951	Thsd7b (-671061), Cxcr4 (-9993)
chr1	130499410	130500051	14	2	0.000915527	Thsd7b (-670190), Cxcr4 (-10864)
chr1	130504513	130505197	55	8	4.58988e-10	Thsd7b (-665066), Cxcr4 (-15988)
chr1	130505377	130506086	21	4	0.000884861	Thsd7b (-664189), Cxcr4 (-16865)
chr1	130510405	130510789	3	33	2.22053e-07	Thsd7b (-659324), Cxcr4 (-21730)
chr1	130511032	130512378	22	3	0.000143568	Thsd7b (-658216), Cxcr4 (-22838)
chr1	130533170	130533485	30	3	1.35188e-06	Thsd7b (-636593), Cxcr4 (-44461)
chr1	130559735	130560079	10	0	0.000488281	Thsd7b (-610014), Cxcr4 (-71040)
chr1	130607677	130608309	68	9	3.86104e-13	Thsd7b (-561928), Cxcr4 (-119126)
chr1	130609117	130609951	2	27	1.34822e-06	Thsd7b (-560387), Cxcr4 (-120667)
chr1	130663466	130663975	147	7	1.57733e-39	Thsd7b (-506200), Cxcr4 (-174854)
chr1	130683901	130684212	83	5	7.68437e-21	Thsd7b (-485864), Cxcr4 (-195190)
chr1	131887459	131887716	63	9	1.18368e-11	Daf2 (+431998), Thsd7b (+717667)
chr1	132009581	132009895	25	4	0.000105172	Daf2 (+309848), Thsd7b (+839817)
chr1	132147008	132147231	2	34	1.64603e-08	Daf2 (+172466), Thsd7b (+977199)
chr1	132246876	132247113	11	0	0.000244141	Daf2 (+72591)
chr1	132370780	132371097	1	30	2.06591e-07	Cd55 (-11618), Zp3r (+155259)
chr1	132445734	132446247	31	4	3.67155e-06	Cd55 (-86670), Zp3r (+80207)
chr1	132447275	132447781	24	5	0.000573749	Cd55 (-88207), Zp3r (+78670)
chr1	132552496	132552820	27	2	1.34822e-06	Zp3r (-26460), C4bp (+5551)
chr1	132552914	132553225	30	3	1.35188e-06	Zp3r (-26872), C4bp (+5139)
chr1	132556783	132557290	47	3	2.00252e-11	Zp3r (-30839), C4bp (+1172)
chr1	132637829	132638142	98	4	1.11739e-26	Fcamr (-59493), AA986860 (+9433)
chr1	132696052	132696288	54	3	1.22624e-13	Fcamr (-1309)
chr1	132717645	132718093	13	1	0.000427246	Pigr (-5392), Fcamr (+20390)
chr1	132734862	132735279	12	1	0.000793457	Faim3 (-27175), Pigr (+11810)
chr1	132747047	132747354	52	2	3.87701e-14	Faim3 (-15045), Pigr (+23940)
chr1	132760803	132761509	45	0	1e-50	Faim3 (-1090)
chr1	132762104	132762495	33	3	2.22053e-07	Faim3 (+54)
chr1	132884016	132884516	15	1	0.00012207	Il19 (-48448), Il10 (-32156)
chr1	132934748	132935066	3	114	3.44897e-30	Il10 (+18485), Mapkapk2 (+59237)
chr1	132980442	132981135	0	18	1.81198e-05	Mapkapk2 (+13355), Il10 (+64367)
chr1	132983468	132983858	2	18	0.000317691	Mapkapk2 (+10481), Il10 (+67241)
chr1	132986124	132986548	11	143	3.54951e-30	Mapkapk2 (+7808), Il10 (+69914)
chr1	133007332	133007564	4	45	9.2322e-10	Mapkapk2 (-13304), Dyrk3 (+27363)
chr1	133085035	133085717	2	14	0.000915527	Eif2d (+35618), Rassf5 (+56459)
chr1	133183446	133183800	0	15	0.00012207	Ikbke (-7440), Srgap2 (+240315)
chr1	133324038	133324485	14	1	0.000228882	Ikbke (-148079), Srgap2 (+99676)
chr1	133367245	133367532	3	34	1.2097e-07	Ikbke (-191206), Srgap2 (+56549)
chr1	133462734	133463003	31	2	1.1007e-07	Avpr1b (-32947), Fam72a (+38389)
chr1	133588006	133588291	3	19	0.000761951	Slc26a9 (-52450), 5430435G22Rik (+2877)
chr1	133599071	133599431	13	1	0.000427246	Slc26a9 (-41348), 5430435G22Rik (+13979)
chr1	133604989	133605243	32	6	2.87012e-05	Slc26a9 (-35483), 5430435G22Rik (+19844)
chr1	133658008	133658447	3	19	0.000761951	Pm20d1 (-35730), Slc26a9 (+17629)
chr1	133878328	133878571	49	5	1.44175e-10	Elk4 (-25734), Slc45a3 (+11264)
chr1	133879466	133879734	21	3	0.000251971	Elk4 (-24584), Slc45a3 (+12414)
chr1	133889854	133890069	50	8	7.40204e-09	Elk4 (-14222), Slc45a3 (+22776)
chr1	134207750	134208077	32	2	5.85294e-08	Nuak2 (-4789)
chr1	134231316	134231770	23	3	8.13567e-05	Nuak2 (+18840), Tmcc2 (+56315)
chr1	134252456	134252751	3	28	4.44083e-06	Tmcc2 (+35254), Nuak2 (+39901)
chr1	134267322	134267906	10	168	6.89337e-38	Tmcc2 (+20244), Nuak2 (+54911)
chr1	134427189	134427815	37	7	3.97851e-06	Cntn2 (+12015), Tmem81 (+24695)
chr1	134655262	134655495	1	21	5.32544e-05	Lrrn2 (-121471), Nfasc (-17005)
chr1	134936133	134936445	13	1	0.000427246	Mdm4 (-14346), Pik3c2b (-6300)
chr1	135016652	135017041	2	22	2.91046e-05	Ppp1r15b (-10873), Pik3c2b (+74258)
chr1	135252883	135253290	50	6	4.13973e-10	Etnk2 (-7062), Ren1 (+6000)
chr1	135272448	135272699	38	7	2.35096e-06	Etnk2 (+12425), Sox13 (+17273)
chr1	135379485	135379691	14	1	0.000228882	Sox13 (-89741), Snrpe (+127280)
chr1	135591354	135591886	20	0	1e-50	Lax1 (-5027), Atp2b4 (+58238)
chr1	135982581	135982849	63	4	1.93016e-15	Chit1 (-25104), Btg2 (-7018)
chr1	136001639	136001921	6	33	1.70001e-05	Btg2 (-26083), Chit1 (-6039)
chr1	136002279	136002670	2	19	0.000176022	Btg2 (-26778), Chit1 (-5344)
chr1	136092154	136092533	32	2	5.85294e-08	Mybph (+2319), Adora1 (+39664)
chr1	136092619	136093326	58	14	1.02572e-07	Mybph (+2948), Adora1 (+39035)
chr1	136137200	136137574	29	5	4.26424e-05	Myog (-49194), Adora1 (-5379)
chr1	136140804	136141100	21	0	1e-50	Myog (-45629), Adora1 (-8944)
chr1	136229579	136229840	65	3	5.28705e-17	Ppfia4 (-205)
chr1	136241192	136241469	72	1	6.88039e-22	Ppfia4 (-11826), Tmem183a (+17245)
chr1	136316481	136317218	4	30	6.49166e-06	Klhl12 (-35258), Adipor1 (+4895)
chr1	136406694	136406942	2	28	7.23141e-07	Rabif (+15593), 4931440L10Rik (+39441)
chr1	136769088	136769667	23	4	0.000309031	Ppp1r12b (+83139), Syt2 (+163501)
chr1	136808590	136808913	47	6	4.20849e-09	Ppp1r12b (+43765), Syt2 (+202875)
chr1	136886083	136886284	29	1	3.73393e-08	Ube2t (+27042), Lgr6 (+115669)
chr1	136991826	136992145	34	3	1.2097e-07	Lgr6 (+9867), Ube2t (+132844)
chr1	137009228	137009498	88	7	2.19632e-20	Ptpn7 (-19939), Lgr6 (-7510)
chr1	137178854	137179542	0	17	3.43323e-05	Elf3 (-24149), Rnpep (+1463)
chr1	137413539	137413907	2	117	1.93501e-32	Ipo9 (-86647), Gm4793 (-67627)
chr1	137577391	137577713	32	1	5.1421e-09	Nav1 (-95620), Nav1 (+7130)
chr1	137635919	137636324	48	8	3.8089e-08	Phlda3 (-26574), Csrp1 (+10398)
chr1	137662484	137663150	47	2	1.96939e-12	Phlda3 (+121)
chr1	137684426	137684720	10	0	0.000488281	Tnni1 (-11406), Phlda3 (+21877)
chr1	137710299	137710663	16	3	0.00092411	Lad1 (-4694)
chr1	137730717	137730977	45	3	7.07757e-11	Tnnt2 (-6605), Lad1 (+15672)
chr1	137737646	137737969	24	2	8.5974e-06	Tnnt2 (+356)
chr1	138149889	138150616	23	1	1.90362e-06	5730559C18Rik (-19412), Gpr25 (+7197)
chr1	138156254	138156549	38	4	3.4203e-08	5730559C18Rik (-25561), Gpr25 (+1048)
chr1	138582041	138582682	12	1	0.000793457	Zfp281 (+60884), Nr5a2 (+274642)
chr1	139227364	139227676	40	9	7.64979e-06	A130050O07Rik (-597227), Nr5a2 (-370516)
chr1	139647923	139648567	8	86	1.92567e-17	Nr5a2 (-791241), A130050O07Rik (-176502)
chr1	139668553	139668800	14	2	0.000915527	Nr5a2 (-811673), A130050O07Rik (-156070)
chr1	139695484	139695753	30	0	1e-50	Nr5a2 (-838615), A130050O07Rik (-129128)
chr1	139702681	139703954	68	2	2.60554e-19	Nr5a2 (-846314), A130050O07Rik (-121429)
chr1	139727916	139728218	13	0	6.10352e-05	Nr5a2 (-871063), A130050O07Rik (-96680)
chr1	139794630	139795761	168	40	6.78806e-24	Nr5a2 (-938192), A130050O07Rik (-29551)
chr1	140042131	140042495	22	2	2.91046e-05	Ptprc (+29569), A130050O07Rik (+217566)
chr1	140045271	140045794	31	2	1.1007e-07	Ptprc (+26349), A130050O07Rik (+220786)
chr1	140055526	140055960	3	19	0.000761951	Ptprc (+16139), A130050O07Rik (+230996)
chr1	140103786	140104071	9	0	0.000976563	Atp6v1g3 (-66386), Ptprc (-32047)
chr1	140199934	140200308	2	29	3.86946e-07	Atp6v1g3 (+29806), Nek7 (+316152)
chr1	140219376	140220129	2	28	7.23141e-07	Atp6v1g3 (+49438), Nek7 (+296520)
chr1	140478853	140479123	18	119	4.01407e-19	Nek7 (+37285), Atp6v1g3 (+308673)
chr1	140585839	140586258	9	41	7.64979e-06	Nek7 (-69776), Lhx9 (+152957)
chr1	140648918	140649254	156	14	5.5673e-36	Nek7 (-132813), Lhx9 (+89920)
chr1	140819497	140819848	5	26	0.000206583	2310009B15Rik (-66242), Dennd1b (-44625)
chr1	140836957	140837349	1	37	2.42547e-09	2310009B15Rik (-83722), Dennd1b (-27145)
chr1	140852001	140852470	1	22	2.91046e-05	2310009B15Rik (-98805), Dennd1b (-12062)
chr1	140864029	140864339	2	15	0.000518799	Dennd1b (-114)
chr1	140872443	140872938	56	10	3.63674e-09	Dennd1b (+8393), Crb1 (+400927)
chr1	140911727	140912057	7	45	9.27544e-08	Dennd1b (+47594), Crb1 (+361726)
chr1	140963730	140964189	54	3	1.22624e-13	Dennd1b (+99662), Crb1 (+309658)
chr1	141164418	141164874	36	3	3.56505e-08	Crb1 (+108972), Dennd1b (+300348)
chr1	142773857	142774192	52	6	1.28255e-10	Kcnt2 (+631230)
chr1	144638951	144639256	45	3	7.07757e-11	Cdc73 (+814634)
chr1	144763641	144764265	0	12	0.000793457	Cdc73 (+689785)
chr1	144896754	144897292	14	61	6.31543e-08	Cdc73 (+556715)
chr1	145312008	145312717	3	27	8.00797e-06	Cdc73 (+141375)
chr1	145557444	145557923	3	28	4.44083e-06	Glrx2 (-29003), Cdc73 (-7661)
chr1	145821809	145822138	62	6	1.80679e-13	Rgs2 (+29317), Uchl5 (+197566)
chr1	145846383	145847071	1	15	0.000518799	Rgs2 (+4564), Uchl5 (+222319)
chr1	146020651	146021064	13	1	0.000427246	Rgs2 (-169567), Rgs13 (+3644)
chr1	146025420	146025850	14	2	0.000915527	Rgs13 (-1133)
chr1	146031913	146032764	22	4	0.000524757	Rgs13 (-7837), Rgs1 (+64033)
chr1	146047519	146048033	42	3	4.65525e-10	Rgs13 (-23274), Rgs1 (+48596)
chr1	146154159	146154944	54	5	7.04499e-12	Rgs1 (-58180), Rgs18 (+468013)
chr1	146339859	146340091	1	21	5.32544e-05	Rgs1 (-243603), Rgs18 (+282590)
chr1	146914409	146914655	17	0	3.8147e-06	Rgs18 (-291967)
chr1	147976698	147977151	7	30	0.000226464	Fam5c (-365834)
chr1	148184072	148184628	6	73	1.37615e-15	Fam5c (-158409)
chr1	148643431	148643674	5	138	1.16566e-34	Fam5c (+300794), Gm9931 (+485519)
chr1	148654921	148655236	12	1	0.000793457	Fam5c (+312320), Gm9931 (+473993)
chr1	150555342	150555737	58	3	9.3777e-15	NONE
chr1	150750302	150750662	21	3	0.000251971	NONE
chr1	151605685	151606031	81	11	2.4759e-15	Pla2g4a (+202562)
chr1	151678262	151678653	47	9	2.17453e-07	Pla2g4a (+129962)
chr1	151738207	151738499	0	45	8.78795e-13	Pla2g4a (+70067)
chr1	151793599	151794590	3	16	0.00092411	Pla2g4a (+14325)
chr1	151801082	151801576	6	67	5.37564e-14	Pla2g4a (+7091)
chr1	152014297	152015053	6	35	5.88287e-06	Pdc (-151872), Ptgs2 (+67421)
chr1	152049204	152049487	5	56	7.04499e-12	Pdc (-117201), Ptgs2 (+102092)
chr1	152234648	152235098	74	16	1.06382e-10	BC003331 (+5337), Pdc (+68326)
chr1	152856651	152856945	53	7	3.37102e-10	Ivns1abp (-334830), Hmcn1 (-16617)
chr1	152921666	152921990	50	11	2.54122e-07	Ivns1abp (-269800), Hmcn1 (-81647)
chr1	152943133	152943596	62	9	2.08136e-11	Ivns1abp (-248263), Hmcn1 (-103184)
chr1	153064868	153065201	16	1	6.48499e-05	Hmcn1 (-224854), Ivns1abp (-126593)
chr1	153200044	153200307	100	7	3.43021e-24	Ivns1abp (+8548), Swt1 (+75409)
chr1	153418390	153418902	4	41	1.03468e-08	Fam129a (+143)
chr1	153419000	153419464	6	62	1.10241e-12	Fam129a (+729)
chr1	153445149	153445432	8	52	7.40204e-09	Edem3 (-157213), Fam129a (+26788)
chr1	153445951	153446303	4	21	0.000884861	Edem3 (-156377), Fam129a (+27624)
chr1	153472324	153473252	42	438	6.46428e-83	Edem3 (-129716), Fam129a (+54285)
chr1	153517100	153517524	8	134	2.09359e-30	Edem3 (-85192), Fam129a (+98809)
chr1	153862750	153863116	43	4	1.69415e-09	1700025G04Rik (+74517), Edem3 (+260429)
chr1	153866297	153866670	9	0	0.000976563	1700025G04Rik (+70966), Edem3 (+263980)
chr1	154446435	154446759	5	40	9.33112e-08	Rgl1 (+25750), Colgalt2 (+199637)
chr1	154453247	154453663	15	0	1.52588e-05	Rgl1 (+18892), Colgalt2 (+206495)
chr1	154472040	154472553	104	17	2.89875e-18	Rgl1 (+50)
chr1	154654621	154655779	33	177	1.40118e-24	Ncf2 (+180)
chr1	154657632	154658608	3	34	1.2097e-07	Ncf2 (+3100), Smg7 (+67178)
chr1	154685274	154685576	7	67	3.04228e-13	Ncf2 (+30405), Smg7 (+39873)
chr1	154751480	154752122	19	1	2.52727e-05	Nmnat2 (-50430), Smg7 (-26503)
chr1	154954995	154955360	31	2	1.1007e-07	Lamc2 (+78399), Nmnat2 (+152947)
chr1	155054261	155054521	158	9	2.27692e-41	Lamc2 (-20814), Lamc1 (+125525)
chr1	155135163	155135378	41	4	5.67205e-09	Lamc2 (-101694), Lamc1 (+44645)
chr1	155151233	155151648	16	2	0.000291824	Lamc2 (-117864), Lamc1 (+28475)
chr1	155222516	155222900	36	8	3.26556e-05	Lamc1 (-42792), E330020D12Rik (+33018)
chr1	155271924	155272530	36	3	3.56505e-08	Shcbp1l (-65)
chr1	155327599	155327868	18	2	0.000317691	Dhx9 (+7056), Shcbp1l (+55442)
chr1	155396630	155397077	19	2	0.000176022	Npl (-10)
chr1	155543181	155543498	18	1	1.81198e-05	Rgs16 (-44139), Rgs8 (+43185)
chr1	155552060	155552542	33	5	4.85061e-06	Rgs16 (-35178), Rgs8 (+52146)
chr1	155593188	155593595	149	26	9.28532e-26	Rnasel (-3164)
chr1	155595689	155596048	15	0	1.52588e-05	Rnasel (-687)
chr1	155598822	155599403	6	33	1.70001e-05	Rnasel (+2557), Rgsl1 (+92159)
chr1	155599562	155600111	5	25	0.000345428	Rnasel (+3281), Rgsl1 (+91435)
chr1	155650658	155651107	57	10	2.12921e-09	Rgsl1 (+40389), Rnasel (+54327)
chr1	155748048	155748897	62	4	3.63814e-15	A930039A15Rik (-3958)
chr1	155827960	155828369	3	31	7.42433e-07	Zfp648 (-223062), A930039A15Rik (+75734)
chr1	156022393	156022793	35	8	5.32994e-05	Zfp648 (-28634), A930039A15Rik (+270162)
chr1	156103863	156104313	5	81	1.24486e-18	Zfp648 (+52861), Cacna1e (+468961)
chr1	156121959	156122196	3	107	3.65964e-28	Zfp648 (+70851), Cacna1e (+450971)
chr1	156135357	156135701	7	173	2.31718e-42	Zfp648 (+84302), Cacna1e (+437520)
chr1	156524836	156525214	0	15	0.00012207	Cacna1e (+48024), Zfp648 (+473798)
chr1	156610244	156610635	25	5	0.000345428	Cacna1e (-37391), Ier5 (+336326)
chr1	156641505	156642178	16	68	1.49756e-08	Cacna1e (-68793), Ier5 (+304924)
chr1	156663730	156664367	32	2	5.85294e-08	Cacna1e (-91000), Ier5 (+282717)
chr1	156670293	156670547	20	1	1.32845e-05	Cacna1e (-97371), Ier5 (+276346)
chr1	156696306	156696650	13	0	6.10352e-05	Cacna1e (-123429), Ier5 (+250288)
chr1	156739160	156739389	1	30	2.06591e-07	Cacna1e (-166226), Ier5 (+207491)
chr1	156829216	156829472	38	1	4.88259e-11	Cacna1e (-256295), Ier5 (+117422)
chr1	156833288	156833584	2	15	0.000518799	Cacna1e (-260387), Ier5 (+113330)
chr1	156938365	156938887	17	2	0.000163078	Cacna1e (-365577), Ier5 (+8140)
chr1	156987255	156987507	8	37	1.99067e-05	Ier5 (-40615), Mr1 (+6529)
chr1	157049612	157050014	43	6	4.12235e-08	BC034090 (+30057), Stx6 (+43980)
chr1	157076831	157077572	45	3	7.07757e-11	BC034090 (+2668), Stx6 (+71369)
chr1	157091538	157091950	16	2	0.000291824	BC034090 (-11874), Xpr1 (+172695)
chr1	157169373	157169717	7	90	2.62063e-19	BC034090 (-89675), Xpr1 (+94894)
chr1	157242086	157242383	24	2	8.5974e-06	BC034090 (-162365), Xpr1 (+22204)
chr1	157411953	157412256	0	13	0.000427246	Acbd6 (+6846), Lhx4 (+177145)
chr1	157661640	157662070	6	28	0.000221259	Qsox1 (-1842)
chr1	158338128	158338567	14	2	0.000915527	Axdnd1 (-8227), Soat1 (+66111)
chr1	158471572	158472088	17	1	3.43323e-05	Soat1 (-67371), Abl2 (-17350)
chr1	158478193	158478520	19	2	0.000176022	Soat1 (-73898), Abl2 (-10823)
chr1	158527289	158527606	14	2	0.000915527	Abl2 (+38268), Tor3a (+77039)
chr1	158545668	158546167	51	4	6.76497e-12	Abl2 (+56738), Tor3a (+58569)
chr1	158893959	158894392	17	2	0.000163078	Ralgps2 (-24658), Tex35 (+144600)
chr1	158916416	158916781	22	2	2.91046e-05	Ralgps2 (-47081), Tex35 (+122177)
chr1	158928083	158928499	24	2	8.5974e-06	Ralgps2 (-58773), Tex35 (+110485)
chr1	158933203	158933687	40	0	1e-50	Ralgps2 (-63927), Tex35 (+105331)
chr1	158958440	158958689	47	11	1.83472e-06	Ralgps2 (-89047), Tex35 (+80211)
chr1	158993825	158994337	19	1	2.52727e-05	Ralgps2 (-124563), Tex35 (+44695)
chr1	159006418	159006701	3	23	8.13567e-05	Ralgps2 (-137042), Tex35 (+32216)
chr1	159025763	159025967	41	8	1.56596e-06	Ralgps2 (-156347), Tex35 (+12911)
chr1	159031198	159031622	26	2	2.50719e-06	Ralgps2 (-161892), Tex35 (+7366)
chr1	159447656	159447891	77	5	6.60617e-19	Sec16b (+10915), Fam5b (+838617)
chr1	159479820	159480389	46	4	2.72697e-10	Sec16b (+43246), Fam5b (+806286)
chr1	159483129	159483555	30	3	1.35188e-06	Sec16b (+46483), Fam5b (+803049)
chr1	159490676	159491053	35	0	1e-50	Sec16b (+54006), Fam5b (+795526)
chr1	160150682	160151583	22	2	2.91046e-05	Fam5b (+135258), Sec16b (+714274)
chr1	160156686	160157168	27	3	8.00797e-06	Fam5b (+129464), Sec16b (+720068)
chr1	160197538	160197812	129	14	1.56672e-27	Fam5b (+88716), Sec16b (+760816)
chr1	160600241	160600656	35	3	6.57448e-08	Pappa2 (+287421), Astn1 (+307978)
chr1	160627952	160628659	2	26	2.50719e-06	Pappa2 (+259564), Astn1 (+335835)
chr1	160817653	160817931	0	28	7.21468e-08	Pappa2 (+70078), Astn1 (+525321)
chr1	160910018	160910528	0	25	5.16413e-07	1600012P17Rik (+321)
chr1	161116861	161117556	14	84	4.49711e-13	Rfwd2 (-45248), Gm4953 (-18436)
chr1	161164365	161165002	25	3	2.57449e-05	Gm10530 (-380196), Rfwd2 (+2227)
chr1	161302165	161302435	16	1	6.48499e-05	Gm10530 (-242580), Rfwd2 (+139843)
chr1	161742629	161743833	42	251	2.15287e-36	4930523C07Rik (-231284), Tnr (+75590)
chr1	161869515	161869699	31	4	3.67155e-06	4930523C07Rik (-104908), Tnr (+201966)
chr1	161919651	161920041	5	69	2.34671e-15	4930523C07Rik (-54669), Tnr (+252205)
chr1	161954464	161955598	77	11	2.42125e-14	4930523C07Rik (-19484), Tnr (+287390)
chr1	161983204	161983447	44	11	7.76135e-06	4930523C07Rik (+8611), 4930562F07Rik (+24723)
chr1	162210760	162211149	3	29	2.45416e-06	Cacybp (-68047), Rabgap1l (+512114)
chr1	162237042	162237825	13	1	0.000427246	Cacybp (-94526), Rabgap1l (+485635)
chr1	162239069	162239571	6	72	2.54192e-15	Cacybp (-96412), Rabgap1l (+483749)
chr1	162284279	162284666	2	27	1.34822e-06	Cacybp (-141565), Rabgap1l (+438596)
chr1	162491621	162491909	137	8	2.13021e-35	Cacybp (-348857), Rabgap1l (+231304)
chr1	162791350	162791988	150	6	8.71362e-42	Rabgap1l (-68600), Rc3h1 (-44880)
chr1	163198224	163198706	2	25	4.64966e-06	Tnfsf4 (-127116), Prdx6 (-17115)
chr1	163216945	163217163	3	45	1.32795e-10	Tnfsf4 (-108527), Prdx6 (-35704)
chr1	163259315	163259702	69	9	2.17018e-13	Prdx6 (-78159), Tnfsf4 (-66072)
chr1	163326528	163326966	31	2	1.1007e-07	Tnfsf18 (-98039), Tnfsf4 (+1166)
chr1	163330328	163330575	55	4	5.59955e-13	Tnfsf18 (-94334), Tnfsf4 (+4871)
chr1	163393873	163394249	63	15	1.48442e-08	Tnfsf18 (-30725), Tnfsf4 (+68480)
chr1	163638582	163638831	9	41	7.64979e-06	Fasl (+79919), Tnfsf18 (+213921)
chr1	163665580	163666038	41	7	4.74189e-07	Fasl (+52817), Tnfsf18 (+241023)
chr1	163824135	163824597	22	3	0.000143568	Pigc (-74951), Suco (-17574)
chr1	163827403	163827699	2	27	1.34822e-06	Pigc (-71766), Suco (-20759)
chr1	163928865	163929364	92	23	4.18394e-12	Gm10176 (-478696), 4930558K02Rik (-19348)
chr1	163936188	163936666	3	36	3.56505e-08	Gm10176 (-471384), 4930558K02Rik (-26660)
chr1	163970712	163971089	17	1	3.43323e-05	Gm10176 (-436910), 4930558K02Rik (-61134)
chr1	164116909	164117374	49	4	2.33319e-11	Gm10176 (-290669), 4930558K02Rik (-207375)
chr1	164266770	164267072	57	12	2.16142e-08	4930558K02Rik (-357154), Gm10176 (-140890)
chr1	165221903	165222405	21	3	0.000251971	Mroh9 (-206353), Prrx1 (+21687)
chr1	165990233	165990588	6	32	2.87012e-05	Sell (-1796)
chr1	165993092	165993335	31	2	1.1007e-07	Selp (-52181), Sell (+1007)
chr1	166028070	166028316	1	32	5.85294e-08	Selp (-17202), Sell (+35986)
chr1	166065075	166066397	53	415	7.7796e-69	F5 (-16233), Selp (+20341)
chr1	166069545	166070071	15	2	0.000518799	F5 (-12161), Selp (+24413)
chr1	166103266	166103604	4	27	3.50099e-05	Slc19a2 (-75742), F5 (+21466)
chr1	166114752	166115039	39	8	4.38521e-06	Slc19a2 (-64281), F5 (+32927)
chr1	166356423	166356751	27	3	8.00797e-06	Atp1b1 (+31899), Nme7 (+113577)
chr1	166383775	166384298	37	1	9.51794e-11	Atp1b1 (+4449), Nme7 (+141027)
chr1	166495080	166495355	27	3	8.00797e-06	Dpt (-231645), Atp1b1 (-106732)
chr1	166496035	166496351	81	12	1.04989e-14	Dpt (-230670), Atp1b1 (-107707)
chr1	166744538	166744753	25	4	0.000105172	Dpt (+17783), Xcl1 (+121012)
chr1	166829005	166829503	16	3	0.00092411	Xcl1 (+36404), Dpt (+102391)
chr1	166835092	166835513	90	12	1.99139e-17	Xcl1 (+30355), Dpt (+108440)
chr1	166889330	166889722	32	5	8.40765e-06	Xcl1 (-23868), Tbx19 (+201378)
chr1	167252821	167253423	31	3	7.42433e-07	Gpr161 (+20366), Dcaf6 (+137474)
chr1	167414866	167415211	1	18	0.000317691	Adcy10 (-275)
chr1	167419382	167419681	3	29	2.45416e-06	Adcy10 (+4218), Mpzl1 (+145140)
chr1	167556562	167556891	1	16	0.000291824	Mpzl1 (+7945), Adcy10 (+141413)
chr1	167605237	167605806	0	16	6.48499e-05	Mpzl1 (-40850), Rcsd1 (+32703)
chr1	167611305	167612000	2	14	0.000915527	Mpzl1 (-46981), Rcsd1 (+26572)
chr1	167637779	167638504	12	1	0.000793457	Rcsd1 (+83)
chr1	167661730	167661956	6	60	3.65517e-12	Creg1 (-32034), Rcsd1 (-23618)
chr1	167665098	167665306	10	78	5.48816e-14	Creg1 (-28675), Rcsd1 (-26977)
chr1	167667675	167667935	6	146	8.28346e-36	Rcsd1 (-29580), Creg1 (-26072)
chr1	167710574	167711211	33	3	2.22053e-07	Cd247 (-7961), Creg1 (+17016)
chr1	167711678	167711996	81	7	3.08703e-18	Cd247 (-7017), Creg1 (+17960)
chr1	167748632	167748884	16	2	0.000291824	Cd247 (+29904), Pou2f1 (+184051)
chr1	167774595	167775917	39	1	2.5031e-11	Cd247 (+56402), Pou2f1 (+157553)
chr1	167857054	167857352	54	11	3.33521e-08	Pou2f1 (+75606), Cd247 (+138349)
chr1	167864672	167865606	93	15	2.62666e-16	Pou2f1 (+67670), Cd247 (+146285)
chr1	167878232	167878700	41	6	1.26979e-07	Pou2f1 (+54343), Cd247 (+159612)
chr1	168068377	168068664	93	15	2.62666e-16	Gpa33 (+8152), Mael (+100354)
chr1	168501965	168502265	98	8	9.15297e-23	Gm4846 (-74396), Gm4847 (+75709)
chr1	168723194	168723608	51	1	4.03638e-15	Fam78b (-208147), Fmo9 (-111425)
chr1	168741482	168741780	65	3	5.28705e-17	Fam78b (-189917), Fmo9 (-129655)
chr1	168749510	168750560	24	2	8.5974e-06	Fam78b (-181513), Fmo9 (-138059)
chr1	169177176	169177428	0	44	1.71896e-12	Uck2 (-23252), Uck2 (+37956)
chr1	169314224	169314781	120	18	4.92958e-22	Mgst3 (+9469), Aldh9a1 (+34381)
chr1	169567139	169567432	105	13	4.81744e-21	Lmx1a (-52403), Rxrg (+38771)
chr1	170144308	170144582	134	12	1.10779e-30	Pbx1 (+217583), Lmx1a (+524756)
chr1	170408935	170409265	1	16	0.000291824	Pbx1 (-47072)
chr1	170531009	170531473	10	54	3.01513e-08	Pbx1 (-169213), Nuf2 (+930354)
chr1	171512559	171512982	0	13	0.000427246	Rgs5 (-72861), Nuf2 (-51176)
chr1	171532086	171532672	5	81	1.24486e-18	Nuf2 (-70784), Rgs5 (-53253)
chr1	171613114	171613601	10	112	9.92639e-23	Rgs5 (+27726), Rgs4 (+64415)
chr1	171857097	171857563	58	9	3.39805e-10	1700084C01Rik (-1449)
chr1	172066535	172066982	34	6	1.00226e-05	Ddr2 (-47684), Uap1 (+38329)
chr1	172207269	172207512	0	51	1.55419e-14	Sh2d1b1 (-116)
chr1	172229670	172229906	23	3	8.13567e-05	Gm7694 (+3170), Sh2d1b1 (+22281)
chr1	172828559	172828862	32	3	4.06573e-07	Dusp12 (-13040), Fcrlb (+14361)
chr1	172837780	172838435	40	10	2.03414e-05	Dusp12 (-22437), Fcrlb (+4964)
chr1	172869406	172869810	21	0	1e-50	Fcrla (-11894), Fcgr2b (+36650)
chr1	172915291	172915540	15	0	1.52588e-05	Fcgr4 (-33635), Fcgr2b (-9158)
chr1	172948860	172949154	11	81	4.26662e-14	Fcgr4 (-44)
chr1	172980922	172981221	4	91	2.01306e-22	Fcgr3 (+8462), Fcgr4 (+32021)
chr1	173164236	173164957	0	21	6.96633e-06	Fcer1g (-101)
chr1	173204367	173204714	3	30	1.35188e-06	B4galt3 (+4082), Ppox (+6776)
chr1	173224851	173225041	54	2	1.04103e-14	Ufc1 (+209)
chr1	173291198	173291576	107	4	1.55508e-29	Klhdc9 (-458)
chr1	173310014	173310452	61	10	1.41377e-10	Arhgap30 (-8852), Pvrl4 (+9750)
chr1	173312348	173312643	20	0	1e-50	Arhgap30 (-6589), Pvrl4 (+12013)
chr1	173408184	173408501	12	82	9.84595e-14	Alyref2 (-25266), F11r (+40677)
chr1	173605966	173606260	21	1	6.96633e-06	Slamf7 (-26964), Cd48 (-6027)
chr1	173611101	173611497	20	1	1.32845e-05	Cd48 (-841)
chr1	173751548	173751868	0	38	9.51794e-11	Cd84 (-18120), Slamf1 (+54450)
chr1	173769697	173769927	2	15	0.000518799	Cd84 (-16)
chr1	173770611	173770876	28	6	0.000221259	Cd84 (+916)
chr1	173779405	173780156	21	230	3.12275e-45	Gm10521 (-46014), Cd84 (+9953)
chr1	173847437	173848336	40	2	1.85193e-10	Slamf6 (+241)
chr1	173849363	173849871	27	4	3.50099e-05	Slamf6 (+1971), Vangl2 (+107809)
chr1	173850942	173851848	16	2	0.000291824	Slamf6 (+3749), Vangl2 (+106031)
chr1	173925196	173925402	11	0	0.000244141	Vangl2 (+32127), Slamf6 (+77653)
chr1	173957126	173957750	16	0	7.62939e-06	Vangl2 (-12)
chr1	174136580	174137123	60	10	2.44284e-10	Pea15a (+83)
chr1	174207141	174207748	51	0	1e-50	Atp1a4 (-18900), Atp1a2 (+20750)
chr1	174254937	174255291	56	6	1.20459e-11	Kcnj9 (+4280), Igsf8 (+12616)
chr1	174256308	174256683	12	129	1.19506e-25	Kcnj9 (+2898), Igsf8 (+13998)
chr1	174363833	174364248	39	4	1.88334e-08	Slamf9 (-41448), Pigm (+57379)
chr1	174488173	174488613	15	1	0.00012207	Vsig8 (+2324), Slamf8 (+32306)
chr1	174531116	174531509	26	1	2.68333e-07	Slamf8 (-10614), Fcrl6 (+1369)
chr1	174628934	174629400	101	8	1.41905e-23	Crp (+980)
chr1	174640130	174640490	176	8	2.39337e-48	Crp (+12123), Apcs (+184875)
chr1	174716024	174716282	169	12	4.55542e-42	Crp (+87966), Apcs (+109032)
chr1	175262582	175262864	68	10	1.65694e-12	Darc (+911)
chr1	175263467	175263838	51	4	6.76497e-12	Darc (-19)
chr1	175269757	175269972	27	5	0.000122783	Aim2 (-11145), Darc (-6231)
chr1	175280151	175280409	13	0	6.10352e-05	Aim2 (-730)
chr1	175342089	175342479	32	4	2.06891e-06	Cadm3 (-44458), BC094916 (+123804)
chr1	175371303	175371929	22	3	0.000143568	Cadm3 (-73790), BC094916 (+94472)
chr1	175774869	175775288	17	1	3.43323e-05	Ifi204 (-78072), Mnda (+67974)
chr1	175782952	175783358	59	9	1.11871e-10	Ifi204 (-86148), Mnda (+59898)
chr1	175808948	175809282	19	1	2.52727e-05	Ifi204 (-112108), Mnda (+33938)
chr1	175809456	175809835	63	4	1.93016e-15	Ifi204 (-112639), Mnda (+33407)
chr1	175810419	175810692	54	13	2.68346e-07	Ifi204 (-113549), Mnda (+32497)
chr1	175871814	175872404	62	14	8.81008e-09	Mndal (+513), Ifi203 (+513)
chr1	175879256	175879490	2	58	2.78844e-15	Ifi203 (-6751), Ifi202b (+33602)
chr1	175934600	175934981	3	36	3.56505e-08	Ifi202b (-21816), Ifi205 (+27095)
chr1	175985435	175985717	22	4	0.000524757	Olfr430 (-13855), Olfr432 (+5070)
chr1	176582960	176583381	34	6	1.00226e-05	Fmn2 (+151215), Grem2 (+268779)
chr1	177567859	177568244	14	2	0.000915527	Kmo (+5925), Chml (+50432)
chr1	177573611	177574575	179	30	4.55627e-32	Kmo (+11966), Chml (+44391)
chr1	177589988	177590538	41	7	4.74189e-07	Kmo (+28136), Chml (+28221)
chr1	177599030	177599468	50	9	2.63575e-08	Chml (+19235), Kmo (+37122)
chr1	177854037	177854382	16	2	0.000291824	Exo1 (+43301), B020018G12Rik (+55035)
chr1	177866619	177866878	30	6	8.05814e-05	B020018G12Rik (+42496), Exo1 (+55840)
chr1	178662883	178663726	89	8	8.06589e-20	Pld5 (-457876), Cep170 (+73950)
chr1	178663877	178664276	39	8	4.38521e-06	Pld5 (-458648), Cep170 (+73178)
chr1	178722283	178722631	29	6	0.000133922	Pld5 (-517028), Cep170 (+14798)
chr1	178754046	178754481	43	6	4.12235e-08	Sdccag8 (+9473), Akt3 (+424672)
chr1	178755926	178756771	0	14	0.000228882	Sdccag8 (+11558), Akt3 (+422587)
chr1	178766018	178766508	73	3	1.48806e-19	Sdccag8 (+21472), Akt3 (+412673)
chr1	178783403	178783737	3	68	5.28705e-17	Sdccag8 (+38779), Akt3 (+395366)
chr1	178807982	178808271	20	0	1e-50	Sdccag8 (+63336), Akt3 (+370809)
chr1	178863388	178863634	10	115	1.59853e-23	Sdccag8 (+118720), Akt3 (+315425)
chr1	178916213	178917031	16	1	6.48499e-05	Sdccag8 (+171831), Akt3 (+262314)
chr1	178923209	178923644	31	3	7.42433e-07	Sdccag8 (+178636), Akt3 (+255509)
chr1	178926818	178927380	14	0	3.05176e-05	Sdccag8 (+182308), Akt3 (+251837)
chr1	179019753	179020026	69	6	1.37615e-15	Akt3 (+159046), Sdccag8 (+275099)
chr1	179212106	179212448	39	8	4.38521e-06	Zbtb18 (-162515), Akt3 (-33341)
chr1	179313032	179313245	22	3	0.000143568	Akt3 (-134203), Zbtb18 (-61653)
chr1	179338807	179339220	17	0	3.8147e-06	Akt3 (-160078), Zbtb18 (-35778)
chr1	179382337	179382665	36	1	3.60939e-10	1700016C15Rik (-277444), Zbtb18 (+7709)
chr1	179519236	179519561	56	5	2.08383e-12	1700016C15Rik (-140546), Zbtb18 (+144607)
chr1	179576118	179576777	78	4	3.59595e-20	1700016C15Rik (-83497), Zbtb18 (+201656)
chr1	179597280	179597492	17	0	3.8147e-06	1700016C15Rik (-62559), Zbtb18 (+222594)
chr1	179641478	179641758	4	25	0.000105172	1700016C15Rik (-18327), Zbtb18 (+266826)
chr1	180003006	180003247	9	0	0.000976563	Desi2 (-114536), Gm16432 (+81561)
chr1	180206251	180206582	57	4	1.59965e-13	Cox20 (-42844), Gm9982 (+20183)
chr1	180233564	180233838	2	17	0.000163078	Cox20 (-15560), Gm9982 (+47467)
chr1	180457204	180457709	14	1	0.000228882	Kif26b (-1799)
chr1	181093031	181093230	13	1	0.000427246	Smyd3 (+355034), Kif26b (+633875)
chr1	181364867	181365244	16	111	2.26184e-18	Smyd3 (+83109), Kif26b (+905800)
chr1	181491205	181491614	3	28	4.44083e-06	Sccpdh (-106931), Cnst (+14909)
chr1	181516924	181517156	7	38	3.97851e-06	Sccpdh (-81301), Cnst (+40539)
chr1	181664629	181664989	13	1	0.000427246	Gm1305 (+10507), Sccpdh (+66468)
chr1	181772593	181773219	1	24	8.5974e-06	Cdc42bpa (-117810), Ahctf1 (-39095)
chr1	182195645	182195954	33	4	1.16178e-06	Itpkb (-64816), Psen2 (-9369)
chr1	182209856	182210208	9	82	1.14048e-15	Itpkb (-50584), Psen2 (-23601)
chr1	182219006	182219357	7	44	1.60293e-07	Itpkb (-41434), Psen2 (-32751)
chr1	182232613	182232840	2	26	2.50719e-06	Psen2 (-46296), Itpkb (-27889)
chr1	182244813	182245133	18	2	0.000317691	Psen2 (-58542), Itpkb (-15643)
chr1	182259166	182259454	42	1	3.36066e-12	Itpkb (-1306)
chr1	182282513	182282836	38	2	6.71891e-10	Gm5069 (-21994), 6330403A02Rik (+130923)
chr1	182323006	182323629	16	70	5.68165e-09	Gm5069 (-62637), 6330403A02Rik (+90280)
chr1	182364323	182364580	14	1	0.000228882	Gm5069 (-103771), 6330403A02Rik (+49146)
chr1	182429992	182430190	18	1	1.81198e-05	Parp1 (-68995), 6330403A02Rik (-16493)
chr1	182440708	182441000	14	0	3.05176e-05	Parp1 (-58232), 6330403A02Rik (-27256)
chr1	182466838	182467275	52	2	3.87701e-14	6330403A02Rik (-53459), Parp1 (-32029)
chr1	182531873	182532371	9	0	0.000976563	Lin9 (-39376), Parp1 (+33036)
chr1	182692756	182693234	4	46	5.02192e-10	Acbd3 (+36821), H3f3a (+50768)
chr1	182723653	182724090	2	45	1.38847e-11	H3f3a (+19891), Acbd3 (+67698)
chr1	182754835	182755339	71	4	6.19877e-18	Sde2 (-26195), H3f3a (-11324)
chr1	182765321	182765716	9	47	3.65627e-07	H3f3a (-21756), Sde2 (-15763)
chr1	182778206	182779551	71	299	3.25425e-32	Sde2 (-2403)
chr1	182788789	182789283	2	22	2.91046e-05	Lefty2 (-34203), Sde2 (+7754)
chr1	182793763	182794064	39	8	4.38521e-06	Lefty2 (-29325), Sde2 (+12632)
chr1	182805125	182805843	37	7	3.97851e-06	Lefty2 (-17755), Sde2 (+24202)
chr1	182834817	182835242	2	61	3.84906e-16	Pycr2 (+625)
chr1	182852390	182852893	13	0	6.10352e-05	Lefty1 (-12511), Pycr2 (+18237)
chr1	182870905	182871281	12	100	3.51442e-18	Tmem63a (-1497)
chr1	182917682	182918077	31	2	1.1007e-07	Ephx1 (+29820), Tmem63a (+45290)
chr1	182947344	182948005	61	2	5.28825e-17	Ephx1 (+25)
chr1	182952368	182952734	61	8	8.56075e-12	Ephx1 (-4851)
chr1	183160918	183161265	2	24	8.5974e-06	Cnih3 (-121667), Wdr26 (-19409)
chr1	183167498	183167929	23	3	8.13567e-05	Cnih3 (-115045), Wdr26 (-26031)
chr1	183203002	183203310	68	6	2.54192e-15	Cnih3 (-79603), Wdr26 (-61473)
chr1	183240669	183241253	6	35	5.88287e-06	Wdr26 (-99278), Cnih3 (-41798)
chr1	183242317	183242932	4	28	2.00514e-05	Wdr26 (-100942), Cnih3 (-40134)
chr1	183246860	183247122	31	2	1.1007e-07	Wdr26 (-105308), Cnih3 (-35768)
chr1	183257842	183258126	0	66	6.12452e-19	Wdr26 (-116301), Cnih3 (-24775)
chr1	183262711	183263052	2	39	6.71891e-10	Wdr26 (-121199), Cnih3 (-19877)
chr1	183275712	183275977	59	6	1.10241e-12	Wdr26 (-134162), Cnih3 (-6914)
chr1	183807271	183807605	3	20	0.000439599	Lbr (-34906), Enah (+142673)
chr1	184061035	184061350	38	1	4.88259e-11	Srp9 (+6312), Vmn1r1 (+27257)
chr1	184080736	184081084	258	32	5.37802e-55	Vmn1r1 (+7540), Srp9 (+26029)
chr1	184154037	184154256	15	1	0.00012207	Vmn1r1 (-65697), Degs1 (+58788)
chr1	184179090	184179483	12	1	0.000793457	Vmn1r1 (-90837), Degs1 (+33648)
chr1	184213377	184213825	4	44	1.69415e-09	Degs1 (-666)
chr1	184220930	184221195	1	55	2.00964e-14	Degs1 (-8128), Fbxo28 (+50674)
chr1	184450254	184450650	17	2	0.000163078	Capn2 (-2797)
chr1	184484185	184484462	16	1	6.48499e-05	Capn2 (-36669), Capn8 (-10814)
chr1	184722480	184723450	0	14	0.000228882	Tlr5 (-161954), Susd4 (+27939)
chr1	184731407	184732267	23	111	1.10256e-14	Tlr5 (-153082), Susd4 (+36811)
chr1	184852946	184853439	4	113	1.12228e-28	Tlr5 (-31726), Susd4 (+158167)
chr1	184875617	184876027	2	46	7.24752e-12	Tlr5 (-9097), Susd4 (+180796)
chr1	184885033	184885653	1	19	0.000176022	Tlr5 (+424)
chr1	184889694	184890192	117	17	6.41909e-22	Tlr5 (+5024), Gm8214 (+616130)
chr1	184913163	184913563	36	4	2.01855e-07	Tlr5 (+28444), Gm8214 (+592710)
chr1	185334681	185334989	50	9	2.63575e-08	Gm8214 (+171238), Tlr5 (+449916)
chr1	185536737	185537081	36	3	3.56505e-08	Gm8214 (-30836), 1700056E22Rik (+320544)
chr1	185743388	185743724	21	2	5.32544e-05	Gm8214 (-237483), 1700056E22Rik (+113897)
chr1	185754222	185754950	17	2	0.000163078	Gm8214 (-248513), 1700056E22Rik (+102867)
chr1	185755734	185756144	67	13	2.28473e-10	Gm8214 (-249866), 1700056E22Rik (+101514)
chr1	185757590	185758012	36	6	3.43861e-06	Gm8214 (-251728), 1700056E22Rik (+99652)
chr1	185805946	185806636	76	8	3.89946e-16	Gm8214 (-300218), 1700056E22Rik (+51162)
chr1	186090011	186090276	233	24	6.6805e-53	Dusp10 (+231884), Hlx (+466354)
chr1	186219073	186219519	48	3	1.06319e-11	Hlx (+337202), Dusp10 (+361036)
chr1	186267881	186268587	32	2	5.85294e-08	Hlx (+288264), Dusp10 (+409974)
chr1	186304325	186304987	6	75	4.02091e-16	Hlx (+251842), Dusp10 (+446396)
chr1	186360093	186361052	9	113	8.37844e-24	Hlx (+195925), Dusp10 (+502313)
chr1	186366115	186366749	30	4	6.49166e-06	Hlx (+190066), Dusp10 (+508172)
chr1	186397280	186397546	22	3	0.000143568	Hlx (+159085), Dusp10 (+539153)
chr1	186441742	186442387	10	137	2.05348e-29	Hlx (+114433), Dusp10 (+583805)
chr1	186469112	186469574	81	6	4.33427e-19	Hlx (+87155), Dusp10 (+611083)
chr1	186489283	186489481	11	81	4.26662e-14	Hlx (+67116), Dusp10 (+631122)
chr1	186552495	186552897	75	16	6.40329e-11	Hlx (+3802), Dusp10 (+694436)
chr1	186595451	186595816	25	4	0.000105172	Hlx (-39136), Marc1 (+39558)
chr1	187278351	187278854	113	11	7.57435e-25	Slc30a10 (-124)
chr1	188332147	188332689	4	24	0.000180819	Lyplal1 (-391229), Tgfb2 (+197453)
chr1	188377870	188378167	29	6	0.000133922	Lyplal1 (-436830), Tgfb2 (+151852)
chr1	188587388	188587705	5	47	1.56363e-09	D1Pas1 (-203748), Rrp15 (-14310)
chr1	188961378	188961664	32	8	0.000224208	Spata17 (+77779), D1Pas1 (+170226)
chr1	189193003	189193346	37	8	1.20769e-05	Esrrg (-628531), Gpatch2 (+153774)
chr1	189276041	189276454	42	8	9.3037e-07	Esrrg (-545458), Gpatch2 (+236847)
chr1	191452296	191452606	47	9	2.17453e-07	Kcnk2 (-285484), Cenpf (+59514)
chr1	191512891	191513282	60	5	9.68795e-14	Cenpf (-1122)
chr1	191540296	191540569	27	5	0.000122783	Cenpf (-28468), Ptpn14 (-11714)
chr1	191624885	191626016	42	7	2.76147e-07	Ptpn14 (+73304), Smyd2 (+120791)
chr1	191706731	191707089	144	12	6.65781e-34	Smyd2 (+39332), Ptpn14 (+154763)
chr1	191745660	191746569	22	4	0.000524757	Smyd2 (+127)
chr1	191751602	191751867	27	4	3.50099e-05	Smyd2 (-5493), Prox1 (+242824)
chr1	191796775	191797347	84	21	4.6458e-11	Smyd2 (-50819), Prox1 (+197498)
chr1	192726591	192726802	1	18	0.000317691	Prox1 (-732138), Rps6kc1 (+8952)
chr1	193092583	193092841	53	9	5.25337e-09	Atf3 (-85493), Nenf (+49361)
chr1	193093312	193093898	2	30	2.06591e-07	Atf3 (-86386), Nenf (+48468)
chr1	193105031	193105594	11	74	2.15557e-12	Atf3 (-98094), Nenf (+36760)
chr1	193106882	193107423	73	3	1.48806e-19	Atf3 (-99934), Nenf (+34920)
chr1	193147215	193147711	41	2	9.70594e-11	Tmem206 (-2328)
chr1	193240894	193241340	16	110	3.95152e-18	Ppp2r5a (-20198), Dtl (+158296)
chr1	193245303	193246034	3	30	1.35188e-06	Ppp2r5a (-24750), Dtl (+153744)
chr1	193246064	193246432	10	45	2.93566e-06	Ppp2r5a (-25329), Dtl (+153165)
chr1	193246593	193246981	1	22	2.91046e-05	Ppp2r5a (-25868), Dtl (+152626)
chr1	193269336	193270696	44	6	2.3391e-08	Ppp2r5a (-49097), Dtl (+129397)
chr1	193290086	193290518	127	16	1.38638e-25	Ppp2r5a (-69383), Dtl (+109111)
chr1	193303653	193304221	44	1	8.78795e-13	Ppp2r5a (-83018), Dtl (+95476)
chr1	193430096	193430353	79	8	6.43444e-17	Lpgat1 (-111488), Ints7 (+30583)
chr1	193449484	193449876	14	2	0.000915527	Lpgat1 (-92033), Ints7 (+50038)
chr1	193637130	193637723	28	2	7.23141e-07	Nek2 (-7896), Lpgat1 (+95714)
chr1	193638100	193638431	73	8	4.24154e-15	Nek2 (-7057), Lpgat1 (+96553)
chr1	193641668	193642152	2	31	1.1007e-07	Nek2 (-3413)
chr1	193658746	193659022	53	4	1.95111e-12	Slc30a1 (-71762), Nek2 (+13561)
chr1	193788895	193789304	5	26	0.000206583	1700034H15Rik (-57694), Rd3 (-12170)
chr1	193811028	193811379	16	1	6.48499e-05	Rd3 (+9934), Traf5 (+105236)
chr1	193885644	193886236	36	4	2.01855e-07	Traf5 (+30500), Rd3 (+84670)
chr1	193910240	193910925	47	8	6.53914e-08	Traf5 (+5857), Rd3 (+109313)
chr1	193913197	193914116	116	6	1.91544e-30	Traf5 (+2783), Rd3 (+112387)
chr1	193931282	193931641	16	3	0.00092411	Traf5 (-15022), Rcor3 (+30430)
chr1	193974963	193975413	18	1	1.81198e-05	Kcnh1 (-39478), Rcor3 (-13296)
chr1	194014416	194014853	36	2	4.59893e-09	Kcnh1 (-31)
chr1	194361013	194361696	45	10	1.79044e-06	Hhat (+236052), Kcnh1 (+346689)
chr1	194381718	194382231	49	9	4.48729e-08	Hhat (+215432), Kcnh1 (+367309)
chr1	194423323	194424178	66	16	9.23681e-09	Hhat (+173656), Kcnh1 (+409085)
chr1	194525176	194525769	37	8	1.20769e-05	Hhat (+71934), Kcnh1 (+510807)
chr1	194571376	194572255	58	14	1.02572e-07	Hhat (+25591), Kcnh1 (+557150)
chr1	194588977	194589597	42	7	2.76147e-07	Hhat (+8120), Kcnh1 (+574621)
chr1	194659834	194660317	30	5	2.49353e-05	A730013G03Rik (+837)
chr1	194660710	194661407	69	6	1.37615e-15	A730013G03Rik (-146)
chr1	194666417	194666671	14	2	0.000915527	A730013G03Rik (-5631), Sertad4 (+15402)
chr1	194681059	194682412	72	14	3.16571e-11	Sertad4 (+210)
chr1	194682416	194683075	90	11	4.22006e-18	Sertad4 (-800)
chr1	194723324	194723754	28	4	2.00514e-05	Sertad4 (-41593), Syt14 (+138372)
chr1	194986431	194986953	42	9	2.82006e-06	A130010J15Rik (-12971), Irf6 (+7386)
chr1	195015347	195015969	49	3	2.98656e-12	Traf3ip3 (+12082), A130010J15Rik (+15995)
chr1	195069012	195069549	20	155	1.0675e-26	Traf3ip3 (-41541), Hsd11b1 (+20967)
chr1	195100495	195101607	8	45	3.24877e-07	G0s2 (-1669)
chr1	195156324	195156836	43	7	1.60293e-07	Lamb3 (+28429), Camk1g (+39911)
chr1	195189897	195190427	35	8	5.32994e-05	Camk1g (+6329), Lamb3 (+62011)
chr1	195196058	195196939	50	7	1.8647e-09	Camk1g (-8)
chr1	195208676	195208954	17	2	0.000163078	Camk1g (-12324)
chr1	196815166	196815575	3	31	7.42433e-07	Cd34 (+50356), Cd46 (+103071)
chr1	196821230	196821827	35	153	2.22247e-18	Cd34 (+56514), Cd46 (+96913)
chr1	196843314	196843694	14	1	0.000228882	Cd46 (+74938), Cd34 (+78489)
chr1	196917952	196919006	141	34	1.85667e-19	Cd46 (-37)
chr1	197002443	197003273	166	12	5.69057e-41	Cr2 (+51)
chr1	197010741	197011329	27	2	1.34822e-06	Cr2 (-8126)
chr1	197058758	197059275	36	9	8.55285e-05	Cr2 (-56108)
chr2	3035260	3036319	36	1	3.60939e-10	Fam171a1 (+136)
chr2	3463986	3464229	47	3	2.00252e-11	Fam107b (-166622), Cdnf (+33771)
chr2	3517719	3518056	15	1	0.00012207	Fam107b (-112842), Cdnf (+87551)
chr2	3539496	3539822	3	72	3.90851e-18	Fam107b (-91071), Cdnf (+109322)
chr2	3576010	3576339	48	7	1.01047e-08	Fam107b (-54555), Cdnf (+145838)
chr2	3581259	3581955	9	272	2.54151e-68	Fam107b (-49123), Cdnf (+151270)
chr2	3585966	3586373	10	51	1.42949e-07	Fam107b (-44560), Cdnf (+155833)
chr2	3643857	3644422	79	17	1.49385e-11	Frmd4a (-677881), Fam107b (+13410)
chr2	3657451	3657940	1	21	5.32544e-05	Frmd4a (-664325), Fam107b (+26966)
chr2	3666687	3667153	89	17	4.95057e-14	Frmd4a (-655101), Fam107b (+36190)
chr2	3669548	3669991	13	95	2.70701e-16	Frmd4a (-652251), Fam107b (+39040)
chr2	3712611	3712993	49	5	1.44175e-10	Frmd4a (-609219), Fam107b (+82072)
chr2	4850389	4850808	3	21	0.000251971	Ucma (-46598), Phyh (+10534)
chr2	4935723	4935993	6	44	4.12235e-08	Mcm10 (-2021)
chr2	4966247	4966587	57	2	1.44189e-15	Mcm10 (-32580), Optn (+18567)
chr2	5472907	5473176	9	0	0.000976563	Camk1d (+162519), Ccdc3 (+414220)
chr2	5691782	5692277	5	144	2.24495e-36	Nudt5 (-74035), Camk1d (-56469)
chr2	5693567	5693926	0	52	7.92187e-15	Nudt5 (-72318), Camk1d (-58186)
chr2	5722346	5722561	8	47	1.11931e-07	Camk1d (-86893), Nudt5 (-43611)
chr2	5851369	5851764	192	14	6.66677e-48	Sec61a2 (-35089), Dhtkd1 (+12271)
chr2	5863739	5864062	84	11	2.47887e-16	Dhtkd1 (-63)
chr2	6083742	6083970	9	234	1.84634e-57	Proser2 (-32599), Echdc3 (+50223)
chr2	6100784	6101140	7	61	1.04407e-11	Proser2 (-49705), Echdc3 (+33117)
chr2	6109931	6110928	65	16	1.49756e-08	Proser2 (-59173), Echdc3 (+23649)
chr2	6130726	6131003	26	4	6.0836e-05	Proser2 (-79608), Echdc3 (+3214)
chr2	6141259	6141554	21	3	0.000251971	Usp6nl (-132372), Echdc3 (-7328)
chr2	6188575	6189026	120	22	1.0077e-19	Usp6nl (-84978), Echdc3 (-54722)
chr2	6230473	6230902	32	6	2.87012e-05	Echdc3 (-96609), Usp6nl (-43091)
chr2	6280547	6281072	87	15	1.2224e-14	Usp6nl (+7031), Celf2 (+525232)
chr2	6284292	6284617	33	0	1e-50	Usp6nl (+10676), Celf2 (+521587)
chr2	6296714	6297600	66	11	3.37181e-11	Usp6nl (+23378), Celf2 (+508885)
chr2	6481886	6482208	15	2	0.000518799	Usp6nl (+208268), Celf2 (+323995)
chr2	6628866	6629460	32	2	5.85294e-08	Celf2 (+176879), Usp6nl (+355384)
chr2	6634690	6634907	2	27	1.34822e-06	Celf2 (+171243), Usp6nl (+361020)
chr2	6771398	6771653	64	0	1e-50	Celf2 (+34516), Usp6nl (+497747)
chr2	6793146	6794177	41	3	8.6966e-10	Celf2 (+12380), Usp6nl (+519883)
chr2	7036046	7036653	64	6	5.37564e-14	Gm10115 (-163624)
chr2	7036976	7037470	110	9	1.10215e-25	Gm10115 (-164497)
chr2	9893616	9893948	5	60	6.13004e-13	9230102O04Rik (-88162), Taf3 (+76441)
chr2	10074039	10074634	14	1	0.000228882	Itih5 (-861)
chr2	10236293	10236931	24	1	9.92317e-07	Sfmbt2 (-57465), Itih5 (+161414)
chr2	10269616	10269910	3	29	2.45416e-06	Sfmbt2 (-24314), Itih5 (+194565)
chr2	10747229	10747522	41	7	4.74189e-07	Prkcq (-346633), Sfmbt2 (+453299)
chr2	11093647	11094280	30	3	1.35188e-06	Prkcq (-45)
chr2	11095229	11095830	23	1	1.90362e-06	Prkcq (+1521), Pfkfb3 (+328164)
chr2	11114039	11114600	16	1	6.48499e-05	Prkcq (+20311), Pfkfb3 (+309374)
chr2	11253133	11253484	2	95	5.37175e-26	Prkcq (+159300), Pfkfb3 (+170385)
chr2	11434707	11435038	9	57	1.76946e-09	Pfkfb3 (-11179), Rbm17 (+89989)
chr2	11526550	11527018	17	0	3.8147e-06	Rbm17 (-1922)
chr2	11558656	11559427	35	2	8.70728e-09	Rbm17 (-34180), Il2ra (-5377)
chr2	11574968	11575345	20	2	9.70396e-05	Il15ra (-52247), Il2ra (+10738)
chr2	11630275	11630499	8	86	1.92567e-17	Il15ra (+2983), Fbxo18 (+68822)
chr2	11661109	11661690	4	26	6.0836e-05	Il15ra (+33996), Fbxo18 (+37809)
chr2	11662127	11662405	7	35	1.8798e-05	Il15ra (+34862), Fbxo18 (+36943)
chr2	12096453	12096699	2	37	2.42547e-09	Itga8 (+126971), Ankrd16 (+396458)
chr2	12215755	12216033	1	19	0.000176022	Itga8 (+7653), Ankrd16 (+515776)
chr2	12290092	12290361	40	5	5.24158e-08	Itga8 (-66680), Fam188a (+50869)
chr2	12932385	12932975	24	1	9.92317e-07	C1ql3 (+694)
chr2	13090858	13091253	58	2	7.45178e-16	C1ql3 (-157682), Rsu1 (+102002)
chr2	13154908	13155242	63	2	1.40468e-17	C1ql3 (-221701), Rsu1 (+37983)
chr2	13186625	13186869	14	2	0.000915527	C1ql3 (-253373), Rsu1 (+6311)
chr2	13199773	13200032	16	2	0.000291824	Rsu1 (-6845), Cubn (+213648)
chr2	13480171	13480542	71	2	3.53014e-20	Gm9875 (+882)
chr2	13714853	13715600	49	4	2.33319e-11	St8sia6 (+208)
chr2	13976644	13978028	188	39	9.90768e-30	Ptpla (+314)
chr2	14113713	14113974	138	7	1.04687e-36	Mrc1 (-37197), Tmem236 (+17693)
chr2	14128487	14128875	107	6	2.30768e-27	Mrc1 (-22360), Tmem236 (+32530)
chr2	14165745	14166726	24	4	0.000180819	Slc39a12 (-143789), Mrc1 (+15195)
chr2	14171452	14172124	26	2	2.50719e-06	Slc39a12 (-138237), Mrc1 (+20747)
chr2	14202325	14202622	81	10	5.38595e-16	Slc39a12 (-107551), Mrc1 (+51433)
chr2	14865299	14866123	85	5	2.14048e-21	Nsun6 (+105201), Cacnb2 (+339778)
chr2	17853623	17853888	40	4	1.03468e-08	Nebl (-469340), H2afb1 (+64817)
chr2	17948049	17948560	41	2	9.70594e-11	H2afb1 (-29732), A930004D18Rik (+11059)
chr2	17968999	17969788	21	1	6.96633e-06	A930004D18Rik (-10030), Skida1 (+1284)
chr2	18508559	18508837	48	8	3.8089e-08	Dnajc1 (-194241), Commd3 (-85352)
chr2	18513815	18514200	13	1	0.000427246	Dnajc1 (-199551), Commd3 (-80042)
chr2	18610338	18610739	33	5	4.85061e-06	BC061194 (-10111), Bmi1 (+11894)
chr2	18611805	18612375	94	12	1.96703e-18	BC061194 (-8560), Bmi1 (+13445)
chr2	18615293	18616022	44	1	8.78795e-13	BC061194 (-4992)
chr2	18687563	18688002	31	1	9.96775e-09	BC061194 (+67133), Pip4k2a (+231970)
chr2	18688386	18689209	88	2	1.05208e-25	BC061194 (+68148), Pip4k2a (+230955)
chr2	18721652	18721938	16	0	7.62939e-06	BC061194 (+101145), Pip4k2a (+197958)
chr2	18737721	18738077	78	4	3.59595e-20	BC061194 (+117249), Pip4k2a (+181854)
chr2	19120837	19121104	15	2	0.000518799	Armc3 (+42)
chr2	19222827	19223097	18	2	0.000317691	Msrb2 (-70301), Armc3 (+102033)
chr2	19427388	19427689	13	0	6.10352e-05	4921504E06Rik (+48002), Ptf1a (+60249)
chr2	19549682	19550482	31	5	1.45117e-05	4921504E06Rik (-74541), Otud1 (-29607)
chr2	19587400	19587943	29	6	0.000133922	Etl4 (-853746), Otud1 (+7983)
chr2	19592521	19592870	49	4	2.33319e-11	Etl4 (-848722), Otud1 (+13007)
chr2	19637536	19637946	20	1	1.32845e-05	Etl4 (-803677), Otud1 (+58052)
chr2	19656160	19656546	63	10	4.70569e-11	Etl4 (-785065), Otud1 (+76664)
chr2	21862918	21863203	72	13	9.54804e-12	Myo3a (-286069), Gpr158 (+573892)
chr2	22577441	22577624	13	1	0.000427246	Apbb1ip (-52081), Gad2 (+99808)
chr2	22645926	22646200	107	5	2.08638e-28	Pdss1 (-104979), Apbb1ip (+16449)
chr2	22650884	22651274	1	18	0.000317691	Pdss1 (-99963), Apbb1ip (+21465)
chr2	22896811	22897548	41	7	4.74189e-07	Abi1 (-1538)
chr2	23959134	23959793	1	27	1.34822e-06	Il1f8 (-49217), Tbpl2 (-7349)
chr2	24043645	24043990	5	37	5.17448e-07	Il1f6 (-27120), Il1f9 (+1822)
chr2	24173475	24173772	9	37	5.33094e-05	Il1rn (-27206), Il1f10 (+26908)
chr2	24264643	24265109	2	21	5.32544e-05	Psd4 (+24024), Pax8 (+66243)
chr2	24832548	24832962	0	19	2.52727e-05	Mrpl41 (-2137), Pnpla7 (+1202)
chr2	24982783	24983034	38	5	1.65653e-07	Nrarp (-53369), Noxa1 (-32240)
chr2	25013178	25013535	19	0	9.53674e-07	Noxa1 (-62688), Nrarp (-22921)
chr2	25049933	25050540	0	15	0.00012207	Tor4a (+2169), Nrarp (+13959)
chr2	25050710	25051282	17	2	0.000163078	Tor4a (+1410), Nrarp (+14718)
chr2	25213232	25213499	0	23	1.90362e-06	Dpp7 (-1487)
chr2	25278212	25278984	0	15	0.00012207	Fut7 (-616)
chr2	25477408	25477732	9	36	8.55285e-05	4921530D09Rik (-4372), Tmem141 (-45)
chr2	25796059	25796311	40	6	2.21878e-07	Camsap1 (+42617), Kcnt1 (+62792)
chr2	26215371	26215844	13	66	1.81542e-09	Card9 (-341)
chr2	26385500	26385768	37	5	2.93222e-07	Egfl7 (-50942), Notch1 (-26292)
chr2	26421778	26422121	23	5	0.00094616	Notch1 (-62608), Egfl7 (-14626)
chr2	26441971	26442618	47	5	8.64116e-10	Egfl7 (+5719), Agpat2 (+17557)
chr2	26458767	26460253	53	296	1.65175e-40	Agpat2 (+342)
chr2	26499377	26499814	2	16	0.000291824	Fam69b (+15619), Lcn4 (+27206)
chr2	26703285	26703643	3	25	2.57449e-05	Lcn4 (-176662), Abo (+17035)
chr2	26718298	26718738	2	51	2.77244e-13	Lcn4 (-191716), Abo (+1981)
chr2	26797019	26797482	3	54	4.41063e-13	Gm711 (+7662), Rexo4 (+22655)
chr2	26880989	26881703	6	58	1.20459e-11	Slc2a6 (+2172), Cacfd1 (+15900)
chr2	26882274	26882608	3	22	0.000143568	Slc2a6 (+1077), Cacfd1 (+16995)
chr2	26952827	26953107	36	2	4.59893e-09	Adamtsl2 (+18068), Fam163b (+45044)
chr2	26953310	26953690	19	0	9.53674e-07	Adamtsl2 (+18601), Fam163b (+44511)
chr2	26969351	26969701	11	0	0.000244141	Fam163b (+28485), Adamtsl2 (+34627)
chr2	26977385	26978096	26	3	1.4387e-05	Fam163b (+20270), Adamtsl2 (+42842)
chr2	27067748	27068018	20	2	9.70396e-05	Sardh (+34903), Dbh (+47130)
chr2	27174032	27174527	44	5	5.08812e-09	Sardh (-71494), Vav2 (+108273)
chr2	27206024	27206233	21	1	6.96633e-06	Sardh (-103343), Vav2 (+76424)
chr2	27293898	27294132	68	9	3.86104e-13	Vav2 (-11462), Brd3 (+36903)
chr2	27297628	27298197	0	39	4.88259e-11	Vav2 (-15360), Brd3 (+33005)
chr2	27342783	27343255	2	21	5.32544e-05	Wdr5 (-27658), Brd3 (-12101)
chr2	27395293	27395545	14	1	0.000228882	Rxra (-137302), Wdr5 (+24742)
chr2	27395597	27396095	32	4	2.06891e-06	Rxra (-136875), Wdr5 (+25169)
chr2	27402954	27403184	1	15	0.000518799	Rxra (-129652), Wdr5 (+32392)
chr2	27595698	27596084	7	75	2.52328e-15	Col5a1 (-146054), Rxra (+63170)
chr2	27750681	27751052	3	86	4.02513e-22	Col5a1 (+8922), Fcnb (+189538)
chr2	27947588	27947990	8	36	3.26556e-05	Olfm1 (-113390), Fcnb (-7384)
chr2	28035638	28036213	2	43	5.08136e-11	Fcnb (-95521), Olfm1 (-25253)
chr2	28257653	28258092	26	1	2.68333e-07	Ppp1r26 (-45588), Olfm1 (+196694)
chr2	28323416	28323690	32	7	8.50813e-05	1700007K13Rik (-1701), Mrps2 (-33)
chr2	28372801	28373155	9	0	0.000976563	Ralgds (-16084), Gm10134 (+11363)
chr2	28388764	28389388	26	1	2.68333e-07	Ralgds (+14)
chr2	28394544	28395227	14	2	0.000915527	Ralgds (+5824), Cel (+23996)
chr2	28625691	28625991	33	7	5.17039e-05	Gtf3c4 (+69965), Ak8 (+70157)
chr2	29035270	29035688	3	72	3.90851e-18	Setx (+54967), Ntng2 (+68081)
chr2	29046770	29047477	4	116	1.55508e-29	Ntng2 (+56436), Setx (+66612)
chr2	29050127	29050331	41	10	1.26216e-05	Ntng2 (+53331), Setx (+69717)
chr2	29055323	29055724	7	30	0.000226464	Ntng2 (+48036), Setx (+75012)
chr2	29106822	29107291	0	18	1.81198e-05	Ntng2 (-3497)
chr2	29108285	29108774	2	39	6.71891e-10	Ntng2 (-4970)
chr2	29504881	29505172	2	16	0.000291824	Gm13547 (-112021), Rapgef1 (+29787)
chr2	29620444	29620651	2	41	1.85193e-10	Coq4 (-23231), Gm13547 (+3500)
chr2	29627710	29628128	8	46	1.91e-07	Coq4 (-15860), Gm13547 (+10871)
chr2	29648367	29648702	3	81	1.07959e-20	Trub2 (-4513)
chr2	29725584	29726008	13	1	0.000427246	2600006K01Rik (-491), Cercam (+782)
chr2	30026895	30027172	21	4	0.000884861	Endog (+21)
chr2	30107243	30107497	58	4	8.53598e-14	Phyhd1 (-14353), Lrrc8a (+14128)
chr2	30291400	30291624	20	2	9.70396e-05	Ppp2r4 (+19953), Ier5l (+38207)
chr2	30297297	30297763	19	2	0.000176022	Ppp2r4 (+25971), Ier5l (+32189)
chr2	30328941	30329507	48	1	5.97534e-14	Ier5l (+495)
chr2	30329596	30329986	46	4	2.72697e-10	Ier5l (-72)
chr2	30400567	30400923	19	1	2.52727e-05	Ier5l (-71026), Cstad (-49815)
chr2	30545703	30546297	1	15	0.000518799	Cstad (+95440), 1700001O22Rik (+111227)
chr2	30567205	30567975	34	1	1.36464e-09	1700001O22Rik (+89637), Cstad (+117030)
chr2	30784363	30784817	1	32	5.85294e-08	Ptges (-25773), Tor1b (-23889)
chr2	30821197	30821507	5	59	1.13097e-12	Tor1a (+2101), Tor1b (+12873)
chr2	30917825	30918124	1	39	6.71891e-10	Fnbp1 (+79484), Usp20 (+80092)
chr2	30938202	30938636	26	2	2.50719e-06	Fnbp1 (+59040), Usp20 (+100536)
chr2	31008343	31008583	27	4	3.50099e-05	Gpr107 (+627)
chr2	31094649	31095033	18	1	1.81198e-05	Ncs1 (-6502), Gpr107 (+87005)
chr2	31328207	31328568	51	2	7.47458e-14	Fubp3 (-99857), Ass1 (+2661)
chr2	31361020	31361252	41	2	9.70594e-11	Fubp3 (-67109), Ass1 (+35409)
chr2	31615170	31615578	22	4	0.000524757	Qrfp (+50726), Abl1 (+70559)
chr2	32044791	32045178	7	30	0.000226464	Pomt1 (-47125), Prrc2b (+38383)
chr2	32217100	32217394	31	5	1.45117e-05	Dnm1 (-8443), 1110008P14Rik (+20211)
chr2	32260320	32260581	2	14	0.000915527	Naif1 (-45526), Ptges2 (+9035)
chr2	32344265	32344465	11	0	0.000244141	Fam102a (-46514), Slc25a25 (-37423)
chr2	32350724	32350997	23	2	1.5846e-05	Slc25a25 (-43919), Fam102a (-40018)
chr2	32392385	32392811	1	25	4.64966e-06	Dpm2 (-33780), Fam102a (+1719)
chr2	32392976	32393479	4	42	5.67205e-09	Dpm2 (-33150), Fam102a (+2349)
chr2	32422252	32422524	1	26	2.50719e-06	Dpm2 (-3990)
chr2	32487284	32487553	24	1	9.92317e-07	Eng (-14696), Ak1 (+2395)
chr2	32544905	32545206	2	119	5.0029e-33	Fpgs (+4649), Eng (+42941)
chr2	32569918	32571162	41	197	1.00828e-24	Cdk9 (-2236)
chr2	32577753	32578077	2	16	0.000291824	Sh2d3c (+1340), 6330409D20Rik (+18621)
chr2	32679250	32679670	56	3	3.39682e-14	1700019L03Rik (-39512), Stxbp1 (+23224)
chr2	33214826	33215224	1	46	7.24752e-12	Ralgps1 (+11973), Angptl2 (+143436)
chr2	33611049	33611532	12	48	4.74778e-06	Lmx1b (-115260), Mvb12b (+132175)
chr2	33658642	33659531	16	2	0.000291824	Lmx1b (-163056), Mvb12b (+84379)
chr2	33664555	33664940	45	6	1.32378e-08	Lmx1b (-168717), Mvb12b (+78718)
chr2	33677205	33677591	23	4	0.000309031	Lmx1b (-181367), Mvb12b (+66068)
chr2	33725846	33726210	0	18	1.81198e-05	Lmx1b (-229997), Mvb12b (+17438)
chr2	33763820	33764263	8	52	7.40204e-09	Mvb12b (-20576), Pbx3 (+463728)
chr2	33769190	33769483	6	60	3.65517e-12	Mvb12b (-25871), Pbx3 (+458433)
chr2	33931880	33932196	24	4	0.000180819	Mvb12b (-188572), Pbx3 (+295732)
chr2	34769527	34770020	29	7	0.00036606	Phf19 (-278)
chr2	34800300	34800689	2	19	0.000176022	Phf19 (-30999), Traf1 (+13159)
chr2	35070417	35070573	1	20	9.70396e-05	Gsn (-67405), Rab14 (-13855)
chr2	35153527	35153797	44	4	9.2322e-10	Gsn (+15762), Stom (+38834)
chr2	35293339	35293660	1	25	4.64966e-06	4930402F06Rik (-40805), Ggta1 (+23469)
chr2	35302997	35303274	11	0	0.000244141	4930402F06Rik (-50441), Ggta1 (+13833)
chr2	35359581	35359934	14	1	0.000228882	Dab2ip (-117799), Ggta1 (-42789)
chr2	35443875	35444244	17	1	3.43323e-05	Ggta1 (-127091), Dab2ip (-33497)
chr2	35696728	35697563	9	0	0.000976563	Ttll11 (+137998), Dab2ip (+219589)
chr2	35754161	35754849	44	3	1.32795e-10	Ttll11 (+80639), Dab2ip (+276948)
chr2	35982361	35982636	6	43	7.24531e-08	Lhx6 (-21708), Mrrf (-9410)
chr2	36058512	36058900	27	0	1e-50	Rbm18 (-66413), Ptgs1 (-27240)
chr2	37586858	37587325	23	5	0.00094616	Strbp (-84287), Crb2 (-44677)
chr2	37590992	37591210	15	2	0.000518799	Strbp (-88296), Crb2 (-40668)
chr2	37622574	37623561	60	7	3.2329e-12	Strbp (-120263), Crb2 (-8701)
chr2	37623989	37624897	13	1	0.000427246	Strbp (-121638), Crb2 (-7326)
chr2	38367090	38367540	22	1	3.6452e-06	Nek6 (+152)
chr2	38391368	38391749	3	21	0.000251971	Nek6 (+24396), Psmb7 (+108048)
chr2	38787332	38787810	46	3	3.7671e-11	Nr6a1 (-4363), Olfml2a (+73)
chr2	38875399	38875976	13	1	0.000427246	Arpc5l (+12092), Golga1 (+45373)
chr2	39180677	39181988	73	9	2.13446e-14	Ppp6c (-99362)
chr2	39228535	39229081	64	12	3.41157e-10	Ppp6c (-146837)
chr2	43661598	43661863	38	2	6.71891e-10	Arhgap15 (+57341)
chr2	44509006	44509307	1	16	0.000291824	Gtdc1 (+206721), Arhgap15 (+904767)
chr2	44831977	44832193	2	14	0.000915527	Gtdc1 (-116207), Zeb2 (+136714)
chr2	45008550	45009130	17	1	3.43323e-05	Zeb2 (-40041)
chr2	45009203	45009410	37	3	1.04169e-08	Zeb2 (-40508)
chr2	45091748	45092003	3	27	8.00797e-06	Zeb2 (-123077)
chr2	45548473	45548666	46	2	3.77963e-12	Zeb2 (-579771)
chr2	45591788	45592119	63	12	5.78009e-10	Zeb2 (-623155)
chr2	45721589	45721876	49	8	1.28136e-08	Zeb2 (-752934)
chr2	45911265	45911688	26	3	1.4387e-05	Zeb2 (-942678)
chr2	46402875	46403231	25	0	1e-50	NONE
chr2	49131605	49132158	2	16	0.000291824	Epc2 (-175124), Mbd5 (+30393)
chr2	49474663	49474974	90	9	1.46951e-19	Kif5c (+1)
chr2	49540399	49540744	94	2	9.47536e-28	Lypd6b (-102636), Kif5c (+65754)
chr2	49582699	49583031	60	4	1.28907e-14	Lypd6b (-60343), Kif5c (+108047)
chr2	49588896	49589548	31	3	7.42433e-07	Lypd6b (-53986), Kif5c (+114404)
chr2	50162285	50162561	158	14	8.76099e-37	Mmadhc (-10186), Rnd3 (+842208)
chr2	50407863	50408441	3	21	0.000251971	Mmadhc (-255915), Rnd3 (+596479)
chr2	50444258	50444566	5	68	4.37414e-15	Mmadhc (-292175), Rnd3 (+560219)
chr2	50487210	50487590	28	6	0.000221259	Mmadhc (-335163), Rnd3 (+517231)
chr2	50697073	50698197	202	23	1.02502e-43	Mmadhc (-545398), Rnd3 (+306996)
chr2	51002533	51003821	30	3	1.35188e-06	Mmadhc (-850940), Rnd3 (+1454)
chr2	51004455	51004969	76	10	9.7886e-15	Rnd3 (-81)
chr2	51456454	51456766	3	25	2.57449e-05	Rnd3 (-451979), Tas2r134 (-26421)
chr2	51770515	51770790	34	5	2.78732e-06	Rbm43 (+19874), Tas2r134 (+287622)
chr2	52170412	52170787	41	9	4.65443e-06	Neb (+23718), Rif1 (+242243)
chr2	52171392	52171572	31	6	4.82174e-05	Neb (+22836), Rif1 (+243125)
chr2	52233948	52234148	11	0	0.000244141	Neb (-39730), Arl5a (+46373)
chr2	52355475	52355754	22	2	2.91046e-05	Arl5a (-75194), Cacnb4 (+176735)
chr2	52369766	52370013	16	3	0.00092411	Arl5a (-89469), Cacnb4 (+162460)
chr2	52668779	52669008	17	1	3.43323e-05	Stam2 (-67660), Fmnl2 (-48000)
chr2	52698187	52698473	27	4	3.50099e-05	Stam2 (-97096), Fmnl2 (-18564)
chr2	52753928	52754420	3	20	0.000439599	Fmnl2 (+37280), Prpf40a (+296085)
chr2	52784110	52784648	7	40	1.3838e-06	Fmnl2 (+67485), Prpf40a (+265880)
chr2	52814028	52814641	19	117	4.42709e-18	Fmnl2 (+97441), Prpf40a (+235924)
chr2	53059617	53059900	9	91	5.43277e-18	Arl6ip6 (+8637), Rprm (+878204)
chr2	53527532	53527945	23	3	8.13567e-05	Rprm (+410224), Arl6ip6 (+476617)
chr2	57084805	57085091	103	13	1.54985e-20	Nr4a2 (-117499), Gpd2 (-5760)
chr2	57168446	57168798	34	6	1.00226e-05	Galnt5 (-681673), Gpd2 (+77914)
chr2	57907883	57908127	31	3	7.42433e-07	Ermn (-2730)
chr2	57989936	57990503	12	61	7.78134e-09	Ermn (-84945), Cytip (+22686)
chr2	58013354	58013655	6	27	0.000363255	Cytip (-599)
chr2	58047116	58047443	20	2	9.70396e-05	Cytip (-34374), Acvr1c (+163026)
chr2	58329444	58329796	10	0	0.000488281	Acvr1c (-119314), Acvr1 (+89617)
chr2	58384689	58384993	16	2	0.000291824	Acvr1c (-174535), Acvr1 (+34396)
chr2	58998409	59000198	251	57	2.14972e-38	Ccdc148 (-564), Pkp4 (+397)
chr2	59638974	59639282	10	108	1.12135e-21	Wdsub1 (+81513), Tanc1 (+189027)
chr2	59869128	59869365	5	51	1.44175e-10	March7 (-178697), Baz2b (-25003)
chr2	60009939	60010374	16	2	0.000291824	Baz2b (-165913), March7 (-37787)
chr2	60121923	60122296	10	0	0.000488281	Cd302 (+435)
chr2	60243547	60243872	0	32	5.1421e-09	Ly75 (-22350), Pla2r1 (+147655)
chr2	60245445	60245723	4	41	1.03468e-08	Ly75 (-24224), Pla2r1 (+145781)
chr2	60559001	60559255	12	59	2.16142e-08	Itgb6 (-47360), Rbms1 (+242121)
chr2	60648699	60649131	1	68	3.72449e-18	Itgb6 (-137147), Rbms1 (+152334)
chr2	60681068	60681436	1	57	5.38942e-15	Itgb6 (-169484), Rbms1 (+119997)
chr2	60686513	60686999	3	25	2.57449e-05	Itgb6 (-174988), Rbms1 (+114493)
chr2	60706581	60706848	27	4	3.50099e-05	Itgb6 (-194947), Rbms1 (+94534)
chr2	60739502	60739895	2	20	9.70396e-05	Itgb6 (-227931), Rbms1 (+61550)
chr2	60741548	60741997	66	5	2.34671e-15	Itgb6 (-230005), Rbms1 (+59476)
chr2	60742190	60742559	21	4	0.000884861	Itgb6 (-230607), Rbms1 (+58874)
chr2	60921197	60921609	3	22	0.000143568	Tank (-495240), Rbms1 (-120154)
chr2	61365298	61365563	3	29	2.45416e-06	Rbms1 (-564182), Tank (-51212)
chr2	61808107	61808446	50	9	2.63575e-08	Slc4a10 (-76242), Tbr1 (+165767)
chr2	62249097	62250771	45	2	7.24752e-12	Dpp4 (+354)
chr2	62278905	62279828	91	8	1.28037e-20	Dpp4 (-29079), Gcg (+42340)
chr2	62468596	62468835	12	1	0.000793457	Fap (-56584), Ifih1 (+15552)
chr2	62510953	62511198	9	62	1.11871e-10	Gca (+8734), Kcnh7 (+511259)
chr2	62584337	62584748	0	13	0.000427246	Gca (+82201), Kcnh7 (+437792)
chr2	63342039	63342307	42	8	9.3037e-07	Kcnh7 (-319838), Fign (+593896)
chr2	63936098	63936378	53	4	1.95111e-12	Fign (-169)
chr2	64977034	64977321	80	15	8.99483e-13	Grb14 (-116339), Cobll1 (+99505)
chr2	64983531	64983943	36	3	3.56505e-08	Grb14 (-122898), Cobll1 (+92946)
chr2	65030993	65031875	23	2	1.5846e-05	Grb14 (-170595), Cobll1 (+45249)
chr2	65075798	65077872	289	48	2.82272e-54	Cobll1 (-152)
chr2	65098966	65099267	19	0	9.53674e-07	Cobll1 (-22434), Slc38a11 (+102966)
chr2	65127691	65128352	23	2	1.5846e-05	Cobll1 (-51339), Slc38a11 (+74061)
chr2	65169339	65169811	32	8	0.000224208	Cobll1 (-92892), Slc38a11 (+32508)
chr2	65180057	65180690	125	18	1.64101e-23	Cobll1 (-103691), Slc38a11 (+21709)
chr2	65202037	65202273	16	1	6.48499e-05	Slc38a11 (-72)
chr2	65216974	65217259	20	3	0.000439599	Slc38a11 (-15034), Scn3a (+188432)
chr2	65229314	65229743	17	0	3.8147e-06	Slc38a11 (-27446), Scn3a (+176020)
chr2	65340256	65340521	22	2	2.91046e-05	Slc38a11 (-138306), Scn3a (+65160)
chr2	65366587	65367014	20	3	0.000439599	Slc38a11 (-164718), Scn3a (+38748)
chr2	65388464	65389210	70	5	1.02836e-16	Slc38a11 (-186754), Scn3a (+16712)
chr2	65389495	65390594	31	7	0.000139222	Slc38a11 (-187962), Scn3a (+15504)
chr2	65506443	65506923	123	24	1.37156e-19	Csrnp3 (-177141), Scn2a1 (+47769)
chr2	65621461	65621962	150	15	2.56734e-33	Csrnp3 (-62112), Scn2a1 (+162798)
chr2	66094116	66095376	273	44	7.85005e-52	Ttc21b (-72)
chr2	68052387	68052973	2	16	0.000291824	B3galt1 (+109952), Stk39 (+257645)
chr2	68070322	68070671	2	15	0.000518799	B3galt1 (+127769), Stk39 (+239828)
chr2	68079642	68080068	1	17	0.000163078	B3galt1 (+137127), Stk39 (+230470)
chr2	68087997	68088270	3	40	3.02037e-09	B3galt1 (+145406), Stk39 (+222191)
chr2	68202600	68202828	9	0	0.000976563	Stk39 (+107611), B3galt1 (+259986)
chr2	68220140	68221180	19	181	5.79201e-34	Stk39 (+89665), B3galt1 (+277932)
chr2	68272645	68273011	25	6	0.000959058	Stk39 (+37497), B3galt1 (+330100)
chr2	68309677	68310452	29	4	1.14329e-05	Stk39 (+260)
chr2	68620496	68620747	82	10	3.0043e-16	Cers6 (-78876), 4932414N04Rik (+122723)
chr2	68634609	68634849	4	48	1.47831e-10	Cers6 (-64769), 4932414N04Rik (+136830)
chr2	68711161	68712441	69	7	8.42392e-15	Nostrin (-262056), Cers6 (+12303)
chr2	68881435	68881769	108	4	8.04238e-30	Nostrin (-92255), Cers6 (+182104)
chr2	69218264	69220407	3	30	1.35188e-06	Dhrs9 (+834)
chr2	69220550	69221496	6	47	7.47299e-09	Dhrs9 (+2521), Lrp2 (+203099)
chr2	69232102	69232318	2	17	0.000163078	Dhrs9 (+13708), Lrp2 (+191912)
chr2	69253052	69253643	6	26	0.000592373	Dhrs9 (+34846), Lrp2 (+170774)
chr2	69266240	69266529	6	34	1.00226e-05	Dhrs9 (+47883), Lrp2 (+157737)
chr2	69423741	69424010	37	2	1.27742e-09	Lrp2 (+246)
chr2	69469571	69469815	49	4	2.33319e-11	Lrp2 (-45571), Bbs5 (-15572)
chr2	69473927	69474145	5	27	0.000122783	Lrp2 (-49914), Bbs5 (-11229)
chr2	69485189	69485423	13	1	0.000427246	Bbs5 (+41)
chr2	69554554	69554820	7	39	2.35096e-06	Fastkd1 (-4024)
chr2	69700307	69700678	51	12	4.31114e-07	Ssb (+874)
chr2	70452972	70453439	29	0	1e-50	Gorasp2 (-46427), Gad1 (+53107)
chr2	70580597	70580928	39	5	9.33112e-08	Gorasp2 (+81130), Tlk1 (+83022)
chr2	70723605	70724102	0	21	6.96633e-06	Tlk1 (-60069), Mettl8 (+169786)
chr2	70941388	70941726	36	4	2.01855e-07	Cybrd1 (-14423), Dcaf17 (+47756)
chr2	71112192	71112710	1	35	8.70728e-09	Dync1i2 (+62688), Slc25a12 (+93355)
chr2	71204807	71205359	14	1	0.000228882	Slc25a12 (+723)
chr2	71367422	71367929	125	11	1.44287e-28	Dlx1 (+1506), Dlx2 (+17135)
chr2	71385951	71386243	32	6	2.87012e-05	Dlx2 (-1286)
chr2	71418749	71419111	56	10	3.63674e-09	Gm1631 (-138544), Dlx2 (-34119)
chr2	71419111	71419352	3	27	8.00797e-06	Gm1631 (-138242), Dlx2 (-34421)
chr2	71650860	71651148	1	15	0.000518799	Pdk1 (-60277), Itga6 (+25969)
chr2	71681385	71681662	2	14	0.000915527	Pdk1 (-29757), Itga6 (+56489)
chr2	71876298	71876515	2	29	3.86946e-07	B230120H23Rik (-247287), Rapgef4 (+57063)
chr2	71952170	71952501	84	1	4.968e-26	B230120H23Rik (-171358), Rapgef4 (+132992)
chr2	72073098	72073314	14	1	0.000228882	B230120H23Rik (-50488), Rapgef4 (+253862)
chr2	72098807	72099281	1	15	0.000518799	B230120H23Rik (-24650), Rapgef4 (+279700)
chr2	72161070	72161348	29	361	1.3894e-73	Cdca7 (-153007), B230120H23Rik (+37515)
chr2	72204576	72204920	10	122	2.20227e-25	Cdca7 (-109468), B230120H23Rik (+81054)
chr2	72237472	72238251	14	2	0.000915527	Cdca7 (-76354), B230120H23Rik (+114168)
chr2	72248099	72248356	0	15	0.00012207	Cdca7 (-65988), B230120H23Rik (+124534)
chr2	72280815	72281347	7	89	4.86107e-19	Cdca7 (-33135), B230120H23Rik (+157387)
chr2	72283431	72283825	6	117	1.21327e-27	Cdca7 (-30588), B230120H23Rik (+159934)
chr2	72808350	72808757	1	14	0.000915527	Sp3 (+9949), Cdca7 (+494338)
chr2	72875298	72876875	2	42	9.70594e-11	Gm11084 (-51314), Ola1 (+176417)
chr2	72897880	72898207	4	30	6.49166e-06	Gm11084 (-73271), Ola1 (+154460)
chr2	72907487	72907906	130	14	8.6032e-28	Gm11084 (-82924), Ola1 (+144807)
chr2	72931114	72931388	15	2	0.000518799	Gm11084 (-106478), Ola1 (+121253)
chr2	73005246	73005565	134	16	1.25831e-27	Gm11084 (-180633), Ola1 (+47098)
chr2	73116604	73116864	12	1	0.000793457	Scrn3 (-33924), Sp9 (+6752)
chr2	73291735	73292151	28	2	7.23141e-07	Gpr155 (-67488), Wipf1 (+75848)
chr2	73378517	73378780	44	8	3.24877e-07	Wipf1 (-10858), Chrna1 (+39746)
chr2	73405056	73405416	57	4	1.59965e-13	Wipf1 (-37445), Chrna1 (+13159)
chr2	73750361	73750797	12	1	0.000793457	Atp5g3 (-1196)
chr2	74511126	74511348	6	34	1.00226e-05	Olfr1031 (-11320739), Olfr1030 (-11308232), Olfr1029 (-11304133), Hoxd12 (-1749)
chr2	74663650	74664589	12	1	0.000793457	Mtx2 (+260)
chr2	74893235	74893542	32	4	2.06891e-06	Hnrnpa3 (-603929), Mtx2 (+229529)
chr2	75428299	75428593	31	7	0.000139222	Hnrnpa3 (-68872), Mtx2 (+764586)
chr2	75474767	75475108	20	0	1e-50	Hnrnpa3 (-22380), Mtx2 (+811078)
chr2	75527345	75528160	14	1	0.000228882	Nfe2l2 (+14945), Hnrnpa3 (+30435)
chr2	75536096	75536449	2	19	0.000176022	Nfe2l2 (+6425), Hnrnpa3 (+38955)
chr2	75613353	75613594	1	56	1.04103e-14	Nfe2l2 (-70776), Agps (-56760)
chr2	75615245	75615602	78	3	2.90009e-21	Nfe2l2 (-72726), Agps (-54810)
chr2	75619169	75619454	17	0	3.8147e-06	Nfe2l2 (-76614), Agps (-50922)
chr2	75620096	75620351	2	39	6.71891e-10	Nfe2l2 (-77526), Agps (-50010)
chr2	75630404	75631110	21	89	7.52575e-11	Nfe2l2 (-88059), Agps (-39477)
chr2	75661897	75662247	5	31	1.45117e-05	Nfe2l2 (-119374), Agps (-8162)
chr2	75776321	75776870	34	4	6.50255e-07	Ttc30b (-77)
chr2	75819623	75820317	21	0	1e-50	Ttc30a2 (-3713), Ttc30a1 (+54)
chr2	75829003	75829381	21	1	6.96633e-06	Ttc30a1 (-9168), Pde11a (+347639)
chr2	76947664	76947917	20	3	0.000439599	Ttn (-127279), Ccdc141 (+60901)
chr2	77886522	77886777	10	0	0.000488281	Ube2e3 (-822554), Cwc22 (-102218)
chr2	78835334	78835628	3	37	1.92904e-08	Itga4 (-260176), Ube2e3 (+126277)
chr2	78896291	78896725	56	10	3.63674e-09	Itga4 (-199149), Ube2e3 (+187304)
chr2	78905493	78905826	74	5	8.29341e-18	Itga4 (-189997), Ube2e3 (+196456)
chr2	78927434	78927631	18	1	1.81198e-05	Itga4 (-168124), Ube2e3 (+218329)
chr2	78928037	78928306	62	6	1.80679e-13	Itga4 (-167485), Ube2e3 (+218968)
chr2	79068114	79068457	31	5	1.45117e-05	Itga4 (-27371), Ube2e3 (+359082)
chr2	79486563	79486928	74	13	3.2611e-12	Ppp1r1c (-61191), Ssfa2 (+11237)
chr2	79920243	79921173	5	50	2.62372e-10	Prdx6b (-211921), Pde1a (-172118)
chr2	79921220	79922042	1	41	1.85193e-10	Prdx6b (-210998), Pde1a (-173041)
chr2	79972831	79973245	3	32	4.06573e-07	Pde1a (-224448), Prdx6b (-159591)
chr2	79998917	79999412	4	25	0.000105172	Pde1a (-250575), Prdx6b (-133464)
chr2	80008241	80008726	6	111	5.70753e-26	Pde1a (-259894), Prdx6b (-124145)
chr2	80108220	80108608	2	15	0.000518799	Pde1a (-359824), Prdx6b (-24215)
chr2	83611607	83611970	35	6	5.88287e-06	Fam171b (-41004), Itgav (+47235)
chr2	83769598	83770017	10	0	0.000488281	Zswim2 (+11575), Fam171b (+117015)
chr2	83899328	83899818	5	37	5.17448e-07	Gm13691 (+68863), Calcrl (+365995)
chr2	84057347	84057621	31	6	4.82174e-05	Calcrl (+208084), Gm13691 (+226774)
chr2	84227548	84227921	38	4	3.4203e-08	Calcrl (+37833), Gm13691 (+397025)
chr2	84503023	84503344	42	6	7.24531e-08	Ctnnd1 (-12351), 2700094K13Rik (+7743)
chr2	84583701	84584136	31	6	4.82174e-05	Ypel4 (+9704), Serping1 (+31642)
chr2	84623501	84623853	61	10	1.41377e-10	Ube2l6 (-15308), Serping1 (-8116)
chr2	84644177	84644472	2	14	0.000915527	Ube2l6 (+5340), Smtnl1 (+18484)
chr2	84728735	84729199	127	15	2.76338e-26	Rtn4rl2 (-2100)
chr2	84804004	84805014	29	1	3.73393e-08	Prg2 (-16109), Slc43a3 (+27688)
chr2	84847971	84848335	73	9	2.13446e-14	Prg3 (+19781), P2rx3 (+27491)
chr2	84855882	84856307	26	2	2.50719e-06	P2rx3 (+19549), Prg3 (+27723)
chr2	84963456	84963680	6	207	2.81623e-53	Aplnr (-12949), Tnks1bp1 (+72951)
chr2	84964037	84964266	45	11	4.81889e-06	Aplnr (-12365), Tnks1bp1 (+73535)
chr2	84974994	84975643	7	138	1.69426e-32	Aplnr (-1198)
chr2	85577504	85577812	4	33	1.16178e-06	Olfr1009 (+16094), Olfr1012 (+22873)
chr2	86015486	86016031	4	29	1.14329e-05	Olfr1044 (-3787)
chr2	86022845	86023325	1	35	8.70728e-09	Olfr52 (-819)
chr2	86052609	86052956	0	81	2.29066e-23	Olfr1045 (-13876), Olfr1046 (+5082)
chr2	86304904	86305274	15	0	1.52588e-05	Olfr1066 (-8663), Olfr228 (+18808)
chr2	87827310	87827577	24	4	0.000180819	Olfr1158 (-2826)
chr2	90329168	90329431	12	1	0.000793457	Nup160 (-188072), Ptprj (-9973)
chr2	90371313	90371870	37	8	1.20769e-05	Nup160 (-145780), Ptprj (-52265)
chr2	90414298	90414732	73	18	1.3495e-09	Nup160 (-102857), Ptprj (-95188)
chr2	90495538	90495920	41	1	6.5668e-12	Ptprj (-176402), Nup160 (-21643)
chr2	90501554	90502016	37	4	6.19675e-08	Ptprj (-182458), Nup160 (-15587)
chr2	90507796	90508547	34	2	1.64603e-08	Ptprj (-188845), Nup160 (-9200)
chr2	90706751	90707021	47	4	1.47831e-10	C1qtnf4 (-19131), Mtch2 (+19574)
chr2	90757656	90758408	43	6	4.12235e-08	Celf1 (-22668), Ndufs3 (-13048)
chr2	90882888	90883157	9	65	2.08136e-11	Psmc3 (-11189), Rapsn (+7225)
chr2	90918634	90919284	164	4	3.25302e-49	Sfpi1 (-17294), Slc39a13 (-8519)
chr2	91252446	91252835	2	84	8.62456e-23	1110051M20Rik (+32158), Arfgap2 (+147191)
chr2	91316306	91316750	1	72	2.60554e-19	Ckap5 (-69962), Lrp4 (+18860)
chr2	91801924	91802299	36	6	3.43861e-06	Dgkz (-11528), Creb3l1 (+62547)
chr2	91812001	91812805	21	113	4.25132e-16	Dgkz (-21819), Creb3l1 (+52256)
chr2	92323743	92324150	65	1	1.57718e-19	Chst1 (-115917), Slc35c1 (-23996)
chr2	92324567	92325097	40	3	1.62206e-09	Chst1 (-115032), Slc35c1 (-24881)
chr2	92326622	92326883	32	1	5.1421e-09	Chst1 (-113111), Slc35c1 (-26802)
chr2	92403120	92403431	14	2	0.000915527	Slc35c1 (-103325), Chst1 (-36588)
chr2	92753420	92753919	60	2	1.02535e-16	Syt13 (-1585)
chr2	92971891	92972990	69	0	1e-50	Prdm11 (-86713), Trp53i11 (-55264)
chr2	93020236	93020679	44	9	1.02298e-06	Prdm11 (-134730), Trp53i11 (-7247)
chr2	93027286	93028019	75	18	5.11062e-10	Trp53i11 (-52)
chr2	93057199	93057567	25	3	2.57449e-05	Trp53i11 (+29678), Tspan18 (+117261)
chr2	93173586	93174088	27	6	0.000363255	Tspan18 (+807)
chr2	93315216	93315548	35	3	6.57448e-08	Gm10803 (-85343), Cd82 (-12814)
chr2	94073826	94074059	3	29	2.45416e-06	Hsd17b12 (-75822), Ttc17 (+172903)
chr2	94085540	94085747	1	24	8.5974e-06	Hsd17b12 (-87523), Ttc17 (+161202)
chr2	98503762	98504373	57	8	1.48588e-10	Gm10801 (+1674), Gm10800 (+3390)
chr2	101403194	101403761	46	5	1.56363e-09	Rag2 (-61397)
chr2	101438593	101439379	28	7	0.000587747	Rag2 (-25889)
chr2	101456106	101456404	122	11	9.1331e-28	Rag2 (-8620)
chr2	101469020	101469393	4	53	6.76497e-12	B230118H07Rik (-60)
chr2	101489446	101490060	41	6	1.26979e-07	Rag1 (-95)
chr2	101490474	101491170	47	4	1.47831e-10	Rag1 (-1164)
chr2	101505375	101506040	95	17	1.17934e-15	Rag1 (-16050), Traf6 (-12889)
chr2	101519301	101519693	29	4	1.14329e-05	Traf6 (+900)
chr2	101603174	101603642	3	67	1.01241e-16	Prr5l (+75729), Traf6 (+84811)
chr2	101623402	101623870	3	34	1.2097e-07	Prr5l (+55501), Traf6 (+105039)
chr2	101651943	101652351	2	19	0.000176022	Prr5l (+26990), Traf6 (+133550)
chr2	101870881	101871326	123	12	3.14757e-27	Commd9 (+144694), Ldlrad3 (+155438)
chr2	101877082	101877674	82	11	1.39538e-15	Ldlrad3 (+149164), Commd9 (+150968)
chr2	101896294	101896963	23	5	0.00094616	Ldlrad3 (+129913), Commd9 (+170219)
chr2	101988340	101988609	7	29	0.00036606	Ldlrad3 (+38067), Commd9 (+262065)
chr2	102003261	102003635	35	1	7.02099e-10	Ldlrad3 (+23094), Commd9 (+277038)
chr2	102062793	102063062	72	5	2.92512e-17	Ldlrad3 (-36386), Trim44 (+178129)
chr2	102098279	102098555	84	5	4.05683e-21	Ldlrad3 (-71875), Trim44 (+142640)
chr2	102206275	102206522	14	0	3.05176e-05	Ldlrad3 (-179857), Trim44 (+34658)
chr2	102290910	102291309	74	11	2.31373e-13	Fjx1 (+839)
chr2	102525823	102526075	14	2	0.000915527	Slc1a2 (+27133), Cd44 (+215833)
chr2	102576738	102577025	57	3	1.78551e-14	Slc1a2 (+78066), Cd44 (+164900)
chr2	102579018	102579392	52	7	5.97463e-10	Slc1a2 (+80389), Cd44 (+162577)
chr2	102585357	102585853	73	10	9.72186e-14	Slc1a2 (+86789), Cd44 (+156177)
chr2	102655386	102655822	13	1	0.000427246	Cd44 (+86178), Slc1a2 (+156788)
chr2	102707489	102708292	111	24	2.02247e-16	Cd44 (+33891), Slc1a2 (+209075)
chr2	102727193	102727499	20	2	9.70396e-05	Cd44 (+14436), Slc1a2 (+228530)
chr2	102754795	102755214	42	2	5.08136e-11	Cd44 (-13223), Pdhx (+158665)
chr2	102807519	102808011	6	41	2.21878e-07	Cd44 (-65983), Pdhx (+105905)
chr2	102808497	102808929	0	24	9.92317e-07	Cd44 (-66931), Pdhx (+104957)
chr2	102813373	102813689	54	13	2.68346e-07	Cd44 (-71749), Pdhx (+100139)
chr2	102830467	102830994	172	15	1.65718e-40	Cd44 (-88949), Pdhx (+82939)
chr2	102858991	102859536	15	1	0.00012207	Cd44 (-117482), Pdhx (+54406)
chr2	102892708	102893036	33	4	1.16178e-06	Cd44 (-151090), Pdhx (+20798)
chr2	102903119	102903476	109	11	8.55654e-24	Cd44 (-161516), Pdhx (+10372)
chr2	102969802	102970251	1	19	0.000176022	Apip (+56195), Ehf (+173408)
chr2	102986374	102986708	60	7	3.2329e-12	Apip (+72709), Ehf (+156894)
chr2	103279927	103280202	40	4	1.03468e-08	Elf5 (+15846), Cat (+45252)
chr2	103423466	103423905	1	17	0.000163078	Abtb2 (+17219), Nat10 (+177741)
chr2	103445836	103446835	18	305	4.28884e-68	Abtb2 (+39869), Nat10 (+155091)
chr2	103508250	103508540	0	18	1.81198e-05	Nat10 (+93032), Abtb2 (+101928)
chr2	103523008	103523568	13	1	0.000427246	Nat10 (+78139), Abtb2 (+116821)
chr2	103525321	103525656	28	2	7.23141e-07	Nat10 (+75938), Abtb2 (+119022)
chr2	103584162	103584509	37	0	1e-50	Nat10 (+17091), Abtb2 (+177869)
chr2	103625969	103626250	31	5	1.45117e-05	Nat10 (-24683), Caprin1 (+11696)
chr2	103635892	103636384	21	2	5.32544e-05	Nat10 (-34711), Caprin1 (+1668)
chr2	103673973	103674283	4	21	0.000884861	Lmo2 (-136252), Caprin1 (-36322)
chr2	103712234	103712442	1	48	1.96939e-12	Lmo2 (-98042), Caprin1 (-74532)
chr2	103735127	103735707	30	5	2.49353e-05	Caprin1 (-97611), Lmo2 (-74963)
chr2	103774455	103774742	21	2	5.32544e-05	Caprin1 (-136793), Lmo2 (-35781)
chr2	103775993	103776287	12	0	0.00012207	Caprin1 (-138334), Lmo2 (-34240)
chr2	103786900	103787451	5	29	4.26424e-05	Caprin1 (-149370), Lmo2 (-23204)
chr2	103795801	103796206	17	75	1.33495e-09	Caprin1 (-158198), Lmo2 (-14376)
chr2	103841373	103841664	9	154	5.6401e-35	Fbxo3 (-26359), Lmo2 (+31139)
chr2	103842951	103843190	56	2	2.78844e-15	Fbxo3 (-24807), Lmo2 (+32691)
chr2	103909892	103910155	29	7	0.00036606	Gm10799 (-1317), Cd59b (-24)
chr2	103972434	103973111	1	18	0.000317691	A930018P22Rik (+9847), D430041D05Rik (+124784)
chr2	103974619	103974937	13	1	0.000427246	A930018P22Rik (+11852), D430041D05Rik (+122779)
chr2	104285003	104285284	46	0	1e-50	D430041D05Rik (-187587), Hipk3 (+49459)
chr2	104342482	104343063	17	1	3.43323e-05	Cstf3 (-87907), Hipk3 (-8170)
chr2	104414249	104414650	0	18	1.81198e-05	Hipk3 (-79847), Cstf3 (-16230)
chr2	104552315	104552564	7	65	9.94708e-13	Tcp11l1 (-121)
chr2	104688683	104689758	59	14	3.87656e-08	Prrg4 (+812)
chr2	104728006	104728752	44	11	7.76135e-06	Ccdc73 (+1898), Eif3m (+128858)
chr2	104828999	104829496	34	7	3.12542e-05	Eif3m (+27989), Ccdc73 (+102767)
chr2	105270607	105270836	8	43	9.3037e-07	Pax6 (-238331), Rcn1 (-31246)
chr2	105515332	105515936	41	3	8.6966e-10	Pax6 (+6581), Elp4 (+229087)
chr2	105609962	105610217	78	2	1.68456e-22	Pax6 (+101037), Elp4 (+134631)
chr2	105922131	105922402	22	4	0.000524757	Mpped2 (-611159), Dnajc24 (-78561)
chr2	109023232	109023533	12	1	0.000793457	Mettl15 (+95064)
chr2	109088903	109089381	10	0	0.000488281	Mettl15 (+29305)
chr2	109799224	109799501	2	48	1.96939e-12	Ccdc34 (-58611), Lgr4 (+41559)
chr2	112101911	112102237	3	46	7.07757e-11	Slc12a6 (-4902), Nutm1 (-2626), Nop10 (-9)
chr2	112341295	112341677	40	5	5.24158e-08	Aven (+8365), Ryr3 (+529002)
chr2	112640199	112640561	24	0	1e-50	Ryr3 (+230108), Aven (+307259)
chr2	113145462	113145793	19	2	0.000176022	Fmn1 (-22311), Tmco5b (+19739)
chr2	113488228	113488642	42	3	4.65525e-10	Grem1 (+110368), Fmn1 (+320496)
chr2	115590385	115591059	2	14	0.000915527	BC052040 (+183270), Meis2 (+300061)
chr2	116815761	116816357	5	42	2.93656e-08	Spred1 (-131051), Tmco5 (+111615)
chr2	116930979	116931787	10	0	0.000488281	Spred1 (-15727), Tmco5 (+226939)
chr2	117006224	117006582	28	1	7.21468e-08	Fam98b (-69072), Spred1 (+59293)
chr2	117086922	117087329	2	20	9.70396e-05	Fam98b (+11651), Rasgrp1 (+81611)
chr2	117154145	117154774	36	9	8.55285e-05	Rasgrp1 (+14277), Fam98b (+78985)
chr2	117688012	117688505	10	0	0.000488281	Rasgrp1 (-519522), Thbs1 (-249353)
chr2	117708611	117708993	25	5	0.000345428	Rasgrp1 (-540065), Thbs1 (-228810)
chr2	117738444	117738734	58	6	3.65517e-12	Rasgrp1 (-569852), Thbs1 (-199023)
chr2	117791238	117791921	9	36	8.55285e-05	Rasgrp1 (-622843), Thbs1 (-146032)
chr2	117814923	117815312	2	77	9.29597e-21	Rasgrp1 (-646381), Thbs1 (-122494)
chr2	117821929	117822785	1	18	0.000317691	Rasgrp1 (-653620), Thbs1 (-115255)
chr2	117837555	117837811	10	55	1.78419e-08	Rasgrp1 (-668946), Thbs1 (-99929)
chr2	117838887	117839321	1	22	2.91046e-05	Rasgrp1 (-670367), Thbs1 (-98508)
chr2	118082281	118082842	77	6	5.26214e-18	Fsip1 (+140)
chr2	118198757	118199542	45	4	5.02192e-10	Gpr176 (+5)
chr2	118199586	118199978	109	13	2.55516e-22	Gpr176 (-627)
chr2	118267961	118268249	3	35	6.57448e-08	Srp14 (+37342), Eif2ak4 (+53751)
chr2	118316903	118317705	14	1	0.000228882	Srp14 (-11857), Bmf (+58119)
chr2	118359588	118360278	22	4	0.000524757	Srp14 (-54486), Bmf (+15490)
chr2	118369961	118370579	21	2	5.32544e-05	Srp14 (-64823), Bmf (+5153)
chr2	118373148	118373604	3	64	7.08092e-16	Srp14 (-67929), Bmf (+2047)
chr2	118388152	118388515	28	3	4.44083e-06	Bub1b (-35613), Bmf (-12911)
chr2	118464521	118464772	41	1	6.5668e-12	Pak6 (-24392), Bub1b (+40700)
chr2	118525938	118526300	10	0	0.000488281	Ankrd63 (+3580), Pak6 (+37080)
chr2	118528542	118528974	0	17	3.43323e-05	Ankrd63 (+941)
chr2	118585703	118585957	65	15	5.55888e-09	Plcb2 (-31656), A430105I19Rik (+2567)
chr2	118605266	118605649	85	2	7.89347e-25	Disp2 (0)
chr2	118671707	118672349	27	6	0.000363255	Ivd (-15662), Knstrn (+32289)
chr2	118722360	118722662	44	9	1.02298e-06	Bahd1 (-4678)
chr2	118798383	118798749	116	10	1.01276e-26	Chst14 (+46333), Ccdc32 (+56563)
chr2	118840631	118841326	85	5	2.14048e-21	Ccdc32 (+14150), Chst14 (+88746)
chr2	118860853	118861155	73	6	1.17022e-16	Rpusd2 (+478)
chr2	118999975	119000220	26	1	2.68333e-07	Gm14137 (-147)
chr2	119122543	119122759	1	20	9.70396e-05	Dll4 (-28869), Vps18 (+8173)
chr2	119182503	119183133	3	31	7.42433e-07	Chac1 (+5853), Ino80 (+120605)
chr2	119413255	119413456	2	27	1.34822e-06	Nusap1 (-30678), Chp1 (+39923)
chr2	119698274	119698892	31	4	3.67155e-06	Mga (-24381), Tyro3 (+73333)
chr2	119698915	119699217	38	0	1e-50	Mga (-23898), Tyro3 (+73816)
chr2	119723592	119723917	3	46	7.07757e-11	Mga (+791)
chr2	119919854	119920137	38	4	3.4203e-08	Sptbn5 (-36763), Ehd4 (+60346)
chr2	119923091	119923420	26	1	2.68333e-07	Sptbn5 (-40023), Ehd4 (+57086)
chr2	119923617	119923949	18	2	0.000317691	Sptbn5 (-40550), Ehd4 (+56559)
chr2	119960509	119960870	78	7	1.94504e-17	Sptbn5 (-77457), Ehd4 (+19652)
chr2	120304388	120304722	39	3	3.02037e-09	Capn3 (+15240), Zfp106 (+84988)
chr2	120384502	120384892	3	30	1.35188e-06	Zfp106 (+4846), Capn3 (+95382)
chr2	120397982	120398297	14	123	1.21467e-22	Snap23 (+4707), Lrrc57 (+36911)
chr2	120403962	120404495	1	14	0.000915527	Snap23 (+10796), Lrrc57 (+30822)
chr2	120908192	120908753	1	20	9.70396e-05	Epb4.2 (-45665), Tgm5 (+3104)
chr2	121632585	121633189	31	3	7.42433e-07	Frmd5 (-64)
chr2	121692199	121693443	49	3	2.98656e-12	Casc4 (+115)
chr2	121990162	121990429	3	75	5.50872e-19	Trim69 (+3860), Patl2 (+21629)
chr2	122128442	122128918	27	3	8.00797e-06	Duox2 (-4779), Duoxa2 (+4044)
chr2	122234158	122234568	25	3	2.57449e-05	Shf (-41799), Slc28a2 (-16763)
chr2	122234602	122235214	28	5	7.25547e-05	Shf (-42344), Slc28a2 (-16218)
chr2	122398242	122398584	3	60	9.3777e-15	Gatm (+38626), Gm14085 (+87736)
chr2	122527796	122528890	15	0	1.52588e-05	Slc30a4 (+32)
chr2	122534929	122535294	15	0	1.52588e-05	Bloc1s6 (-29127), Slc30a4 (-6737)
chr2	122606154	122606512	1	16	0.000291824	Sqrdl (+15360)
chr2	123138010	123138217	17	2	0.000163078	Sqrdl (+547141)
chr2	124399473	124399871	17	2	0.000163078	Sema6d (-36637)
chr2	124435963	124436417	28	2	7.23141e-07	Sema6d (-119)
chr2	124558279	124558708	15	1	0.00012207	Slc24a5 (-335366), Sema6d (+122185)
chr2	124566391	124567272	11	0	0.000244141	Slc24a5 (-327028), Sema6d (+130523)
chr2	124577602	124577929	50	7	1.8647e-09	Slc24a5 (-316094), Sema6d (+141457)
chr2	124579371	124579922	149	22	3.765e-28	Slc24a5 (-314213), Sema6d (+143338)
chr2	124949236	124949626	14	1	0.000228882	Myef2 (-69)
chr2	124961580	124961869	26	0	1e-50	Ctxn2 (-703)
chr2	125014874	125015353	36	4	2.01855e-07	Dut (-57812), Slc12a1 (+36873)
chr2	125072794	125074048	351	80	2.14908e-55	Dut (+495)
chr2	125154816	125155089	88	15	7.09254e-15	Gm9913 (-175872), Dut (+82027)
chr2	125282196	125282452	20	2	9.70396e-05	Gm9913 (-48501), Dut (+209398)
chr2	125415045	125415340	1	15	0.000518799	Fbn1 (-83072), Cep152 (+35656)
chr2	125492900	125493136	7	50	5.76687e-09	Cep152 (-42169), Eid1 (-5813)
chr2	125691702	125692311	87	10	8.83487e-18	Galk2 (+164)
chr2	125991438	125991724	52	7	5.97463e-10	Dtwd1 (+13704), Atp8b4 (+325728)
chr2	126162920	126163270	6	73	1.37615e-15	Atp8b4 (+154214), Dtwd1 (+185218)
chr2	126223321	126223570	60	12	2.77131e-09	Atp8b4 (+93863), Dtwd1 (+245569)
chr2	126299845	126300200	11	49	1.12543e-06	Atp8b4 (+17286), Dtwd1 (+322146)
chr2	126317079	126317659	7	86	3.08703e-18	Atp8b4 (-60)
chr2	126325349	126326210	20	113	1.30552e-16	Slc27a2 (-52363), Atp8b4 (-8471)
chr2	126353153	126353588	2	115	7.47988e-32	Atp8b4 (-36062), Slc27a2 (-24772)
chr2	126419495	126419854	42	9	2.82006e-06	Hdc (+24739), Slc27a2 (+41532)
chr2	126427549	126428662	31	159	1.62967e-21	Hdc (+16308), Slc27a2 (+49963)
chr2	126896086	126896741	108	26	1.25222e-14	Blvra (+11)
chr2	127126481	127126911	1	14	0.000915527	Dusp2 (-35199), Stard7 (+30731)
chr2	127127565	127128107	8	43	9.3037e-07	Dusp2 (-34059), Stard7 (+31871)
chr2	127136505	127136690	40	8	2.62573e-06	Dusp2 (-25297), Stard7 (+40633)
chr2	127331661	127332307	9	36	8.55285e-05	Fahd2a (-61698), Kcnip3 (+15122)
chr2	127385220	127385577	16	2	0.000291824	Prom2 (-18196), Zfp661 (+27431)
chr2	127544524	127545047	49	6	7.4155e-10	Mal (-62355), Mall (+10882)
chr2	127722046	127722297	3	19	0.000761951	Bcl2l11 (-229603), Acoxl (+41808)
chr2	127753206	127753648	30	4	6.49166e-06	Bcl2l11 (-198348), Acoxl (+73063)
chr2	127891203	127891684	4	53	6.76497e-12	Bcl2l11 (-60331), Acoxl (+211080)
chr2	127962867	127963169	2	34	1.64603e-08	Gm355 (-453927), Bcl2l11 (+11243)
chr2	127979267	127979715	31	4	3.67155e-06	Gm355 (-437454), Bcl2l11 (+27716)
chr2	128042797	128043119	2	18	0.000317691	Gm355 (-373987), Bcl2l11 (+91183)
chr2	128120335	128120713	15	1	0.00012207	Gm355 (-296421), Bcl2l11 (+168749)
chr2	128159811	128160166	1	14	0.000915527	Gm355 (-256956), Bcl2l11 (+208214)
chr2	128190042	128190269	4	170	3.8973e-45	Gm355 (-226789), Bcl2l11 (+238381)
chr2	128228781	128229274	135	11	8.57619e-32	Gm355 (-187917), Bcl2l11 (+277253)
chr2	128238034	128239098	102	20	6.36665e-16	Gm355 (-178379), Bcl2l11 (+286791)
chr2	128244742	128245091	2	29	3.86946e-07	Gm355 (-172028), Bcl2l11 (+293142)
chr2	128248378	128248721	6	25	0.000959058	Gm355 (-168395), Bcl2l11 (+296775)
chr2	128253852	128254637	2	70	9.85887e-19	Gm355 (-162700), Bcl2l11 (+302470)
chr2	128254748	128255348	6	69	1.59155e-14	Gm355 (-161897), Bcl2l11 (+303273)
chr2	128864294	128865124	20	2	9.70396e-05	Gm10762 (-71248), Gm14025 (+9199)
chr2	129000228	129000570	17	0	3.8147e-06	Slc20a1 (-24101), Chchd5 (+44963)
chr2	129009354	129010025	14	0	3.05176e-05	Slc20a1 (-14810), Chchd5 (+54254)
chr2	129053497	129053744	32	5	8.40765e-06	Slc20a1 (+29121), Ckap2l (+69327)
chr2	129068742	129069083	0	33	2.65017e-09	Slc20a1 (+44413), Ckap2l (+54035)
chr2	129081790	129082107	19	2	0.000176022	Ckap2l (+40999), Slc20a1 (+57449)
chr2	129140613	129141064	1	14	0.000915527	Il1a (-5131), Il1b (+56036)
chr2	129198907	129199741	18	134	9.03e-23	Il1b (-2449)
chr2	129206859	129207155	1	15	0.000518799	Il1b (-10132), F830045P16Rik (+155331)
chr2	129235949	129236535	0	13	0.000427246	Il1b (-39367), F830045P16Rik (+126096)
chr2	129239154	129239718	5	28	7.25547e-05	Il1b (-42561), F830045P16Rik (+122902)
chr2	129340721	129341060	1	21	5.32544e-05	Il1b (-144016), F830045P16Rik (+21447)
chr2	129372373	129373052	8	59	1.48588e-10	Sirpa (-46578), F830045P16Rik (-10375)
chr2	129411514	129411724	2	26	2.50719e-06	F830045P16Rik (-49281), Sirpa (-7672)
chr2	129411748	129412281	2	62	1.98712e-16	F830045P16Rik (-49677), Sirpa (-7276)
chr2	129417573	129419952	69	361	2.75312e-46	Sirpa (-528)
chr2	129421622	129422061	21	4	0.000884861	Sirpa (+2551), Pdyn (+103727)
chr2	129459064	129459520	1	24	8.5974e-06	Sirpa (+40001), Pdyn (+66277)
chr2	129699305	129699514	15	1	0.00012207	Tgm3 (-138675), Stk35 (+73157)
chr2	129721071	129721441	2	21	5.32544e-05	Tgm3 (-116829), Stk35 (+95003)
chr2	129869491	129869938	2	57	5.38942e-15	Tgm6 (-79296), Tgm3 (+31630)
chr2	130072798	130073001	34	5	2.78732e-06	Nop56 (-27266), Tmc2 (+51970)
chr2	130117296	130117651	69	6	1.37615e-15	Ebf4 (-4201)
chr2	130461155	130462137	55	2	5.38942e-15	Ubox5 (-5872), Lzts3 (+2185)
chr2	130493202	130493718	43	4	1.69415e-09	Ddrgk1 (-3065), Itpa (+114)
chr2	130523105	130523502	40	7	8.11494e-07	Slc4a11 (-49)
chr2	130755528	130756192	5	55	1.29255e-11	Atrn (+23629), Gfra4 (+112558)
chr2	130776321	130776600	4	47	2.72697e-10	Atrn (+44230), Gfra4 (+91957)
chr2	130803426	130803719	87	1	6.41585e-27	Gfra4 (+64845), Atrn (+71342)
chr2	130915365	130915795	11	47	2.97944e-06	Siglec1 (-3079)
chr2	130968424	130968759	80	3	7.77738e-22	Gm11037 (+9359), 1700037H04Rik (+17164)
chr2	131004819	131005376	23	1	1.90362e-06	Spef1 (-4161), Cenpb (+705)
chr2	131022298	131022974	4	43	3.10296e-09	Ap5s1 (-13540), Cdc25b (+9951)
chr2	131163272	131163794	3	48	2.00252e-11	Rnf24 (+15084), Pank2 (+75297)
chr2	131249286	131249692	4	21	0.000884861	Rnf24 (-70872), Smox (-68190)
chr2	131304772	131305020	0	50	3.04803e-14	Rnf24 (-126279), Smox (-12783)
chr2	131322930	131323187	15	1	0.00012207	Smox (+5380), Adra1d (+64960)
chr2	131371164	131371677	72	3	2.86381e-19	Adra1d (+16598), Smox (+53742)
chr2	131646764	131647182	75	6	3.39298e-17	Erv3 (+38510), 4930425F17Rik (+173412)
chr2	131648237	131648555	39	9	1.25177e-05	Erv3 (+37087), 4930425F17Rik (+174835)
chr2	131651204	131651530	21	3	0.000251971	Erv3 (+34116), 4930425F17Rik (+177806)
chr2	131673349	131673559	131	0	1e-50	Erv3 (+12029), 4930425F17Rik (+199893)
chr2	131829780	131830157	37	5	2.93222e-07	Rassf2 (+25768), Prnd (+53371)
chr2	131865464	131866231	37	2	1.27742e-09	Rassf2 (-10111), Slc23a2 (+104996)
chr2	131957056	131957457	30	7	0.000226464	Rassf2 (-101520), Slc23a2 (+13587)
chr2	132006197	132006474	0	23	1.90362e-06	Slc23a2 (-35492), Tmem230 (+67207)
chr2	132091831	132092434	4	85	9.86648e-21	Cds2 (+3249), Prokr2 (+119003)
chr2	132119823	132120237	19	3	0.000761951	Cds2 (+31146), Prokr2 (+91106)
chr2	132342249	132342501	5	25	0.000345428	Prokr2 (-131239), Gpcpd1 (+61594)
chr2	132423887	132424244	0	12	0.000793457	1110034G24Rik (-88601), Gpcpd1 (-20097)
chr2	132424867	132425317	2	18	0.000317691	1110034G24Rik (-87575), Gpcpd1 (-21123)
chr2	132433487	132433842	4	55	1.95111e-12	1110034G24Rik (-79002), Gpcpd1 (-29696)
chr2	132514911	132515274	3	54	4.41063e-13	Chgb (-91921), 1110034G24Rik (+2426)
chr2	132541993	132542263	12	0	0.00012207	Chgb (-64886), 1110034G24Rik (+29461)
chr2	132550877	132551593	16	3	0.00092411	Chgb (-55779), 1110034G24Rik (+38568)
chr2	132554828	132555118	37	5	2.93222e-07	Chgb (-52041), 1110034G24Rik (+42306)
chr2	132699482	132699980	14	92	5.72716e-15	Lrrn4 (+6896), Crls1 (+27329)
chr2	132704838	132705941	35	5	1.59565e-06	Lrrn4 (+1237), Crls1 (+32988)
chr2	133375994	133376271	34	3	1.2097e-07	Bmp2 (-1762)
chr2	133440518	133440781	37	7	3.97851e-06	Bmp2 (+62755), Hao1 (+939454)
chr2	134314403	134314815	5	26	0.000206583	Hao1 (+65495), Bmp2 (+936714)
chr2	134517973	134518169	2	61	3.84906e-16	Plcb1 (-93824), Tmx4 (-48190)
chr2	134611602	134612026	2	23	1.5846e-05	Plcb1 (-81)
chr2	134885595	134885802	1	27	1.34822e-06	Plcb4 (-681867), Plcb1 (+273804)
chr2	135155934	135156336	106	10	1.59853e-23	Plcb4 (-411431), Plcb1 (+544240)
chr2	135359867	135360185	8	35	5.32994e-05	Plcb4 (-207540), Plcb1 (+748131)
chr2	135388155	135388884	9	57	1.76946e-09	Plcb4 (-179046), Plcb1 (+776625)
chr2	135453401	135453989	3	36	3.56505e-08	Plcb4 (-113871), Plcb1 (+841800)
chr2	135557407	135557715	1	19	0.000176022	Plcb4 (-10005), Plcb1 (+945666)
chr2	135623732	135624480	46	5	1.56363e-09	Lamp5 (-259557), Plcb4 (+56540)
chr2	135710205	135710731	8	32	0.000224208	Lamp5 (-173195), Plcb4 (+142902)
chr2	135752561	135752947	38	4	3.4203e-08	Lamp5 (-130909), Plcb4 (+185188)
chr2	135756698	135757136	8	34	8.65321e-05	Lamp5 (-126746), Plcb4 (+189351)
chr2	135793002	135793141	139	23	1.28824e-24	Lamp5 (-90591), Plcb4 (+225506)
chr2	136939705	136940941	0	13	0.000427246	Jag1 (+2057), Slx4ip (+222419)
chr2	138956749	138956995	7	126	3.73142e-29	Sptlc3 (-362784), Btbd3 (+852643)
chr2	140220446	140222003	284	55	8.06703e-49	Macrod2 (+133)
chr2	140496914	140497387	41	10	1.26216e-05	Flrt3 (+35), Flrt3 (+54)
chr2	140619958	140620372	3	43	4.65525e-10	Flrt3 (-122960)
chr2	140745367	140745647	72	7	1.37861e-15	Flrt3 (-248302)
chr2	140752727	140752978	150	12	8.54019e-36	Flrt3 (-255648)
chr2	140986194	140986565	1	20	9.70396e-05	Flrt3 (-489175)
chr2	143725227	143725941	12	84	3.22473e-14	Bfsp1 (-36905), Dstn (-15472)
chr2	143876643	143876927	32	8	0.000224208	Mgme1 (-219851), Banf2 (+17990)
chr2	144022937	144023161	36	5	9.10203e-07	Mgme1 (-73587), Banf2 (+164254)
chr2	144029215	144029466	20	3	0.000439599	Mgme1 (-67295), Banf2 (+170546)
chr2	144043080	144043295	2	15	0.000518799	Mgme1 (-53448), Banf2 (+184393)
chr2	144054169	144055074	25	1	5.16413e-07	Mgme1 (-42014), Banf2 (+195827)
chr2	144056653	144057449	48	3	1.06319e-11	Mgme1 (-39585), Banf2 (+198256)
chr2	144058861	144059734	37	2	1.27742e-09	Mgme1 (-37338), Banf2 (+200503)
chr2	144072041	144072544	12	1	0.000793457	Mgme1 (-24343), Banf2 (+213498)
chr2	144072899	144073582	30	2	2.06591e-07	Mgme1 (-23395), Banf2 (+214446)
chr2	144267049	144267457	32	140	6.45623e-17	Csrp2bp (+72534), Dzank1 (+85897)
chr2	144284646	144285257	50	5	7.90866e-11	Dzank1 (+68198), Csrp2bp (+90233)
chr2	144376220	144376844	137	6	1.64028e-37	Rbbp9 (+73)
chr2	144379540	144380007	66	5	2.34671e-15	Rbbp9 (-3169), Sec23b (-2218)
chr2	144545594	144546646	3	28	4.44083e-06	Scp2d1 (-103282), Dtd1 (+120487)
chr2	144555552	144555921	1	14	0.000915527	Scp2d1 (-93665), Dtd1 (+130104)
chr2	144579397	144579788	92	2	3.64296e-27	Scp2d1 (-69809), Dtd1 (+153960)
chr2	144590951	144591292	8	46	1.91e-07	Scp2d1 (-58280), Dtd1 (+165489)
chr2	145022901	145023164	31	4	3.67155e-06	Rin2 (-588683), Slc24a3 (+29543)
chr2	145051196	145052394	11	179	5.62915e-40	Rin2 (-559921), Slc24a3 (+58305)
chr2	145059537	145060027	12	123	4.43073e-24	Rin2 (-551934), Slc24a3 (+66292)
chr2	145399871	145400276	2	16	0.000291824	Rin2 (-211642), Slc24a3 (+406584)
chr2	145579702	145580003	0	12	0.000793457	Rin2 (-31863), Slc24a3 (+586363)
chr2	145685047	145685518	22	167	2.13124e-28	Naa20 (-43694), Rin2 (+73567)
chr2	145888116	145888384	99	7	6.441e-24	Insm1 (-159407), Crnkl1 (-127500)
chr2	145942742	145943395	68	7	1.53644e-14	Crnkl1 (-182319), Insm1 (-104588)
chr2	145959842	145960091	63	5	1.51507e-14	Crnkl1 (-199217), Insm1 (-87690)
chr2	146040174	146040777	105	5	7.66454e-28	Crnkl1 (-279726), Insm1 (-7181)
chr2	146046696	146048600	92	9	4.37955e-20	Insm1 (-9)
chr2	146051479	146052246	57	3	1.78551e-14	Insm1 (+4206), Ralgapa2 (+285877)
chr2	146081733	146082085	97	16	6.31792e-17	Insm1 (+34252), Ralgapa2 (+255831)
chr2	146240421	146240718	42	2	5.08136e-11	Ralgapa2 (+97170), Insm1 (+192913)
chr2	146342583	146342970	1	22	2.91046e-05	Plk1s1 (-338823), Ralgapa2 (-5037)
chr2	146386231	146386741	2	19	0.000176022	Plk1s1 (-295114), Ralgapa2 (-48746)
chr2	147133617	147133911	58	5	6.13004e-13	Pax1 (-56966), 6430503K07Rik (+120604)
chr2	147563991	147564477	63	4	1.93016e-15	Foxa2 (+308471), Pax1 (+373504)
chr2	147721375	147721697	68	4	4.23003e-17	Foxa2 (+151169), Pax1 (+530806)
chr2	147935922	147936204	52	0	1e-50	Sstr4 (-285050), Foxa2 (-63358)
chr2	147949588	147949933	135	11	8.57619e-32	Sstr4 (-271352), Foxa2 (-77056)
chr2	148176255	148176590	7	45	9.27544e-08	Foxa2 (-303718), Sstr4 (-44690)
chr2	148218864	148219321	0	18	1.81198e-05	Sstr4 (-2020)
chr2	148222732	148223542	3	26	1.4387e-05	Sstr4 (+2024), Thbd (+10787)
chr2	148317973	148318259	2	41	1.85193e-10	Nxt1 (-180221), Cd93 (-48817)
chr2	148347631	148348413	0	41	1.28246e-11	Nxt1 (-150315), Cd93 (-78723)
chr2	148352791	148353120	3	35	6.57448e-08	Nxt1 (-145381), Cd93 (-83657)
chr2	148411026	148411310	9	117	7.07866e-25	Cd93 (-141869), Nxt1 (-87169)
chr2	148532199	148532479	79	12	3.22473e-14	Gzf1 (+25580), Napb (+25864)
chr2	148589360	148590333	43	2	2.6575e-11	Cst11 (+7386), Cstl1 (+13753)
chr2	148682754	148683025	18	1	1.81198e-05	9230104L09Rik (-6220), Cst3 (+18422)
chr2	148702829	148703733	65	5	4.37414e-15	Cst3 (-1969)
chr2	148710480	148710936	52	10	3.01513e-08	Cst3 (-9396), Gm1330 (+118279)
chr2	149109023	149109467	24	1	9.92317e-07	Gm10750 (-266272), Cst10 (-121740)
chr2	149447737	149447983	28	4	2.00514e-05	Syndig1 (-208664), Cst10 (+216875)
chr2	149486943	149487315	8	93	2.74009e-19	Syndig1 (-169395), Cst10 (+256144)
chr2	150136609	150137486	154	37	1.44517e-21	3300002I08Rik (+51453), Gm14124 (+53795)
chr2	150188138	150189077	141	18	2.83777e-28	3300002I08Rik (-107)
chr2	150201634	150201873	32	3	4.06573e-07	3300002I08Rik (-13253), Zfp442 (+75468)
chr2	150276955	150277554	74	9	1.19117e-14	Zfp442 (-33)
chr2	150392779	150393194	31	2	1.1007e-07	Cst7 (-3164)
chr2	150395897	150396384	26	1	2.68333e-07	Cst7 (-10)
chr2	150430557	150431014	0	16	6.48499e-05	Apmap (+3517), Cst7 (+34635)
chr2	150472159	150473018	49	5	1.44175e-10	Apmap (-38286), Acss1 (+21405)
chr2	150473075	150473828	283	5	6.99798e-91	Apmap (-39149), Acss1 (+20542)
chr2	150482889	150483347	101	21	3.40105e-15	Apmap (-48815), Acss1 (+10876)
chr2	150490840	150492084	36	2	4.59893e-09	Apmap (-57159), Acss1 (+2532)
chr2	150492506	150494538	25	4	0.000105172	Acss1 (+472)
chr2	150656351	150657683	12	1	0.000793457	Pygb (+44546), Abhd12 (+73460)
chr2	150686849	150687362	27	1	1.3923e-07	Abhd12 (+43371), Pygb (+74635)
chr2	150700304	150700640	4	41	1.03468e-08	Abhd12 (+30005), Pygb (+88001)
chr2	151359306	151359785	12	48	4.74778e-06	Fkbp1a (-8673), Nsfl1c (+39628)
chr2	151574094	151574382	96	7	4.2495e-23	Rspo4 (-94425), Psmf1 (-7192)
chr2	151701908	151702221	50	7	1.8647e-09	Angpt4 (-34878), Rspo4 (+33402)
chr2	151736679	151737053	15	2	0.000518799	Angpt4 (-77)
chr2	151796592	151797022	22	0	1e-50	Fam110a (+9148), Angpt4 (+59864)
chr2	151806868	151807404	174	11	1.13269e-44	Fam110a (-1181)
chr2	151811190	151811957	298	48	3.30445e-57	Slc52a3 (-10697), Fam110a (-5619)
chr2	151906472	151906934	136	12	3.23355e-31	Scrt2 (-562)
chr2	151907378	151908000	31	4	3.67155e-06	Scrt2 (+424)
chr2	152194480	152194898	117	20	3.9975e-20	Trib3 (-24921), Nrsn2 (+7685)
chr2	152231754	152232252	14	1	0.000228882	Sox12 (-8221), Zcchc3 (+8777)
chr2	152582233	152583019	35	0	1e-50	Cox4i2 (+2717), Bcl2l1 (+74838)
chr2	152610378	152610650	3	30	1.35188e-06	Cox4i2 (+30605), Bcl2l1 (+46950)
chr2	152619842	152620757	56	1	1.37926e-16	Bcl2l1 (+37164), Cox4i2 (+40391)
chr2	152635971	152636231	154	7	4.45363e-42	Bcl2l1 (+21363), Cox4i2 (+56192)
chr2	152641517	152642612	22	4	0.000524757	Bcl2l1 (+15399), Cox4i2 (+62156)
chr2	152828280	152828555	47	4	1.47831e-10	Pdrg1 (+12745), Ttll9 (+40176)
chr2	152934416	152935076	2	28	7.23141e-07	Hck (+542)
chr2	152942993	152943290	2	24	8.5974e-06	Tm9sf4 (-43897), Hck (+8938)
chr2	152954533	152955086	112	13	4.34327e-23	Tm9sf4 (-32229), Hck (+20606)
chr2	153145011	153145357	4	24	0.000180819	Asxl1 (-26397), Kif3b (+28035)
chr2	153161937	153162218	60	2	1.02535e-16	Asxl1 (-9503), Kif3b (+44929)
chr2	153270128	153270500	14	88	5.13878e-14	4930404H24Rik (-48212), Asxl1 (+98733)
chr2	153308986	153309478	20	2	9.70396e-05	4930404H24Rik (-9294), Asxl1 (+137651)
chr2	153318057	153318615	26	3	1.4387e-05	4930404H24Rik (-190)
chr2	153318625	153319209	22	1	3.6452e-06	4930404H24Rik (+391)
chr2	153335372	153335820	71	4	6.19877e-18	4930404H24Rik (+17070), 8430427H17Rik (+20111)
chr2	153337713	153338136	118	5	4.28619e-32	8430427H17Rik (+17782), 4930404H24Rik (+19399)
chr2	153369584	153370131	140	6	2.30031e-38	8430427H17Rik (-14151), Commd7 (+88609)
chr2	153433918	153434295	32	4	2.06891e-06	8430427H17Rik (-78400), Commd7 (+24360)
chr2	153604724	153605043	32	3	4.06573e-07	Efcab8 (-19471), Mapre1 (+37874)
chr2	153605071	153605469	35	5	1.59565e-06	Efcab8 (-19085), Mapre1 (+38260)
chr2	153676416	153677047	24	3	4.58721e-05	Sun5 (+20088), Efcab8 (+52377)
chr2	153687567	153688378	13	0	6.10352e-05	Sun5 (+8847), Efcab8 (+63618)
chr2	153750330	153750947	21	3	0.000251971	Bpifb4 (-19020), Bpifb3 (+6673)
chr2	153755587	153755955	28	3	4.44083e-06	Bpifb4 (-13888), Bpifb3 (+11805)
chr2	153779618	153779955	38	4	3.4203e-08	Bpifa6 (-20894), Bpifb4 (+10128)
chr2	154558438	154558764	1	19	0.000176022	C130057N11Rik (-58268), Chmp4b (+75847)
chr2	154844765	154845121	29	5	4.26424e-05	Gm14226 (+941)
chr2	154899612	154900490	109	24	5.61792e-16	Ahcy (+182)
chr2	154908184	154908483	110	12	2.67205e-23	Itch (-50911), Ahcy (-8101)
chr2	154959565	154959956	37	4	6.19675e-08	Itch (+516)
chr2	155069087	155069392	2	67	7.23462e-18	Map1lc3a (-32793), Dynlrb1 (+6969)
chr2	155439171	155439485	19	2	0.000176022	Myh7b (+2380), Trpc4ap (+78792)
chr2	155467566	155467843	3	24	4.58721e-05	Myh7b (+30757), Trpc4ap (+50415)
chr2	155674139	155674374	20	1	1.32845e-05	Fam83c (-13667), Uqcc (+81789)
chr2	155704697	155705005	3	20	0.000439599	Fam83c (-44261), Uqcc (+51195)
chr2	155787537	155787987	30	3	1.35188e-06	Cep250 (+5468), 6430550D23Rik (+45893)
chr2	155799793	155800296	40	9	7.64979e-06	Cep250 (+17751), 6430550D23Rik (+33610)
chr2	156218609	156218817	0	14	0.000228882	Scand1 (-80443), Epb4.1l1 (-28124)
chr2	156247359	156247707	23	4	0.000309031	Epb4.1l1 (+696)
chr2	156603416	156603712	28	1	7.21468e-08	Tgif2 (-62249), Myl9 (+2408)
chr2	156665691	156665930	29	3	2.45416e-06	Tgif2 (-2)
chr2	156666757	156667164	19	0	9.53674e-07	Tgif2 (+1148), 4930518I15Rik (+16721)
chr2	156676119	156676783	1	16	0.000291824	4930518I15Rik (+7231), Tgif2 (+10638)
chr2	156700180	156700449	1	17	0.000163078	1110008F13Rik (+11451), Sla2 (+12499)
chr2	156712753	156713146	159	12	8.74017e-39	Sla2 (-136)
chr2	156744365	156744658	17	0	3.8147e-06	Sla2 (-31698), Ndrg3 (+73267)
chr2	156832307	156832515	12	0	0.00012207	Dsn1 (+400)
chr2	156856675	156856863	38	1	4.88259e-11	Dsn1 (-23958), Soga1 (+48221)
chr2	156889035	156890376	144	23	4.57186e-26	Dsn1 (-56895), Soga1 (+15284)
chr2	156954886	156955170	3	23	8.13567e-05	Samhd1 (+5973), Tldc2 (+42237)
chr2	156991603	156991775	1	96	2.74213e-26	Samhd1 (-30688), Rbl1 (+38559)
chr2	157392971	157393372	3	48	2.00252e-11	Blcap (-1099)
chr2	157919084	157919369	1	17	0.000163078	Tgm2 (+52945), Rprd1b (+64770)
chr2	157958680	157959263	6	35	5.88287e-06	Tgm2 (+13200), Rprd1b (+104515)
chr2	158000105	158001709	55	234	4.0806e-26	Tgm2 (-28735), 1700060C20Rik (-16838)
chr2	158015199	158015530	5	91	2.14048e-21	1700060C20Rik (-2380)
chr2	158033631	158033894	2	25	4.64966e-06	1700060C20Rik (+16018), D630003M21Rik (+21195)
chr2	158136520	158137206	2	30	2.06591e-07	Snhg11 (-64511), Lbp (+4634)
chr2	158187668	158187976	33	3	2.22053e-07	Snhg11 (-13552), Lbp (+55593)
chr2	158365390	158365612	7	58	5.98244e-11	Slc32a1 (-71002), Arhgap40 (+26969)
chr2	158382078	158382380	21	0	1e-50	Slc32a1 (-54274), Arhgap40 (+43697)
chr2	158432182	158432443	3	24	4.58721e-05	Slc32a1 (-4190)
chr2	158467735	158468024	91	6	2.26076e-22	Ppp1r16b (-23254), Actr5 (+17256)
chr2	158478848	158479145	2	39	6.71891e-10	Ppp1r16b (-12137), Actr5 (+28373)
chr2	158492079	158493904	218	53	3.10724e-31	Fam83d (-100837), Ppp1r16b (+1858)
chr2	160192713	160193114	160	8	5.69284e-43	Mafb (-113)
chr2	160193622	160193952	24	3	4.58721e-05	Mafb (-986)
chr2	160204046	160204336	42	5	1.64103e-08	Mafb (-11390), Gm14221 (+241516)
chr2	160277639	160278083	89	5	1.6496e-22	Mafb (-85060), Gm14221 (+167846)
chr2	160404481	160404720	38	4	3.4203e-08	Mafb (-211800), Gm14221 (+41106)
chr2	162484797	162485156	236	7	8.25555e-71	Ptprt (+1906)
chr2	162508507	162508743	225	13	5.96172e-60	Srsf6 (-248639), Ptprt (-21742)
chr2	163028633	163028951	53	2	2.00964e-14	Gtsf1l (-115202), Jph2 (+194893)
chr2	163078890	163079349	94	9	1.30084e-20	Gtsf1l (-165530), Jph2 (+144565)
chr2	163480804	163480988	1	15	0.000518799	Pkig (-3255)
chr2	163528102	163528500	21	3	0.000251971	Pkig (+44150), Ada (+47674)
chr2	163613538	163613883	25	2	4.64966e-06	Ada (-37736), Wisp2 (-32914)
chr2	163639910	163640146	44	6	2.3391e-08	Ada (-64053), Wisp2 (-6597)
chr2	163836708	163837161	0	26	2.68333e-07	Pabpc1l (-14251), Ywhab (+16239)
chr2	163872820	163873507	13	55	4.34835e-07	Pabpc1l (+21978), Tomm34 (+23674)
chr2	164198318	164198757	2	21	5.32544e-05	Rbpjl (-30156), Slpi (-16295)
chr2	164212735	164213061	3	102	1.01652e-26	Slpi (-30655), Rbpjl (-15796)
chr2	164248104	164249245	62	10	8.16483e-11	Matn4 (-18561), Sdc4 (+20011)
chr2	164322714	164323207	27	5	0.000122783	Pigt (-59)
chr2	164481439	164481739	10	60	1.24354e-09	Wfdc10 (+43), Wfdc9 (+494)
chr2	164505394	164505739	7	39	2.35096e-06	Wfdc11 (-5980), Wfdc13 (-5040)
chr2	164648832	164649077	22	1	3.6452e-06	Zswim1 (+769)
chr2	164658247	164659263	113	4	1.5299e-31	Spata25 (-4718), Neurl2 (+201), Ctsa (+382)
chr2	164688241	164688513	52	3	4.41063e-13	Pcif1 (-16488), Pltp (-5166)
chr2	164693978	164694365	30	1	1.93026e-08	Pltp (-10961), Pcif1 (-10693)
chr2	164704052	164704420	1	23	1.5846e-05	Pcif1 (-629)
chr2	164768271	164769228	16	128	1.46573e-22	Mmp9 (-4969)
chr2	164772850	164773922	9	51	4.48729e-08	Mmp9 (-333)
chr2	164887088	164887463	35	4	3.62826e-07	Cd40 (+6149), 1700025C18Rik (+28974)
chr2	165101503	165101834	45	6	1.32378e-08	Cdh22 (-41316), Slc35c2 (+11586)
chr2	165111055	165111646	7	39	2.35096e-06	Cdh22 (-50998), Slc35c2 (+1904)
chr2	165158198	165158425	19	3	0.000761951	Elmo2 (-15909), Zfp663 (+35917)
chr2	165478964	165479465	22	1	3.6452e-06	Eya2 (-1583)
chr2	165618298	165618613	33	1	2.65017e-09	Zmynd8 (+91723), Eya2 (+137658)
chr2	165659965	165660331	31	0	1e-50	Zmynd8 (+50031), Eya2 (+179350)
chr2	165677931	165678391	0	20	1.32845e-05	Zmynd8 (+32018), Eya2 (+197363)
chr2	165678755	165679100	2	41	1.85193e-10	Zmynd8 (+31251), Eya2 (+198130)
chr2	165773587	165773937	15	0	1.52588e-05	Zmynd8 (-63583), Ncoa3 (-44375)
chr2	165793318	165793575	54	5	7.04499e-12	Zmynd8 (-83268), Ncoa3 (-24690)
chr2	165855883	165856076	14	59	1.66069e-07	Ncoa3 (+37843), Sulf2 (+125183)
chr2	165856653	165857015	21	3	0.000251971	Ncoa3 (+38697), Sulf2 (+124329)
chr2	165953731	165953895	20	2	9.70396e-05	Sulf2 (+27350), Ncoa3 (+135676)
chr2	166220223	166220732	9	0	0.000976563	Sulf2 (-239315), Prex1 (+318854)
chr2	166232308	166232783	95	1	1.37372e-29	Sulf2 (-251383), Prex1 (+306786)
chr2	166250662	166251060	13	1	0.000427246	Sulf2 (-269698), Prex1 (+288471)
chr2	166297129	166297403	32	0	1e-50	Sulf2 (-316103), Prex1 (+242066)
chr2	166336394	166336701	21	3	0.000251971	Sulf2 (-355385), Prex1 (+202784)
chr2	166341801	166342130	2	66	1.40468e-17	Sulf2 (-360803), Prex1 (+197366)
chr2	166374478	166375135	5	27	0.000122783	Sulf2 (-393644), Prex1 (+164525)
chr2	166445872	166446501	14	1	0.000228882	Sulf2 (-465024), Prex1 (+93145)
chr2	166462396	166462787	39	1	2.5031e-11	Sulf2 (-481429), Prex1 (+76740)
chr2	166481286	166481628	2	28	7.23141e-07	Sulf2 (-500294), Prex1 (+57875)
chr2	166481671	166482149	1	19	0.000176022	Sulf2 (-500747), Prex1 (+57422)
chr2	166498191	166498484	13	83	2.15468e-13	Sulf2 (-517175), Prex1 (+40994)
chr2	166509787	166510036	4	42	5.67205e-09	Sulf2 (-528749), Prex1 (+29420)
chr2	166571290	166572098	51	8	4.265e-09	Trp53rk (-47573), Prex1 (-32362)
chr2	166597063	166597303	3	24	4.58721e-05	Prex1 (-57851), Trp53rk (-22084)
chr2	166650498	166650939	8	48	6.53914e-08	Cse1l (-80840), Arfgef2 (+19631)
chr2	166651997	166652709	15	1	0.00012207	Cse1l (-79206), Arfgef2 (+21265)
chr2	166701016	166701481	22	3	0.000143568	Cse1l (-30310), Arfgef2 (+70161)
chr2	166726418	166726641	52	3	4.41063e-13	Cse1l (-5029), Arfgef2 (+95442)
chr2	166907185	166907552	59	1	9.2098e-18	Znfx1 (-18854), Kcnb1 (+106930)
chr2	167124856	167125117	27	2	1.34822e-06	Ptgis (-58898), B4galt5 (+49696)
chr2	167142480	167142803	32	7	8.50813e-05	Ptgis (-76553), B4galt5 (+32041)
chr2	167193720	167194450	29	128	1.15103e-15	Slc9a8 (-53127), B4galt5 (-19402)
chr2	167330693	167331009	0	21	6.96633e-06	Snai1 (-32844), Rnf114 (+2262)
chr2	167414042	167415606	58	403	7.2289e-63	Ube2v1 (+42771), Snai1 (+51129)
chr2	167415800	167416476	2	56	1.04103e-14	Ube2v1 (+41457), Snai1 (+52443)
chr2	167506088	167506423	6	26	0.000592373	Tmem189 (-19200), Cebpb (-8159)
chr2	167513668	167515809	61	279	1.35667e-32	Cebpb (+324)
chr2	167538381	167538884	50	3	1.58027e-12	Ptpn1 (-219194), Cebpb (+24218)
chr2	167573761	167574206	38	8	7.29323e-06	Ptpn1 (-183843), Cebpb (+59569)
chr2	167579259	167579942	25	118	2.71742e-15	Ptpn1 (-178226), Cebpb (+65186)
chr2	167580577	167580927	37	6	1.16114e-06	Ptpn1 (-177075), Cebpb (+66337)
chr2	167598330	167598806	8	163	1.79422e-38	Ptpn1 (-159259), Cebpb (+84153)
chr2	167602683	167603210	3	38	1.04169e-08	Ptpn1 (-154880), Cebpb (+88532)
chr2	167610792	167611020	29	4	1.14329e-05	Ptpn1 (-146921), Cebpb (+96491)
chr2	167630360	167630856	18	2	0.000317691	Ptpn1 (-127219), Cebpb (+116193)
chr2	167715443	167715754	21	0	1e-50	Ptpn1 (-42228), Cebpb (+201184)
chr2	167735671	167736034	21	1	6.96633e-06	Ptpn1 (-21974), Cebpb (+221438)
chr2	167784320	167784721	21	4	0.000884861	Ptpn1 (+26694), Fam65c (+51597)
chr2	167942694	167942977	50	4	1.2572e-11	Pard6b (+36332), Adnp (+89776)
chr2	168030820	168031208	14	170	6.5136e-35	Adnp (+1598), Pard6b (+124510)
chr2	168158536	168158872	36	1	3.60939e-10	Kcng1 (-52072), Nfatc2 (+257056)
chr2	168166786	168167372	19	2	0.000176022	Kcng1 (-60447), Nfatc2 (+248681)
chr2	168240659	168240984	15	1	0.00012207	Kcng1 (-134190), Nfatc2 (+174938)
chr2	168253893	168254177	2	55	2.00964e-14	Kcng1 (-147403), Nfatc2 (+161725)
chr2	168264011	168264962	47	3	2.00252e-11	Kcng1 (-157855), Nfatc2 (+151273)
chr2	168277073	168277620	27	301	2.96767e-59	Kcng1 (-170715), Nfatc2 (+138413)
chr2	168381487	168381902	185	6	7.45261e-54	Kcng1 (-275063), Nfatc2 (+34065)
chr2	168780290	168781289	20	3	0.000439599	Zfp64 (-18)
chr2	168887101	168887438	12	0	0.00012207	1700101G07Rik (-520311), Zfp64 (-106498)
chr2	168914520	168914797	27	2	1.34822e-06	1700101G07Rik (-492922), Zfp64 (-133887)
chr2	169356177	169356587	246	9	9.095e-72	Zfp64 (-575610), 1700101G07Rik (-51199)
chr2	169446694	169446963	79	3	1.50214e-21	Tshz2 (-264644), Gm11011 (-33584)
chr2	169604523	169604766	23	4	0.000309031	Gm11011 (-191400), Tshz2 (-106828)
chr2	169848481	169848783	15	2	0.000518799	AY702102 (-60145), Zfp217 (+119546)
chr2	169850399	169850695	41	4	5.67205e-09	AY702102 (-62060), Zfp217 (+117631)
chr2	170049382	170049661	0	37	1.85414e-10	Zfp217 (-81344), Bcas1 (+203806)
chr2	170079237	170079983	11	0	0.000244141	Zfp217 (-111432), Bcas1 (+173718)
chr2	170101109	170101656	43	8	5.5074e-07	Zfp217 (-133205), Bcas1 (+151945)
chr2	170102688	170103195	20	0	1e-50	Zfp217 (-134764), Bcas1 (+150386)
chr2	170106280	170106572	29	1	3.73393e-08	Zfp217 (-138248), Bcas1 (+146902)
chr2	170132197	170132847	35	2	8.70728e-09	Zfp217 (-164344), Bcas1 (+120806)
chr2	170132902	170133571	100	19	5.56095e-16	Zfp217 (-165059), Bcas1 (+120091)
chr2	170261741	170262058	2	18	0.000317691	Bcas1 (-8572), Cyp24a1 (+60745)
chr2	170698883	170699147	16	3	0.00092411	Dok5 (+141708)
chr2	172210098	172210668	2	14	0.000915527	Cass4 (-9017), Cstf1 (+14149)
chr2	172224589	172225108	3	24	4.58721e-05	Rtfdc1 (-41207), Cass4 (+5449)
chr2	172225369	172225866	2	50	5.33364e-13	Rtfdc1 (-40438), Cass4 (+6218)
chr2	172237923	172238363	17	0	3.8147e-06	Rtfdc1 (-27913), Cass4 (+18743)
chr2	172238937	172239300	68	3	3.90851e-18	Rtfdc1 (-26937), Cass4 (+19719)
chr2	172259123	172259767	30	0	1e-50	Rtfdc1 (-6611), Cass4 (+40045)
chr2	172300565	172300908	24	3	4.58721e-05	Tfap2c (-74356), Fam209 (+2717)
[truncated: 11,047 more rows]
