# Supplementary material for: MEF2C protects bone marrow B-lymphoid progenitors during stress haematopoiesis
Source: Nat Commun. 2016 Aug 10;7:12376. doi: 10.1038/ncomms12376 (PMC4987520; doi:10.1038/ncomms12376)
Supplement: Supplementary Data 4 — MAnorm analysis of ATAC-seq peaks in control pre-B and Mef2c deficient pre-B cells [file ncomms12376-s5.xlsx]

## Sheet: Sheet1
Supplementary Data 4. MAnorm analysis of ATAC-seq peaks in control pre-B and Mef2c deficient pre-B cells
MAnorm analysisof ATAC-seq peaks shows the comparison between between B220+IgM-CD43+CD24+ BM cells from 9 months old control and Vav-Cre Mef2cfl/fl mice. Significantly changed peaks (ratio≥2 fold, p≤0.01) are shown.
Reference No.	Chr	Start	End	# of raw reads in control pre-B cells	# of raw reads in Vav-Cre Mef2cfl/fl pre-B cells	p-Value	Genes associated with peak (defined by GREAT analysis)
#1	chr1	6750400	6751384	114	2	8.62456e-23	Pcmtd1 (-328109), St18 (+30760)
#2	chr1	9531355	9531770	46	4	0.00404077	Rrs1 (-3926)
#3	chr1	9582068	9582665	68	0	1e-50	3110035E14Rik (-8913), Adhfe1 (+44338)
#4	chr1	9787150	9788936	153	26	2.96361e-19	Sgk3 (-168)
#5	chr1	9837756	9838756	67	13	0.00386913	Mcmdc2 (-60463), Sgk3 (+50045)
#6	chr1	9866771	9867373	56	6	0.000959058	Mcmdc2 (-31647), Sgk3 (+78861)
#7	chr1	12854196	12854468	4	17	3.8147e-06	Slco5a1 (+126926), Sulf1 (+145706)
#8	chr1	12981464	12983075	143	5	2.17184e-30	Slco5a1 (-1012)
#9	chr1	13416252	13416960	35	2	0.00476074	Ncoa2 (-52442), Tram1 (+163339)
#10	chr1	13562394	13562999	54	1	1.90362e-06	Ncoa2 (-198533), Tram1 (+17248)
#11	chr1	13563753	13564653	53	4	0.000309031	Ncoa2 (-200039), Tram1 (+15742)
#12	chr1	13730906	13731175	45	2	0.000163078	Xkr9 (+72189), Eya1 (+569240)
#13	chr1	13737214	13737912	76	0	1e-50	Xkr9 (+78711), Eya1 (+562718)
#14	chr1	13777024	13777579	28	0	0.00195313	Xkr9 (+118450), Eya1 (+522979)
#15	chr1	14094581	14095037	37	2	0.0027771	Eya1 (+205472), Xkr9 (+435957)
#16	chr1	14186634	14187121	33	1	0.00268555	Eya1 (+113403), Xkr9 (+528026)
#17	chr1	14299630	14300553	76	9	4.65443e-06	Eya1 (+189)
#18	chr1	16287699	16288214	31	1	0.00488281	Rdh10 (+192102), Stau2 (+221430)
#19	chr1	16334697	16335596	64	4	3.67155e-06	Stau2 (+174240), Rdh10 (+239292)
#20	chr1	16655002	16655945	71	14	0.00230814	Tmem70 (+186)
#21	chr1	20941324	20942081	73	10	5.20701e-05	Efhc1 (-66)
#22	chr1	20976307	20977147	86	5	7.90866e-11	Efhc1 (+34958), Tram2 (+92583)
#23	chr1	20985336	20985853	44	2	0.000163078	Efhc1 (+43826), Tram2 (+83715)
#24	chr1	21030105	21031503	171	3	1.18898e-45	Tram2 (+38506), Efhc1 (+89035)
#25	chr1	21208413	21209147	87	15	6.47957e-06	Tmem14a (+124)
#26	chr1	21819882	21820616	58	2	2.50719e-06	Kcnq5 (+131774), Khdc1b (+446612)
#27	chr1	21949937	21952505	358	13	4.73805e-157	Kcnq5 (+802)
#28	chr1	21953036	21953885	92	1	1.37926e-16	Kcnq5 (-1438)
#29	chr1	23262675	23263838	146	25	1.68964e-17	Gm6420 (-12)
#30	chr1	23424369	23424767	5	26	2.68333e-07	B3gat2 (-344197), Ogfrl1 (-34554)
#31	chr1	23727160	23728527	182	4	8.48804e-50	Ogfrl1 (-337830), B3gat2 (-40921)
#32	chr1	23768955	23770269	205	7	2.21367e-58	B3gat2 (+847)
#33	chr1	23774524	23774982	28	1	0.00878906	B3gat2 (+5988), Smap1 (+154403)
#34	chr1	24011915	24012911	112	10	9.7886e-15	1110058L19Rik (+82)
#35	chr1	24106586	24107543	70	7	1.12525e-05	Fam135a (+115)
#36	chr1	31262581	31263139	39	3	0.00427246	4931428L18Rik (+16596), Lgsn (+29609)
#37	chr1	33338419	33339127	55	7	0.00361823	Gm5415 (-734635), Prim2 (+387858)
#38	chr1	33608069	33608780	80	2	7.24752e-12	Prim2 (+118206)
#39	chr1	33619907	33621460	184	3	2.08062e-52	Prim2 (+105947)
#40	chr1	33634978	33636091	181	8	1.15147e-44	Prim2 (+91096)
#41	chr1	33652340	33653275	62	3	1.35188e-06	Prim2 (+73823)
#42	chr1	34067775	34068658	61	5	4.26424e-05	Dst (-453)
#43	chr1	35710075	35710661	46	1	1.81198e-05	Hs6st1 (-414877), Plekhb2 (+803531)
#44	chr1	36853433	36854149	54	2	1.5846e-05	Zap70 (+35096), Tmem131 (+142581)
#45	chr1	36976507	36977400	50	6	0.00605995	Tmem131 (+19418), Zap70 (+158259)
#46	chr1	36978476	36979541	57	2	2.50719e-06	Tmem131 (+17363), Zap70 (+160314)
#47	chr1	37548543	37548988	15	66	1.93742e-16	Mgat4a (+44314), Unc50 (+61751)
#48	chr1	37642825	37643396	39	2	0.00160217	Mgat4a (-50031), 2010300C02Rik (+133819)
#49	chr1	38196221	38196662	25	0	0.0078125	Rev1 (-9935), Aff3 (+400245)
#50	chr1	38206917	38207449	41	1	0.00012207	Rev1 (-20676), Aff3 (+389504)
#51	chr1	38721267	38722175	67	4	6.50255e-07	Aff3 (-125034), Lonrf2 (+171214)
#52	chr1	39792913	39793561	42	0	1.52588e-05	Rfx8 (-15395), Gm3646 (+67952)
#53	chr1	40118099	40118692	36	0	0.00012207	Il1r2 (-23217), Map4k4 (+160638)
#54	chr1	40129873	40130350	28	1	0.00878906	Il1r2 (-11501), Map4k4 (+172354)
#55	chr1	40319330	40320056	43	3	0.00092411	Il1rl2 (-61779), Il1r1 (+37768)
#56	chr1	42830695	42831278	53	1	1.90362e-06	Mrps9 (-77091), Pou3f3 (+76996)
#57	chr1	42923840	42924520	34	2	0.00476074	Gpr45 (-164725), Mrps9 (+16102)
#58	chr1	43009619	43010206	29	1	0.00878906	Gpr45 (-78992), Mrps9 (+101835)
#59	chr1	43414999	43415566	62	2	2.06591e-07	Fhl2 (-194477), Nck2 (-87313)
#60	chr1	43418001	43418872	88	2	3.87701e-14	Fhl2 (-197631), Nck2 (-84159)
#61	chr1	43431714	43432418	48	4	0.00245732	Fhl2 (-211260), Nck2 (-70530)
#62	chr1	43502111	43503378	111	14	3.82981e-12	Nck2 (+149)
#63	chr1	43755346	43755720	31	1	0.00488281	1500015O10Rik (-31914), Nck2 (+252937)
#64	chr1	44175109	44177020	105	24	1.17025e-06	Kdelc1 (-412), Bivm (+58)
#65	chr1	44219231	44219612	30	1	0.00488281	Ercc5 (+14730), Mettl21e (+56384)
#66	chr1	51565872	51566257	10	66	6.12452e-19	Nabp1 (-30822), Myo1b (+406707)
#67	chr1	51596491	51596812	40	4	0.00583649	Nabp1 (-61409), Myo1b (+376120)
#68	chr1	51991245	51992034	80	16	0.000257404	Myo1b (-18868), Gm8420 (+6465)
#69	chr1	52487196	52488197	59	2	1.34822e-06	Gls (-197630), Nab1 (+69826)
#70	chr1	53848132	53849095	123	12	6.29372e-17	Stk17b (-6546), Hecw2 (+403264)
#71	chr1	53907787	53908664	55	296	2.45442e-60	Stk17b (-66158), Hecw2 (+343652)
#72	chr1	54307250	54308074	60	10	0.00590448	Ccdc150 (+135)
#73	chr1	55420105	55420914	82	9	2.17453e-07	Boll (-347)
#74	chr1	55462144	55463627	203	7	3.13668e-57	Plcl1 (-346)
#75	chr1	55675482	55676062	9	36	3.60939e-10	Plcl1 (+212540)
#76	chr1	56770102	56770591	38	4	0.00907898	Hsfy2 (-76052), Satb2 (+258355)
#77	chr1	56889405	56890636	217	5	1.09468e-67	Hsfy2 (-195726), Satb2 (+138681)
#78	chr1	56890710	56891555	63	6	8.05814e-05	Hsfy2 (-196838), Satb2 (+137569)
#79	chr1	57028883	57030713	171	27	1.95981e-25	Satb2 (-1096)
#80	chr1	57651448	57652051	34	2	0.00476074	Tyw5 (-187805), Spats2l (-179955)
#81	chr1	58360364	58361004	54	1	1.90362e-06	Bzw1 (-89296), Aox3l1 (+25514)
#82	chr1	59006434	59006961	39	3	0.00427246	Trak2 (+23576), Casp8 (+154480)
#83	chr1	60399718	60400919	140	27	1.27996e-14	Cyp20a1 (+152)
#84	chr1	60465983	60467306	81	14	4.04453e-05	Abi2 (+106)
#85	chr1	60973041	60973748	63	4	6.49166e-06	Icos (-61376), Ctla4 (+7526)
#86	chr1	61685149	61686016	64	4	3.67155e-06	Pard3b (+185)
#87	chr1	64124924	64125883	69	13	0.00266357	4933402D24Rik (-309563), Klf7 (+42559)
#88	chr1	64134372	64135058	73	3	5.61432e-09	4933402D24Rik (-318874), Klf7 (+33248)
#89	chr1	64349323	64350010	98	19	8.24563e-07	Creb1 (-229711), Klf7 (-181704)
#90	chr1	64722102	64722362	6	49	5.97534e-14	Mettl21a (-58416), Ccnyl1 (-14797)
#91	chr1	64763863	64764571	68	5	1.59565e-06	Fzd5 (+20107), Ccnyl1 (+27188)
#92	chr1	64851731	64852290	38	0	6.10352e-05	Fzd5 (-67687), Plekhm3 (+151387)
#93	chr1	64912918	64913251	2	9	0.000976563	Fzd5 (-128761), Plekhm3 (+90313)
#94	chr1	66221363	66222381	193	7	8.95577e-52	Map2 (-146421), Crygf (+248776)
#95	chr1	66271959	66272680	42	3	0.0015564	Map2 (-95973), Crygf (+299224)
#96	chr1	66274657	66275323	85	4	2.33319e-11	Map2 (-93303), Crygf (+301894)
#97	chr1	66329060	66329664	73	8	7.29323e-06	Map2 (-38931), Crygf (+356266)
#98	chr1	66375089	66375432	45	4	0.00657769	Unc80 (-139680), Map2 (+6968)
#99	chr1	66909129	66910704	200	50	6.59938e-26	Acadl (-66)
#100	chr1	67084862	67086177	187	30	2.17721e-30	Lancl1 (-81)
#101	chr1	69733545	69734600	111	25	1.31825e-07	Ikzf2 (-1539)
#102	chr1	71044094	71044675	49	4	0.00148074	Bard1 (+105335), Vwc2l (+272096)
#103	chr1	71173636	71174219	28	0	0.00195313	Bard1 (-24208), Abca12 (+287556)
#104	chr1	71178087	71178585	32	0	0.000488281	Bard1 (-28616), Abca12 (+283148)
#105	chr1	72003161	72004289	89	4	1.95111e-12	Fn1 (-303980), Mreg (+255156)
#106	chr1	72260685	72261664	120	14	9.93431e-15	Mreg (-2294)
#107	chr1	72272864	72273400	6	43	3.36066e-12	Mreg (-14251), Pecr (+57756)
#108	chr1	72279994	72281110	114	13	1.24507e-13	Mreg (-21671), Pecr (+50336)
#109	chr1	72475667	72476321	106	5	1.02836e-16	March4 (+107510), Xrcc5 (+121999)
#110	chr1	72536668	72537187	38	3	0.00427246	March4 (+46576), Xrcc5 (+182933)
#111	chr1	72876984	72877537	32	1	0.00268555	Igfbp2 (+6184), Igfbp5 (+44197)
#112	chr1	73799626	73800220	42	0	1.52588e-05	Tnp1 (-737450), Tns1 (+371098)
#113	chr1	73870750	73871638	63	5	2.49353e-05	Tnp1 (-808721), Tns1 (+299827)
#114	chr1	74140954	74141546	37	1	0.000793457	Tns1 (+29771)
#115	chr1	74242619	74242865	1	9	0.000976563	Cxcr1 (-1537)
#116	chr1	74378693	74379595	151	22	1.16185e-20	Gm216 (-29538), Tmbim1 (-28165)
#117	chr1	74436312	74437062	49	5	0.00403897	Ctdsp1 (-1396)
#118	chr1	74748589	74749201	23	0	0.0078125	Cyp27a1 (-11253), Ttll4 (+40576)
#119	chr1	74819673	74820111	28	1	0.00878906	Wnt10a (-18198), Wnt6 (+1426)
#120	chr1	74837689	74838767	71	6	2.00195e-06	Wnt10a (+138)
#121	chr1	74843921	74844549	78	2	2.6575e-11	Cdk5r2 (-57273), Wnt10a (+6145)
#122	chr1	74846940	74847911	83	8	3.8089e-08	Cdk5r2 (-54082), Wnt10a (+9336)
#123	chr1	74901123	74901766	73	2	6.71891e-10	Cdk5r2 (-63)
#124	chr1	75475209	75476473	113	26	1.18974e-07	Tmem198 (-266), Chpf (+5)
#125	chr1	75521229	75521852	54	0	1e-50	Slc4a3 (-21300), Stk11ip (+3437)
#126	chr1	75562090	75562592	30	0	0.000976563	Slc4a3 (+19500)
#127	chr1	78419172	78419747	39	2	0.00160217	Farsb (+65974), Sgpp2 (+112539)
#128	chr1	78432286	78433069	83	3	1.06319e-11	Farsb (+52756), Sgpp2 (+125757)
#129	chr1	78533331	78533741	28	1	0.00878906	Acsl3 (-120864), BC035947 (-24998)
#130	chr1	78533755	78534752	247	6	1.04647e-84	Acsl3 (-120146), BC035947 (-25716)
#131	chr1	78534761	78535448	86	6	4.13973e-10	Acsl3 (-119295), BC035947 (-26567)
#132	chr1	78699348	78700004	52	7	0.00850466	Kcne4 (-113848), Utp14b (+45063)
#133	chr1	79612953	79613486	71	1	1.85414e-10	Scg2 (-176555), Ap1s3 (+55327)
#134	chr1	79626177	79626708	38	3	0.00427246	Scg2 (-189778), Ap1s3 (+42104)
#135	chr1	79700075	79700566	31	1	0.00488281	Ap1s3 (-31774), Wdfy1 (+58023)
#136	chr1	79748843	79749293	28	0	0.00195313	Ap1s3 (-80521), Wdfy1 (+9276)
#137	chr1	82231822	82232781	84	2	5.33364e-13	Gm9747 (+2615), Irs1 (+55689)
#138	chr1	82279429	82280320	226	14	2.72177e-62	Irs1 (+8116), Gm9747 (+50188)
#139	chr1	82286189	82288608	347	14	1.0973e-146	Irs1 (+592)
#140	chr1	82829029	82829742	65	1	5.1421e-09	Tm4sf20 (-64350), Agfg1 (-6672)
#141	chr1	85101820	85102444	66	6	1.70001e-05	Slc16a14 (-170432), A530032D15Rik (+4296)
#142	chr1	85157228	85157401	35	2	0.00476074	A530032D15Rik (-50887), C130026I21Rik (+109803)
#143	chr1	87648117	87648416	4	58	1e-50	Cab39 (-41749), A630001G21Rik (-15063)
#144	chr1	88057112	88057454	2	10	0.000488281	B3gnt7 (-142513), Armc9 (+5910)
#145	chr1	88320204	88320894	34	0	0.000244141	1700019O17Rik (-2397)
#146	chr1	88321365	88322216	40	4	0.00583649	1700019O17Rik (-1155)
#147	chr1	88326564	88327114	4	17	3.8147e-06	Ptma (-96472), 1700019O17Rik (+3893)
#148	chr1	88395018	88395785	54	5	0.00094616	Ptma (-27909), 1700019O17Rik (+72456)
#149	chr1	89522879	89523406	18	102	1.53729e-25	Atg16l1 (-129518), Inpp5d (+6256)
#150	chr1	89534060	89534479	21	88	1.45469e-20	Atg16l1 (-118391), Inpp5d (+17383)
#151	chr1	89743164	89744247	95	5	3.31833e-13	Dgkd (-6156), Sag (+43451)
#152	chr1	90597470	90599316	151	29	3.62945e-17	Arl4c (+403)
#153	chr1	90966019	90967394	139	27	3.39064e-14	Sh3bp4 (-283)
#154	chr1	92059702	92060220	49	2	9.70396e-05	Cxcr7 (-40594), Iqca (-9985)
#155	chr1	93241736	93242386	40	2	0.000915527	Klhl30 (-5532), Espnl (+23409)
#156	chr1	93430060	93430483	9	39	4.88259e-11	Asb1 (-6870), Traf3ip1 (+39027)
#157	chr1	93948847	93949211	13	61	3.84906e-16	Hdac4 (-121276), Hdac4 (+95941)
#158	chr1	95071063	95071407	11	137	2.52395e-38	E030010N08Rik (-41241), 2310007B03Rik (-13710)
#159	chr1	95565232	95565882	59	8	0.00215655	Stk25 (-33258), Bok (-16714)
#160	chr1	95931289	95932412	190	6	1.51463e-51	Neu4 (+14678), Pdcd1 (+17279)
#161	chr1	97164261	97165569	303	5	1.89438e-125	Fam174a (-45290)
#162	chr1	97501918	97502635	60	0	1e-50	St8sia4 (+61894), Fam174a (+292072)
#163	chr1	97553644	97554239	114	23	4.71655e-09	St8sia4 (+10229), Fam174a (+343737)
#164	chr1	97561558	97565354	542	133	5.39706e-219	St8sia4 (+715)
#165	chr1	99476809	99477382	54	6	0.00245468	Slco6c1 (-452266), D1Ertd622e (+81555)
#166	chr1	99555782	99556798	137	15	1.00844e-19	Slco6c1 (-531460), D1Ertd622e (+2361)
#167	chr1	101976091	101977222	171	7	1.16408e-40	Cntnap5b (+307315)
#168	chr1	102040556	102041083	53	3	8.13567e-05	Cntnap5b (+371478)
#169	chr1	103798206	103799328	163	39	6.06779e-17	NONE
#170	chr1	107957720	107958738	67	7	3.12542e-05	Phlpp1 (-110100), Zcchc2 (+70963)
#171	chr1	107962112	107963084	83	2	1.0253e-12	Phlpp1 (-105731), Zcchc2 (+75332)
#172	chr1	108449326	108449932	71	2	2.42547e-09	Bcl2 (+161222), Phlpp1 (+381300)
#173	chr1	108467382	108467958	48	0	9.53674e-07	Bcl2 (+143181), Phlpp1 (+399341)
#174	chr1	108711921	108712147	17	69	2.7593e-17	Serpinb5 (-45716), Vps4b (-18729)
#175	chr1	109343775	109344766	89	6	7.11877e-11	Serpinb2 (-63729), Serpinb7 (+25005)
#176	chr1	113760424	113762067	355	28	5.3941e-137	Dsel (+240)
#177	chr1	120350095	120350669	31	1	0.00488281	2900060B14Rik (+4942), Clasp1 (+64747)
#178	chr1	120524166	120524924	66	6	1.70001e-05	Tfcp2l1 (+23)
#179	chr1	121544818	121545865	113	7	3.58582e-17	Epb4.1l5 (+235)
#180	chr1	121733108	121734606	272	52	3.90146e-60	Ptpn4 (+333)
#181	chr1	121809393	121810158	83	15	3.69481e-05	Tmem177 (+9)
#182	chr1	121995814	121996528	85	11	4.1879e-07	Tmem37 (-25520), Dbi (+21484)
#183	chr1	122071478	122072133	74	4	1.88334e-08	3110009E18Rik (+54034), Steap3 (+95853)
#184	chr1	122104988	122105760	34	1	0.00146484	Steap3 (+62285), 3110009E18Rik (+87602)
#185	chr1	122161033	122162465	249	29	1.95586e-62	Steap3 (+5910), 3110009E18Rik (+143977)
#186	chr1	123211299	123211894	39	1	0.000427246	Insig2 (+13004), En1 (+712602)
#187	chr1	123320009	123320317	3	26	1e-50	Insig2 (-95562), Ccdc93 (-7463)
#188	chr1	123374863	123375113	5	41	1.28246e-11	Ccdc93 (+47362), Htr5b (+50054)
#189	chr1	127337793	127338812	83	11	1.12543e-06	Slc35f5 (-119290), Actr3 (-6236)
#190	chr1	128714209	128714772	63	4	6.49166e-06	Mgat5 (-387072), Nckap5 (-324987)
#191	chr1	129199209	129199758	55	0	1e-50	Mgat5 (+97921), Tmem163 (+375189)
#192	chr1	129409711	129411812	216	11	8.57022e-60	Tmem163 (+163911), Mgat5 (+309199)
#193	chr1	129558787	129559711	83	2	1.0253e-12	Tmem163 (+15424), Mgat5 (+457686)
#194	chr1	129573738	129574697	65	4	2.06891e-06	Tmem163 (+455)
#195	chr1	129677537	129677799	3	18	1.90735e-06	Ccnt2 (+6927), Map3k19 (+59199)
#196	chr1	130265372	130265626	30	0	0.000976563	Mcm6 (-9266), Dars (+48494)
#197	chr1	130343754	130344177	15	108	1.88088e-28	Dars (-29973), Cxcr4 (+144901)
#198	chr1	130497917	130498401	27	0	0.00390625	Thsd7b (-671762), Cxcr4 (-9292)
#199	chr1	130498620	130499099	25	0	0.0078125	Thsd7b (-671061), Cxcr4 (-9993)
#200	chr1	130499410	130500100	48	0	9.53674e-07	Thsd7b (-670166), Cxcr4 (-10888)
#201	chr1	130504406	130505197	100	7	3.04228e-13	Thsd7b (-665119), Cxcr4 (-15935)
#202	chr1	130571963	130572656	53	3	8.13567e-05	Thsd7b (-597611), Cxcr4 (-83443)
#203	chr1	130607677	130608309	45	4	0.00657769	Thsd7b (-561928), Cxcr4 (-119126)
#204	chr1	132447275	132447781	38	4	0.00907898	Cd55 (-88207), Zp3r (+78670)
#205	chr1	132717067	132717601	32	0	0.000488281	Pigr (-5927), Fcamr (+19855)
#206	chr1	132717645	132718093	30	1	0.00488281	Pigr (-5392), Fcamr (+20390)
#207	chr1	132760732	132761509	58	1	2.68333e-07	Faim3 (-1125)
#208	chr1	132762104	132762495	54	3	8.13567e-05	Faim3 (+54)
#209	chr1	132884016	132884516	50	2	5.32544e-05	Il19 (-48448), Il10 (-32156)
#210	chr1	133007406	133007696	7	108	2.27208e-31	Mapkapk2 (-13407), Dyrk3 (+27260)
#211	chr1	133111309	133111859	32	0	0.000488281	Rassf5 (+30251), Eif2d (+61826)
#212	chr1	133323978	133324485	38	4	0.00907898	Ikbke (-148049), Srgap2 (+99706)
#213	chr1	133963980	133964795	50	5	0.00251213	Mfsd4 (+154)
#214	chr1	133998596	133999146	39	2	0.00160217	Mfsd4 (-34329), Cdk18 (+37391)
#215	chr1	134426918	134427815	65	4	2.06891e-06	Cntn2 (+12150), Tmem81 (+24560)
#216	chr1	134979356	134980285	69	5	1.59565e-06	Ppp1r15b (-47899), Pik3c2b (+37232)
#217	chr1	134980290	134981319	74	4	1.88334e-08	Ppp1r15b (-46915), Pik3c2b (+38216)
#218	chr1	135244240	135245210	53	5	0.00094616	Ren1 (-2362)
#219	chr1	135252883	135253359	30	0	0.000976563	Etnk2 (-7028), Ren1 (+6034)
#220	chr1	135379485	135379691	23	0	0.0078125	Sox13 (-89741), Snrpe (+127280)
#221	chr1	135591354	135591886	34	2	0.00476074	Lax1 (-5027), Atp2b4 (+58238)
#222	chr1	135963635	135964283	96	1	9.2098e-18	Btg2 (+11738), Fmod (+30128)
#223	chr1	136575907	136576523	51	3	0.000251971	Syt2 (-29662), Kdm5b (+119467)
#224	chr1	136769088	136769667	47	1	1.81198e-05	Ppp1r12b (+83139), Syt2 (+163501)
#225	chr1	136987260	136987978	58	0	1e-50	Lgr6 (+14234), Ube2t (+128477)
#226	chr1	137625206	137626014	66	14	0.009603	Csrp1 (-114)
#227	chr1	137662479	137663367	45	4	0.00657769	Phlda3 (+227)
#228	chr1	137914275	137915090	76	8	1.56596e-06	Tmem9 (+139)
#229	chr1	137915124	137915814	44	1	3.43323e-05	Tmem9 (+925)
#230	chr1	138146173	138146737	40	1	0.000228882	5730559C18Rik (-15614), Gpr25 (+10995)
#231	chr1	138149889	138150616	68	2	8.70728e-09	5730559C18Rik (-19412), Gpr25 (+7197)
#232	chr1	139702681	139703977	157	12	6.99795e-30	Nr5a2 (-846325), A130050O07Rik (-121418)
#233	chr1	139794630	139796251	177	31	7.71439e-26	Nr5a2 (-938437), A130050O07Rik (-29306)
#234	chr1	139796640	139797724	63	10	0.00267013	Nr5a2 (-940178), A130050O07Rik (-27565)
#235	chr1	139819210	139819694	57	3	1.4387e-05	Nr5a2 (-962448), A130050O07Rik (-5295)
#236	chr1	140145179	140145832	52	3	0.000143568	Ptprc (-73624), Atp6v1g3 (-24809)
#237	chr1	140510972	140511592	65	8	0.000224208	Nek7 (+4991), Atp6v1g3 (+340967)
#238	chr1	140859457	140861040	157	39	3.85523e-15	Dennd1b (-4049)
#239	chr1	140963730	140964215	43	0	7.62939e-06	Dennd1b (+99675), Crb1 (+309645)
#240	chr1	141243020	141243782	54	2	1.5846e-05	Crb1 (+30217), Dennd1b (+379103)
#241	chr1	145836608	145837390	63	4	6.49166e-06	Rgs2 (+14292), Uchl5 (+212591)
#242	chr1	146031913	146032889	86	4	1.2572e-11	Rgs13 (-7899), Rgs1 (+63971)
#243	chr1	146154159	146154944	74	12	0.000175796	Rgs1 (-58180), Rgs18 (+468013)
#244	chr1	146179194	146179825	57	5	0.000206583	Rgs1 (-83138), Rgs18 (+443055)
#245	chr1	148078625	148079275	52	6	0.00387569	Fam5c (-263809)
#246	chr1	148106454	148107208	62	4	6.49166e-06	Fam5c (-235928)
#247	chr1	150655707	150656568	100	7	3.04228e-13	NONE
#248	chr1	152234636	152235201	52	4	0.000524757	BC003331 (+5291), Pdc (+68372)
#249	chr1	153097510	153098665	107	10	3.03693e-13	Hmcn1 (-257907), Ivns1abp (-93540)
#250	chr1	153557435	153557988	34	1	0.00146484	Edem3 (-44792), Fam129a (+139209)
#251	chr1	153564506	153565456	158	9	9.05804e-33	Edem3 (-37523), Fam129a (+146478)
#252	chr1	153571196	153571690	41	2	0.000518799	Edem3 (-31061), Fam129a (+152940)
#253	chr1	154368046	154368259	0	15	1.52588e-05	Rgl1 (+104194), Colgalt2 (+121193)
#254	chr1	154439691	154440203	26	264	1.71948e-68	Rgl1 (+32400), Colgalt2 (+192987)
#255	chr1	154654677	154655172	28	136	5.8727e-31	Ncf2 (-95)
#256	chr1	155155190	155155691	36	0	0.00012207	Lamc2 (-121864), Lamc1 (+24475)
#257	chr1	155155895	155156560	54	5	0.00094616	Lamc2 (-122651), Lamc1 (+23688)
#258	chr1	155179048	155180740	154	8	4.59854e-32	Lamc1 (+22)
#259	chr1	155262016	155262614	62	6	8.05814e-05	Shcbp1l (-9977), E330020D12Rik (-6589)
#260	chr1	155593188	155593595	25	0	0.0078125	Rnasel (-3164)
#261	chr1	155650658	155651107	27	0	0.00390625	Rgsl1 (+40389), Rnasel (+54327)
#262	chr1	156173359	156173629	38	0	6.10352e-05	Zfp648 (+122267), Cacna1e (+399555)
#263	chr1	156464818	156465439	46	4	0.00404077	Cacna1e (+107920), Zfp648 (+413902)
#264	chr1	156663730	156664658	59	6	0.000363255	Cacna1e (-91145), Ier5 (+282572)
#265	chr1	156666830	156667478	45	4	0.00657769	Cacna1e (-94105), Ier5 (+279612)
#266	chr1	156897283	156897812	25	129	5.24807e-31	Cacna1e (-324499), Ier5 (+49218)
#267	chr1	157076831	157077572	51	1	6.96633e-06	BC034090 (+2668), Stx6 (+71369)
#268	chr1	157932927	157933280	5	46	4.49055e-13	Tor1aip1 (-49494), Fam163a (+202052)
#269	chr1	158863638	158864285	41	3	0.0015564	Ralgps2 (+5556), Angptl1 (+95269)
#270	chr1	158920183	158920821	78	6	4.12235e-08	Ralgps2 (-50984), Tex35 (+118274)
#271	chr1	158926253	158927165	85	20	0.000455517	Ralgps2 (-57191), Tex35 (+112067)
#272	chr1	158927533	158928499	73	7	2.35096e-06	Ralgps2 (-58498), Tex35 (+110760)
#273	chr1	158933136	158933687	41	1	0.00012207	Ralgps2 (-63894), Tex35 (+105364)
#274	chr1	158977982	158979159	129	6	9.44163e-24	Ralgps2 (-109053), Tex35 (+60205)
#275	chr1	158993786	158994337	37	2	0.0027771	Ralgps2 (-124544), Tex35 (+44714)
#276	chr1	159388358	159389115	95	14	6.31543e-08	BC026585 (+26)
#277	chr1	160157290	160158066	77	2	5.08136e-11	Fam5b (+128713), Sec16b (+720819)
#278	chr1	161116866	161117326	9	64	2.37613e-18	Rfwd2 (-45361), Gm4953 (-18323)
#279	chr1	161921859	161922784	137	4	5.80917e-29	4930523C07Rik (-52193), Tnr (+254681)
#280	chr1	161954332	161955648	165	7	7.80747e-38	4930523C07Rik (-19525), Tnr (+287349)
#281	chr1	162163750	162164488	73	5	1.65653e-07	Cacybp (-21211), Rabgap1l (+558950)
#282	chr1	162176040	162176648	62	12	0.00929753	Cacybp (-33436), Rabgap1l (+546725)
#283	chr1	162177562	162178162	59	1	1.3923e-07	Cacybp (-34954), Rabgap1l (+545207)
#284	chr1	162237042	162237825	63	9	0.00128381	Cacybp (-94526), Rabgap1l (+485635)
#285	chr1	162791350	162792083	40	0	3.05176e-05	Rabgap1l (-68648), Rc3h1 (-44832)
#286	chr1	163100741	163101292	51	6	0.00605995	Ankrd45 (+28119), Prdx6 (+80333)
#287	chr1	163125522	163126519	67	12	0.00207966	Ankrd45 (+53123), Prdx6 (+55329)
#288	chr1	163429937	163431333	165	15	1.08415e-30	Tnfsf18 (+5849), Fasl (+287991)
#289	chr1	163664109	163665553	92	7	5.98244e-11	Fasl (+53795), Tnfsf18 (+240045)
#290	chr1	163929596	163930324	58	8	0.00331289	Gm10176 (-477851), 4930558K02Rik (-20193)
#291	chr1	163968005	163968368	49	4	0.00148074	Gm10176 (-439624), 4930558K02Rik (-58420)
#292	chr1	165221903	165222405	39	4	0.00907898	Mroh9 (-206353), Prrx1 (+21687)
#293	chr1	165709297	165710321	146	34	1.20333e-13	Kifap3 (+95)
#294	chr1	166007016	166007611	42	2	0.000518799	Selp (-38081), Sell (+15107)
#295	chr1	166065390	166065963	40	251	5.27571e-57	F5 (-16292), Selp (+20282)
#296	chr1	166079213	166080189	81	4	2.72697e-10	F5 (-2268)
#297	chr1	166356423	166356751	25	0	0.0078125	Atp1b1 (+31899), Nme7 (+113577)
#298	chr1	166387826	166389231	161	40	5.91147e-16	Atp1b1 (-43)
#299	chr1	166501633	166502795	97	9	6.39901e-11	Dpt (-224649), Atp1b1 (-113728)
#300	chr1	166533216	166533674	32	2	0.00805664	Dpt (-193418), Atp1b1 (-144959)
#301	chr1	166593422	166593707	14	97	1.39948e-26	Atp1b1 (-205079), Dpt (-133298)
#302	chr1	166889330	166889722	31	1	0.00488281	Xcl1 (-23868), Tbx19 (+201378)
#303	chr1	167251973	167252601	36	2	0.0027771	Gpr161 (+19531), Dcaf6 (+138309)
#304	chr1	167252798	167253445	83	6	2.36457e-09	Gpr161 (+20366), Dcaf6 (+137474)
#305	chr1	167519205	167519693	40	0	3.05176e-05	Mpzl1 (+45223), Adcy10 (+104135)
#306	chr1	167647710	167648424	99	6	9.8615e-14	Creg1 (-45810), Rcsd1 (-9842)
#307	chr1	167774575	167775958	96	16	2.55744e-07	Cd247 (+56413), Pou2f1 (+157542)
#308	chr1	167864648	167865606	98	4	3.63814e-15	Pou2f1 (+67682), Cd247 (+146273)
#309	chr1	167878232	167878700	51	1	6.96633e-06	Pou2f1 (+54343), Cd247 (+159612)
#310	chr1	167906678	167907224	65	2	5.85294e-08	Pou2f1 (+25858), Cd247 (+188097)
#311	chr1	168742101	168742629	24	0	0.0078125	Fam78b (-189183), Fmo9 (-130389)
#312	chr1	168749503	168750560	120	16	1.24205e-13	Fam78b (-181516), Fmo9 (-138056)
#313	chr1	168829293	168830618	105	14	1.51069e-10	Fmo9 (-217980), Fam78b (-101592)
#314	chr1	168930582	168931859	135	12	3.11133e-21	Fam78b (-327)
#315	chr1	169172230	169172885	58	9	0.00672686	Uck2 (-18508), Uck2 (+42700)
#316	chr1	169213622	169215866	267	43	6.51286e-63	Uck2 (+514)
#317	chr1	172837780	172838435	30	1	0.00488281	Dusp12 (-22437), Fcrlb (+4964)
#318	chr1	172857154	172858074	57	2	2.50719e-06	Fcrla (+100)
#319	chr1	172858413	172859243	109	4	1.71712e-18	Fcrla (-1114)
#320	chr1	173577820	173578599	40	0	3.05176e-05	Slamf7 (+939)
#321	chr1	173779537	173780016	17	207	2.04879e-57	Gm10521 (-46018), Cd84 (+9949)
#322	chr1	173847437	173848336	60	8	0.00139199	Slamf6 (+241)
#323	chr1	173849301	173849871	58	0	1e-50	Slamf6 (+1940), Vangl2 (+107840)
#324	chr1	173850942	173851848	56	3	2.57449e-05	Slamf6 (+3749), Vangl2 (+106031)
#325	chr1	174270937	174271663	49	6	0.0093754	Kcnj10 (-41)
#326	chr1	174385383	174386726	101	11	5.81052e-11	Slamf9 (-19434), Pigm (+79393)
#327	chr1	174404756	174405878	183	7	1.25172e-46	Slamf9 (-172)
#328	chr1	174411450	174412539	169	9	9.55395e-38	Igsf9 (-351)
#329	chr1	174455283	174456066	68	9	0.00013646	Vsig8 (-30394), Ccdc19 (+4500)
#330	chr1	174460801	174461714	64	4	3.67155e-06	Vsig8 (-24811), Ccdc19 (+10083)
#331	chr1	175451462	175452273	59	4	3.50099e-05	Cadm3 (-154042), BC094916 (+14220)
#332	chr1	175556755	175557240	63	7	0.000226464	Pyhin1 (-3992)
#333	chr1	175560654	175561204	54	1	1.90362e-06	Pyhin1 (-61)
#334	chr1	175563999	175564839	63	4	6.49166e-06	Pydc3 (-39623), Pyhin1 (+3429)
#335	chr1	176431632	176433300	183	12	1.61109e-41	Fmn2 (+510)
#336	chr1	176582888	176583381	50	1	6.96633e-06	Fmn2 (+151179), Grem2 (+268815)
#337	chr1	177398639	177401029	217	35	3.31244e-41	Grem2 (-547884), Rgs7 (+21427)
#338	chr1	177421952	177423350	148	33	1.23294e-14	Rgs7 (-1390)
#339	chr1	177567790	177568281	40	3	0.00259399	Kmo (+5909), Chml (+50448)
#340	chr1	177570492	177571366	55	7	0.00361823	Kmo (+8802), Chml (+47555)
#341	chr1	177573601	177574575	89	9	5.25337e-09	Kmo (+11961), Chml (+44396)
#342	chr1	177589884	177590542	41	3	0.0015564	Kmo (+28086), Chml (+28271)
#343	chr1	178660631	178661122	43	1	6.48499e-05	Pld5 (-455448), Cep170 (+76378)
#344	chr1	178662307	178663726	83	9	1.28903e-07	Pld5 (-457588), Cep170 (+74238)
#345	chr1	178916213	178917031	69	9	0.00013646	Sdccag8 (+171831), Akt3 (+262314)
#346	chr1	178926818	178927380	39	4	0.00907898	Sdccag8 (+182308), Akt3 (+251837)
#347	chr1	178929225	178929672	27	0	0.00390625	Sdccag8 (+184658), Akt3 (+249487)
#348	chr1	179187164	179189374	237	50	2.04575e-42	Zbtb18 (-186523), Akt3 (-9333)
#349	chr1	179251969	179252378	36	0	0.00012207	Zbtb18 (-122618), Akt3 (-73238)
#350	chr1	179273982	179274509	56	3	2.57449e-05	Zbtb18 (-100546), Akt3 (-95310)
#351	chr1	179357838	179358821	87	6	2.30643e-10	Akt3 (-179394), Zbtb18 (-16462)
#352	chr1	179396973	179397969	139	16	7.7729e-20	1700016C15Rik (-262474), Zbtb18 (+22679)
#353	chr1	179576118	179576777	57	5	0.000206583	1700016C15Rik (-83497), Zbtb18 (+201656)
#354	chr1	180298678	180299902	154	38	1.58741e-14	Efcab2 (-36722), Hnrnpu (-31362)
#355	chr1	180457204	180457709	28	1	0.00878906	Kif26b (-1799)
#356	chr1	180796999	180797291	3	16	7.62939e-06	Kif26b (+337889), Smyd3 (+651020)
#357	chr1	182078110	182078588	33	2	0.00805664	Adck3 (+47802), Cdc42bpa (+187633)
#358	chr1	182129256	182130076	42	2	0.000518799	Adck3 (-3515)
#359	chr1	182181235	182181729	38	2	0.00160217	Adck3 (-55331), Psen2 (+4949)
#360	chr1	182353201	182353861	54	5	0.00094616	Gm5069 (-92850), 6330403A02Rik (+60067)
#361	chr1	182471270	182471910	74	4	1.88334e-08	6330403A02Rik (-57992), Parp1 (-27496)
#362	chr1	182498753	182499718	74	13	0.000369265	Parp1 (+150)
#363	chr1	182754835	182755339	31	0	0.000976563	Sde2 (-26195), H3f3a (-11324)
#364	chr1	182805125	182805843	61	5	4.26424e-05	Lefty2 (-17755), Sde2 (+24202)
#365	chr1	182852153	182852921	65	11	0.00236431	Lefty1 (-12616), Pycr2 (+18132)
#366	chr1	182947331	182948005	68	7	1.8798e-05	Ephx1 (+32)
#367	chr1	182952349	182952798	35	0	0.000244141	Ephx1 (-4874)
#368	chr1	183156836	183157463	59	1	1.3923e-07	Cnih3 (-125609), Wdr26 (-15467)
#369	chr1	183782410	183784080	258	38	5.2708e-61	Lbr (-10713), Enah (+166866)
#370	chr1	184419752	184420479	96	24	8.39272e-05	Capn2 (+27539), Trp53bp2 (+80813)
#371	chr1	184446834	184448112	118	15	1.06228e-13	Capn2 (+182)
#372	chr1	185627102	185628008	67	4	6.50255e-07	Gm8214 (-121482), 1700056E22Rik (+229898)
#373	chr1	185728358	185728926	38	0	6.10352e-05	Gm8214 (-222569), 1700056E22Rik (+128811)
#374	chr1	185754222	185754958	76	5	2.93656e-08	Gm8214 (-248517), 1700056E22Rik (+102863)
#375	chr1	185803346	185804462	234	16	4.85259e-65	Gm8214 (-297831), 1700056E22Rik (+53549)
#376	chr1	185805946	185806636	48	2	0.000176022	Gm8214 (-300218), 1700056E22Rik (+51162)
#377	chr1	186220433	186221211	32	2	0.00805664	Hlx (+335676), Dusp10 (+362562)
#378	chr1	186267881	186268599	81	7	3.07842e-08	Hlx (+288258), Dusp10 (+409980)
#379	chr1	186301882	186302280	6	65	1.20648e-18	Hlx (+254417), Dusp10 (+443821)
#380	chr1	186304500	186304830	5	57	2.71136e-16	Hlx (+251833), Dusp10 (+446405)
#381	chr1	186366115	186366840	75	13	0.0002439	Hlx (+190020), Dusp10 (+508218)
#382	chr1	186616910	186617870	113	7	3.58582e-17	Hlx (-60892), Marc1 (+17802)
#383	chr1	186675710	186676648	76	16	0.00119032	Marc2 (-6419), C130074G19Rik (+30918)
#384	chr1	187940442	187941540	118	17	1.14517e-12	Lyplal1 (+198)
#385	chr1	189038933	189039834	127	29	3.40178e-10	Spata17 (-84), Gpatch2 (-17)
#386	chr1	189152186	189152655	44	3	0.00223859	Esrrg (-669285), Gpatch2 (+113020)
#387	chr1	189170018	189172928	226	33	6.09286e-47	Esrrg (-650233), Gpatch2 (+132072)
#388	chr1	189190595	189191110	42	4	0.00369644	Esrrg (-630853), Gpatch2 (+151452)
#389	chr1	189200414	189202659	514	17	1.38487e-302	Esrrg (-620169), Gpatch2 (+162136)
#390	chr1	190823787	190824677	49	1	1.32845e-05	Kctd3 (+7487), Ush2a (+737319)
#391	chr1	190908915	190909845	108	26	1.38035e-06	Kctd3 (-77661), Kcnk2 (+257587)
#392	chr1	191432419	191433149	64	2	1.1007e-07	Kcnk2 (-265817), Cenpf (+79181)
#393	chr1	191616179	191616932	42	2	0.000518799	Ptpn14 (+64409), Smyd2 (+129686)
#394	chr1	191622545	191623333	72	13	0.000830766	Ptpn14 (+70792), Smyd2 (+123303)
#395	chr1	191624885	191626016	144	7	7.06857e-29	Ptpn14 (+73304), Smyd2 (+120791)
#396	chr1	191745637	191746569	85	5	1.44175e-10	Smyd2 (+139)
#397	chr1	193050378	193050999	73	5	1.65653e-07	Atf3 (-43470), Nenf (+91384)
#398	chr1	193106767	193107423	42	2	0.000518799	Atf3 (-99876), Nenf (+34978)
#399	chr1	193141437	193142219	67	12	0.00207966	Nenf (+245)
#400	chr1	193269257	193270696	133	5	1.96954e-26	Ppp2r5a (-49058), Dtl (+129436)
#401	chr1	193282057	193282631	47	1	1.81198e-05	Ppp2r5a (-61425), Dtl (+117069)
#402	chr1	193303653	193304221	79	6	2.3391e-08	Ppp2r5a (-83018), Dtl (+95476)
#403	chr1	193468078	193468566	29	1	0.00878906	Lpgat1 (-73391), Ints7 (+68680)
#404	chr1	193579933	193581063	73	2	6.71891e-10	Nek2 (-64825), Lpgat1 (+38785)
#405	chr1	193636982	193637723	55	5	0.000573749	Nek2 (-7970), Lpgat1 (+95640)
#406	chr1	193885570	193886236	38	2	0.00160217	Traf5 (+30537), Rd3 (+84633)
#407	chr1	193910141	193911011	55	3	4.58721e-05	Traf5 (+5864), Rd3 (+109306)
#408	chr1	193913197	193914224	118	5	7.68437e-21	Traf5 (+2729), Rd3 (+112441)
#409	chr1	194014323	194014883	38	2	0.00160217	Kcnh1 (-63)
#410	chr1	194361013	194361696	45	1	3.43323e-05	Hhat (+236052), Kcnh1 (+346689)
#411	chr1	194423323	194424178	66	8	0.000139701	Hhat (+173656), Kcnh1 (+409085)
#412	chr1	194525087	194525769	38	3	0.00427246	Hhat (+71979), Kcnh1 (+510762)
#413	chr1	194571370	194572255	58	6	0.000592373	Hhat (+25594), Kcnh1 (+557147)
#414	chr1	194578808	194580325	193	22	3.04319e-38	Hhat (+17840), Kcnh1 (+564901)
#415	chr1	194660657	194661407	71	9	5.33094e-05	A730013G03Rik (-119)
#416	chr1	194681059	194683075	158	11	5.52929e-31	Sertad4 (-121)
#417	chr1	194861741	194862621	50	6	0.00605995	Syt14 (-270)
#418	chr1	195015347	195015991	49	2	9.70396e-05	Traf3ip3 (+12071), A130010J15Rik (+16006)
#419	chr1	195069098	195069522	5	28	7.21468e-08	Traf3ip3 (-41570), Hsd11b1 (+20938)
#420	chr1	195164326	195165062	41	2	0.000518799	Camk1g (+31797), Lamb3 (+36543)
#421	chr1	195196030	195196939	50	3	0.000251971	Camk1g (+6)
#422	chr1	196821361	196821798	33	132	4.59089e-28	Cd34 (+56565), Cd46 (+96862)
#423	chr1	196917902	196919193	150	24	2.32776e-19	Cd46 (-106)
#424	chr1	196956700	196958309	330	56	3.99792e-94	Cr1l (-6)
#425	chr1	197002443	197003372	166	1	1.48329e-46	Cr2 (+1)
#426	chr2	3035260	3036319	110	6	3.39298e-17	Fam171a1 (+136)
#427	chr2	3573748	3574513	47	4	0.00404077	Fam107b (-56599), Cdnf (+143794)
#428	chr2	5725422	5725987	37	3	0.00694275	Camk1d (-90144), Nudt5 (-40360)
#429	chr2	6089010	6089237	2	14	3.05176e-05	Proser2 (-37867), Echdc3 (+44955)
#430	chr2	6109931	6111022	74	9	1.25177e-05	Proser2 (-59220), Echdc3 (+23602)
#431	chr2	6177142	6177930	44	2	0.000163078	Usp6nl (-96243), Echdc3 (-43457)
#432	chr2	6280547	6281085	60	1	7.21468e-08	Usp6nl (+7037), Celf2 (+525226)
#433	chr2	6296714	6297600	63	5	2.49353e-05	Usp6nl (+23378), Celf2 (+508885)
#434	chr2	6628285	6628864	71	2	2.42547e-09	Celf2 (+177467), Usp6nl (+354796)
#435	chr2	6628866	6629460	49	5	0.00403897	Celf2 (+176879), Usp6nl (+355384)
#436	chr2	6793146	6794238	141	8	1.45726e-26	Celf2 (+12350), Usp6nl (+519913)
#437	chr2	7036034	7036653	107	3	5.50872e-19	Gm10115 (-163618)
#438	chr2	9800682	9801622	90	9	3.05265e-09	4930412O13Rik (-1727), Gata3 (-925)
#439	chr2	10236222	10237118	94	2	7.45178e-16	Sfmbt2 (-57407), Itih5 (+161472)
#440	chr2	11093647	11094280	40	3	0.00259399	Prkcq (-45)
#441	chr2	11095229	11095975	44	0	3.8147e-06	Prkcq (+1593), Pfkfb3 (+328092)
#442	chr2	11114039	11114600	32	1	0.00268555	Prkcq (+20311), Pfkfb3 (+309374)
#443	chr2	11473680	11474667	94	19	6.99435e-06	Pfkfb3 (-50480), Rbm17 (+50688)
#444	chr2	11526517	11527018	45	0	3.8147e-06	Rbm17 (-1906)
#445	chr2	11557090	11558282	49	4	0.00148074	Rbm17 (-32824), Il2ra (-6733)
#446	chr2	11558629	11559427	88	2	3.87701e-14	Rbm17 (-34166), Il2ra (-5391)
#447	chr2	11583693	11584861	79	2	1.38847e-11	Il15ra (-43127), Il2ra (+19858)
#448	chr2	13465695	13466604	152	27	1.53781e-18	Trdmt1 (+141)
#449	chr2	13714667	13715697	40	3	0.00259399	St8sia6 (+253)
#450	chr2	13976526	13978028	190	42	1.35559e-25	Ptpla (+373)
#451	chr2	13994923	13996666	181	31	1.81769e-27	Stam (+68)
#452	chr2	14085846	14086629	49	2	9.70396e-05	Tmem236 (-9913), Stam (+90511)
#453	chr2	14165736	14166746	64	7	0.000139222	Slc39a12 (-143784), Mrc1 (+15200)
#454	chr2	14171314	14172270	79	10	2.93566e-06	Slc39a12 (-138233), Mrc1 (+20751)
#455	chr2	14865299	14866123	107	1	1.35809e-21	Nsun6 (+105201), Cacnb2 (+339778)
#456	chr2	17317744	17318345	49	3	0.000439599	Nebl (+66371)
#457	chr2	18313651	18314787	134	30	1.39914e-11	Dnajc1 (+238)
#458	chr2	18611805	18612375	36	1	0.000793457	BC061194 (-8560), Bmi1 (+13445)
#459	chr2	18615293	18616362	48	5	0.00642912	BC061194 (-4822)
#460	chr2	18688386	18689209	65	8	0.000224208	BC061194 (+68148), Pip4k2a (+230955)
#461	chr2	19587400	19587943	36	1	0.000793457	Etl4 (-853746), Otud1 (+7983)
#462	chr2	22896808	22897548	68	9	0.00013646	Abi1 (-1536)
#463	chr2	26368732	26369383	49	3	0.000439599	Egfl7 (-67518), Notch1 (-9716)
#464	chr2	26459068	26460185	49	228	1.72903e-45	Agpat2 (+225)
#465	chr2	26977385	26978112	58	1	2.68333e-07	Fam163b (+20262), Adamtsl2 (+42850)
#466	chr2	27152194	27153117	66	1	2.65017e-09	Sardh (-49870), Vav2 (+129897)
#467	chr2	27167037	27167595	52	2	2.91046e-05	Sardh (-64530), Vav2 (+115237)
#468	chr2	28368553	28369302	32	2	0.00805664	Ralgds (-20134), Gm10134 (+7313)
#469	chr2	28393416	28394305	56	4	0.000105172	Ralgds (+4799), Cel (+25021)
#470	chr2	28394544	28395234	51	4	0.000884861	Ralgds (+5827), Cel (+23993)
#471	chr2	28461323	28461942	42	3	0.0015564	Gtf3c5 (-22834), Gfi1b (+15832)
#472	chr2	30328870	30329507	32	2	0.00805664	Ier5l (+530)
#473	chr2	30547717	30548215	29	0	0.00195313	Cstad (+97406), 1700001O22Rik (+109261)
#474	chr2	30567094	30568116	65	1	5.1421e-09	1700001O22Rik (+89622), Cstad (+117045)
#475	chr2	31325291	31325947	45	2	0.000163078	Ass1 (-108)
#476	chr2	31332784	31333375	23	0	0.0078125	Fubp3 (-95165), Ass1 (+7353)
#477	chr2	31920445	31921042	29	1	0.00878906	Fam78a (+18559), Nup214 (+90788)
#478	chr2	32023053	32023847	48	1	2.52727e-05	Pomt1 (-68660), Prrc2b (+16848)
#479	chr2	32493213	32493934	46	1	1.81198e-05	Eng (-8541), Ak1 (+8550)
#480	chr2	32679250	32679694	28	0	0.00195313	1700019L03Rik (-39524), Stxbp1 (+23212)
#481	chr2	33931880	33932290	25	0	0.0078125	Mvb12b (-188619), Pbx3 (+295685)
#482	chr2	34818524	34819577	80	17	0.000487577	Traf1 (-5397), Hc (+97907)
#483	chr2	35359350	35359987	51	3	0.000251971	Dab2ip (-117888), Ggta1 (-42700)
#484	chr2	35593065	35593610	37	2	0.0027771	Dab2ip (+115781), Ttll11 (+241806)
#485	chr2	35686488	35687424	47	4	0.00404077	Ttll11 (+148188), Dab2ip (+209399)
#486	chr2	35696728	35697563	63	4	6.49166e-06	Ttll11 (+137998), Dab2ip (+219589)
#487	chr2	36058512	36059307	44	4	0.00657769	Rbm18 (-66617), Ptgs1 (-27036)
#488	chr2	37601901	37602163	31	151	3.79897e-34	Strbp (-99227), Crb2 (-29737)
#489	chr2	37620134	37621211	90	1	5.32841e-16	Strbp (-117868), Crb2 (-11096)
#490	chr2	37622574	37623561	94	4	8.53598e-14	Strbp (-120263), Crb2 (-8701)
#491	chr2	37623989	37624897	60	3	4.44083e-06	Strbp (-121638), Crb2 (-7326)
#492	chr2	37635707	37636473	33	1	0.00268555	Crb2 (+4321), Dennd1a (+506805)
#493	chr2	38513918	38514196	5	29	3.73393e-08	Psmb7 (-14450), Nr5a1 (+53697)
#494	chr2	38678439	38680052	159	11	1.59695e-31	Nr5a1 (-111492), Nr6a1 (+103962)
#495	chr2	39180677	39181988	76	2	9.70594e-11	Ppp6c (-99362)
#496	chr2	39228498	39229081	67	8	8.65321e-05	Ppp6c (-146819)
#497	chr2	43410544	43411068	40	4	0.00583649	Kynu (-43)
#498	chr2	45008550	45009410	43	2	0.000291824	Zeb2 (-40181)
#499	chr2	45289640	45290063	30	0	0.000976563	Zeb2 (-321053)
#500	chr2	49588749	49589548	31	0	0.000976563	Lypd6b (-54059), Kif5c (+114331)
#501	chr2	50374282	50374710	9	94	3.24224e-27	Mmadhc (-222259), Rnd3 (+630135)
#502	chr2	50681872	50683104	103	6	8.64476e-15	Mmadhc (-530251), Rnd3 (+322143)
#503	chr2	50697073	50698197	202	7	1.17978e-56	Mmadhc (-545398), Rnd3 (+306996)
#504	chr2	51002533	51003920	84	16	5.0871e-05	Mmadhc (-850990), Rnd3 (+1404)
#505	chr2	51828128	51829058	68	10	0.000319744	Nmi (+151)
#506	chr2	52814103	52814651	18	109	1.55853e-27	Fmnl2 (+97483), Prpf40a (+235882)
#507	chr2	53689760	53690260	29	1	0.00878906	Rprm (+247953), Arl6ip6 (+638888)
#508	chr2	53703148	53703759	72	5	2.93222e-07	Rprm (+234509), Arl6ip6 (+652332)
#509	chr2	56966751	56967978	90	15	1.6799e-06	Nr4a2 (+84)
#510	chr2	56968395	56970384	110	24	9.49521e-08	Nr4a2 (-1941)
#511	chr2	57990088	57990403	9	40	2.5031e-11	Ermn (-84971), Cytip (+22660)
#512	chr2	58036540	58037117	93	9	5.90317e-10	Cytip (-23923), Acvr1c (+173477)
#513	chr2	58209905	58210584	42	1	0.00012207	Acvr1c (+61)
#514	chr2	58275653	58276297	59	4	3.50099e-05	Acvr1c (-65669), Acvr1 (+143262)
#515	chr2	58418886	58420213	80	17	0.000487577	Acvr1 (-313)
#516	chr2	58998368	59000198	251	51	3.73065e-49	Ccdc148 (-543), Pkp4 (+376)
#517	chr2	59467776	59468269	31	1	0.00488281	Tanc1 (+17922), Wdsub1 (+252618)
#518	chr2	62230043	62230694	70	3	3.56505e-08	Dpp4 (+19919), Slc4a10 (+345850)
#519	chr2	62248953	62250806	124	4	7.75697e-24	Dpp4 (+408)
#520	chr2	62278894	62279828	150	10	1.3268e-28	Dpp4 (-29073), Gcg (+42346)
#521	chr2	62298229	62299304	83	15	3.69481e-05	Dpp4 (-48479), Gcg (+22940)
#522	chr2	64860346	64861314	87	8	4.265e-09	Grb14 (+9)
#523	chr2	65030993	65031898	84	5	2.62372e-10	Grb14 (-170607), Cobll1 (+45237)
#524	chr2	65036569	65037126	76	3	8.6966e-10	Grb14 (-176009), Cobll1 (+39835)
#525	chr2	65075519	65077986	299	39	1.01787e-85	Cobll1 (-70)
#526	chr2	65127691	65128352	108	4	3.2636e-18	Cobll1 (-51339), Slc38a11 (+74061)
#527	chr2	65171456	65172039	38	2	0.00160217	Cobll1 (-95065), Slc38a11 (+30335)
#528	chr2	65174483	65175163	50	5	0.00251213	Cobll1 (-98140), Slc38a11 (+27260)
#529	chr2	65180013	65180690	126	15	4.5651e-16	Cobll1 (-103669), Slc38a11 (+21731)
#530	chr2	65229312	65229820	54	5	0.00094616	Slc38a11 (-27483), Scn3a (+175983)
#531	chr2	65366587	65367050	37	0	0.00012207	Slc38a11 (-164736), Scn3a (+38730)
#532	chr2	65388464	65389210	49	3	0.000439599	Slc38a11 (-186754), Scn3a (+16712)
#533	chr2	65389495	65390594	125	9	8.02577e-20	Slc38a11 (-187962), Scn3a (+15504)
#534	chr2	65621461	65622298	68	3	6.57448e-08	Csrnp3 (-61944), Scn2a1 (+162966)
#535	chr2	65656335	65656989	87	4	6.76497e-12	Csrnp3 (-27162), Scn2a1 (+197748)
#536	chr2	66093894	66095542	285	22	2.26613e-91	Ttc21b (-44)
#537	chr2	66637935	66638320	31	1	0.00488281	Xirp2 (-645931), Scn7a (-15157)
#538	chr2	68309677	68310452	53	7	0.00557547	Stk39 (+260)
#539	chr2	68711007	68712718	158	22	2.81238e-23	Nostrin (-261994), Cers6 (+12365)
#540	chr2	68966411	68967576	134	4	8.07734e-28	Nostrin (-6863), Cers6 (+267496)
#541	chr2	69930683	69931254	44	3	0.00223859	Myo3b (-3386)
#542	chr2	70452918	70453482	64	1	9.96775e-09	Gorasp2 (-46433), Gad1 (+53101)
#543	chr2	70580597	70580928	9	97	4.18146e-28	Gorasp2 (+81130), Tlk1 (+83022)
#544	chr2	70771000	70771319	8	108	2.27208e-31	Tlk1 (-107375), Mettl8 (+122480)
#545	chr2	71367422	71368103	35	1	0.00146484	Dlx1 (+1593), Dlx2 (+17048)
#546	chr2	72237433	72238251	78	3	2.48816e-10	Cdca7 (-76374), B230120H23Rik (+114148)
#547	chr2	72243990	72245201	63	3	1.35188e-06	Cdca7 (-69620), B230120H23Rik (+120902)
#548	chr2	73223743	73225178	221	41	1.31901e-39	Gpr155 (-6)
#549	chr2	75308022	75308991	66	6	1.70001e-05	Hnrnpa3 (-188811), Mtx2 (+644647)
#550	chr2	75471786	75472485	74	2	3.52956e-10	Hnrnpa3 (-25182), Mtx2 (+808276)
#551	chr2	75527345	75528160	62	2	2.06591e-07	Nfe2l2 (+14945), Hnrnpa3 (+30435)
#552	chr2	75908433	75909415	74	8	4.38521e-06	Ttc30a1 (-88900), Pde11a (+267907)
#553	chr2	76510776	76512528	142	31	1.35225e-13	Plekha3 (-1686), Fkbp7 (-525)
#554	chr2	79070988	79071518	31	1	0.00488281	Itga4 (-24404), Ube2e3 (+362049)
#555	chr2	79210808	79211345	61	4	1.14329e-05	Cerkl (+57971), Itga4 (+115420)
#556	chr2	79581794	79582777	90	16	3.87526e-06	Ppp1r1c (+34349), Pde1a (+166304)
#557	chr2	80456792	80457885	127	6	3.36867e-23	Dusp19 (+137)
#558	chr2	83652491	83653263	75	9	7.64979e-06	Fam171b (+84)
#559	chr2	83834011	83834562	45	2	0.000163078	Gm13691 (+3577), Calcrl (+431281)
#560	chr2	84510299	84511385	116	24	4.43536e-09	2700094K13Rik (+85)
#561	chr2	84679913	84681367	81	17	0.000332918	Slc43a1 (-142)
#562	chr2	84720695	84721128	41	2	0.000518799	Rtn4rl2 (+5955), Slc43a1 (+40130)
#563	chr2	84727796	84728497	39	4	0.00907898	Rtn4rl2 (-1280)
#564	chr2	84770229	84771143	62	6	8.05814e-05	Rtn4rl2 (-43819), Slc43a3 (-6135)
#565	chr2	84803958	84805014	164	2	6.23093e-44	Prg2 (-16132), Slc43a3 (+27665)
#566	chr2	90371313	90371870	65	2	5.85294e-08	Nup160 (-145780), Ptprj (-52265)
#567	chr2	90372022	90372721	40	1	0.000228882	Nup160 (-145000), Ptprj (-53045)
#568	chr2	90489820	90490665	60	3	4.44083e-06	Ptprj (-170916), Nup160 (-27129)
#569	chr2	90507774	90508559	70	0	1e-50	Ptprj (-188840), Nup160 (-9205)
#570	chr2	91812186	91812700	18	73	2.23171e-17	Dgkz (-21859), Creb3l1 (+52216)
#571	chr2	91848267	91849109	103	21	4.51377e-07	Dgkz (-58104), Creb3l1 (+15971)
#572	chr2	92093842	92094372	31	1	0.00488281	Phf21a (+69775), Gyltl1b (+117107)
#573	chr2	92142150	92142824	38	0	6.10352e-05	Gyltl1b (+68727), Phf21a (+118155)
#574	chr2	92681725	92682317	46	2	0.000317691	Syt13 (-73234), Chst1 (+242157)
#575	chr2	92971891	92972990	122	5	3.1334e-22	Prdm11 (-86713), Trp53i11 (-55264)
#576	chr2	93007097	93007676	44	4	0.00657769	Prdm11 (-121659), Trp53i11 (-20318)
#577	chr2	93020122	93020679	48	3	0.000761951	Prdm11 (-134673), Trp53i11 (-7304)
#578	chr2	93027222	93028135	87	7	1.05667e-09	Trp53i11 (-26)
#579	chr2	93032238	93033310	95	15	1.6445e-07	Trp53i11 (+5069), Tspan18 (+141870)
#580	chr2	93034749	93035410	41	3	0.0015564	Trp53i11 (+7375), Tspan18 (+139564)
#581	chr2	93173586	93174948	73	16	0.00350614	Tspan18 (+377)
#582	chr2	93267126	93268572	125	7	1.81909e-21	Tspan18 (-93205), Cd82 (+34719)
#583	chr2	93287163	93288445	86	9	2.63575e-08	Tspan18 (-113160), Cd82 (+14764)
#584	chr2	101438593	101439422	74	1	2.5031e-11	Rag2 (-25867)
#585	chr2	101440444	101441230	84	1	3.04803e-14	Rag2 (-24038)
#586	chr2	101464619	101465747	74	6	3.86494e-07	Rag2 (+308)
#587	chr2	101489446	101490104	58	3	1.4387e-05	Rag1 (-117)
#588	chr2	101490474	101491170	52	1	3.6452e-06	Rag1 (-1164)
#589	chr2	101505375	101506040	73	11	0.000122781	Rag1 (-16050), Traf6 (-12889)
#590	chr2	101519301	101519693	57	8	0.00331289	Traf6 (+900)
#591	chr2	101870792	101871326	44	2	0.000163078	Commd9 (+144649), Ldlrad3 (+155483)
#592	chr2	101878726	101880486	190	12	4.28404e-45	Ldlrad3 (+146936), Commd9 (+153196)
#593	chr2	101896172	101898312	155	13	4.98176e-28	Ldlrad3 (+129300), Commd9 (+170832)
#594	chr2	101903819	101904612	60	2	7.23141e-07	Ldlrad3 (+122326), Commd9 (+177806)
#595	chr2	101916374	101916908	40	1	0.000228882	Ldlrad3 (+109901), Commd9 (+190231)
#596	chr2	101957148	101957976	57	2	2.50719e-06	Ldlrad3 (+68980), Commd9 (+231152)
#597	chr2	102240440	102241708	146	31	7.98463e-15	Trim44 (-17)
#598	chr2	102655386	102656122	39	4	0.00907898	Cd44 (+86028), Slc1a2 (+156938)
#599	chr2	102707043	102708292	124	17	2.91591e-14	Cd44 (+34114), Slc1a2 (+208852)
#600	chr2	102830467	102830994	56	2	4.64966e-06	Cd44 (-88949), Pdhx (+82939)
#601	chr2	103522228	103523004	66	8	0.000139701	Nat10 (+78811), Abtb2 (+116149)
#602	chr2	103735058	103735870	47	1	1.81198e-05	Caprin1 (-97658), Lmo2 (-74916)
#603	chr2	103757298	103758122	84	1	3.04803e-14	Caprin1 (-119904), Lmo2 (-52670)
#604	chr2	103797786	103798166	4	98	1e-50	Caprin1 (-160170), Lmo2 (-12404)
#605	chr2	103962518	103963657	106	14	8.9922e-11	A930018P22Rik (+162)
#606	chr2	104259735	104259986	12	134	1.93232e-37	D430041D05Rik (-162304), Hipk3 (+74742)
#607	chr2	104342482	104343063	40	2	0.000915527	Cstf3 (-87907), Hipk3 (-8170)
#608	chr2	104688683	104690169	89	6	7.11877e-11	Prrg4 (+607)
#609	chr2	104828999	104829496	42	2	0.000518799	Eif3m (+27989), Ccdc73 (+102767)
#610	chr2	105238651	105239969	163	38	2.42705e-17	Rcn1 (+166)
#611	chr2	109857646	109858861	198	32	5.03084e-34	Ccdc34 (+280)
#612	chr2	114479894	114481299	260	64	7.18548e-47	Atpbd4 (+26)
#613	chr2	114499404	114500019	58	3	1.4387e-05	BC052040 (-907740), Atpbd4 (-19089)
#614	chr2	116805376	116806254	77	3	4.65525e-10	Spred1 (-141295), Tmco5 (+101371)
#615	chr2	117129015	117130359	192	9	5.91153e-49	Rasgrp1 (+39050), Fam98b (+54212)
#616	chr2	117154096	117155013	55	3	4.58721e-05	Rasgrp1 (+14182), Fam98b (+79080)
#617	chr2	117167736	117168908	110	8	1.28907e-15	Rasgrp1 (+415)
#618	chr2	117688012	117688505	41	4	0.00369644	Rasgrp1 (-519522), Thbs1 (-249353)
#619	chr2	118082253	118082842	68	10	0.000319744	Fsip1 (+154)
#620	chr2	118085577	118085846	6	68	1.57718e-19	Fsip1 (-3010)
#621	chr2	118088874	118089990	86	7	1.8647e-09	Fsip1 (-6730), Gpr176 (+109723)
#622	chr2	118198686	118200122	96	16	2.55744e-07	Gpr176 (-249)
#623	chr2	118316895	118317772	119	2	1.54456e-24	Srp14 (-11887), Bmf (+58089)
#624	chr2	118324697	118325801	88	2	3.87701e-14	Srp14 (-19802), Bmf (+50174)
#625	chr2	118359588	118360353	86	2	1.44006e-13	Srp14 (-54524), Bmf (+15452)
#626	chr2	118369781	118370725	81	9	3.65627e-07	Srp14 (-64806), Bmf (+5170)
#627	chr2	118387847	118388564	36	3	0.00694275	Bub1b (-35741), Bmf (-12783)
#628	chr2	118605266	118605735	41	2	0.000518799	Disp2 (+43)
#629	chr2	118630173	118630634	38	1	0.000427246	Knstrn (-9335), Disp2 (+24946)
#630	chr2	118671707	118672374	39	2	0.00160217	Ivd (-15649), Knstrn (+32302)
#631	chr2	118713422	118714001	26	0	0.00390625	Bahd1 (-13477), Ivd (+26022)
#632	chr2	118801674	118802638	84	9	7.61704e-08	Chst14 (+49923), Ccdc32 (+52973)
#633	chr2	119149771	119151581	77	8	9.3037e-07	Dll4 (-844)
#634	chr2	120365533	120366043	30	0	0.000976563	Zfp106 (+23755), Capn3 (+76473)
#635	chr2	121348188	121348416	6	36	3.60939e-10	Wdr76 (+12718), Frmd5 (+284521)
#636	chr2	121692199	121693490	149	10	4.59089e-28	Casc4 (+139)
#637	chr2	122059913	122061184	103	23	1.97466e-06	Sord (+64)
#638	chr2	122174099	122174919	110	27	8.18183e-07	Shf (+18055), Duox1 (+33101)
#639	chr2	122234085	122235214	66	12	0.0030623	Shf (-42086), Slc28a2 (-16476)
#640	chr2	122477658	122478918	137	30	2.25974e-12	AA467197 (+14702), Slc30a4 (+50087)
#641	chr2	122527674	122528890	92	15	6.70126e-07	Slc30a4 (+93)
#642	chr2	124566391	124567272	87	2	7.47458e-14	Slc24a5 (-327028), Sema6d (+130523)
#643	chr2	124579371	124579922	52	2	2.91046e-05	Slc24a5 (-314213), Sema6d (+143338)
#644	chr2	124948435	124949208	60	4	2.00514e-05	Myef2 (+540)
#645	chr2	125072779	125074048	356	54	1.39051e-114	Dut (+488)
#646	chr2	125135300	125135844	40	2	0.000915527	Gm9913 (-195253), Dut (+62646)
#647	chr2	125549338	125550185	52	2	2.91046e-05	Shc4 (-639)
#648	chr2	126427589	126428249	22	105	2.62506e-25	Hdc (+16495), Slc27a2 (+49776)
#649	chr2	126469527	126469959	32	0	0.000488281	Hdc (-25329), Gabpb1 (+31561)
#650	chr2	127160424	127162474	265	59	5.00448e-52	Dusp2 (-446)
#651	chr2	127163103	127164450	135	13	1.54985e-20	Astl (-3589)
#652	chr2	127617941	127618427	32	2	0.00805664	Nphp1 (-3594)
#653	chr2	127886637	127887079	24	0	0.0078125	Bcl2l11 (-64917), Acoxl (+206494)
#654	chr2	127919800	127920320	34	0	0.000244141	Bcl2l11 (-31715), Acoxl (+239696)
#655	chr2	127978258	127979752	92	4	2.99455e-13	Gm355 (-437940), Bcl2l11 (+27230)
#656	chr2	128228781	128229379	59	2	1.34822e-06	Gm355 (-187865), Bcl2l11 (+277305)
#657	chr2	128238034	128239133	102	22	1.45922e-06	Gm355 (-178361), Bcl2l11 (+286809)
#658	chr2	128864228	128865415	97	1	4.67858e-18	Gm10762 (-71361), Gm14025 (+9086)
#659	chr2	128891342	128892490	106	18	5.68379e-09	Ttl (+238)
#660	chr2	129009354	129010025	80	0	1e-50	Slc20a1 (-14810), Chchd5 (+54254)
#661	chr2	129081708	129082147	36	3	0.00694275	Ckap2l (+41020), Slc20a1 (+57428)
#662	chr2	129199029	129199380	14	102	4.83104e-28	Il1b (-2330)
#663	chr2	129418174	129418882	29	139	8.69825e-32	Sirpa (-763)
#664	chr2	130121159	130121794	28	0	0.00195313	Ebf4 (-198)
#665	chr2	130365765	130366534	73	0	1e-50	Mrps26 (-23328), Ptpra (+89870)
#666	chr2	130460680	130462198	89	5	1.29255e-11	Ubox5 (-5665), Lzts3 (+2392)
#667	chr2	130467820	130468935	82	18	0.000423063	Lzts3 (-4547)
#668	chr2	130542241	130543167	131	1	8.92078e-31	Slc4a11 (-19449), 4930402H24Rik (+123166)
#669	chr2	130803426	130803719	43	3	0.00092411	Gfra4 (+64845), Atrn (+71342)
#670	chr2	131060577	131061365	40	4	0.00583649	Pank2 (-27265), Mavs (+1130)
#671	chr2	131780837	131781447	24	0	0.0078125	Prnd (+4544), Rassf2 (+74595)
#672	chr2	131889481	131890027	35	2	0.00476074	Rassf2 (-34017), Slc23a2 (+81090)
#673	chr2	132119823	132120295	38	1	0.000427246	Cds2 (+31175), Prokr2 (+91077)
#674	chr2	132337656	132338679	106	5	1.02836e-16	Prokr2 (-127032), Gpcpd1 (+65801)
#675	chr2	132550877	132551593	46	3	0.00131122	Chgb (-55779), 1110034G24Rik (+38568)
#676	chr2	132607225	132607803	38	4	0.00907898	Chgb (+500)
#677	chr2	132704832	132705954	139	22	1.67422e-16	Lrrn4 (+1234), Crls1 (+32991)
#678	chr2	135623474	135624480	79	9	1.02298e-06	Lamp5 (-259686), Plcb4 (+56411)
#679	chr2	135651846	135652980	155	14	2.85132e-27	Lamp5 (-231250), Plcb4 (+84847)
#680	chr2	139416979	139417472	32	1	0.00268555	Ism1 (-86688), Sptlc3 (+97570)
#681	chr2	139657509	139657802	6	84	2.96872e-24	Ism1 (+153742), Tasp1 (+234840)
#682	chr2	139995817	139996973	169	36	2.73961e-20	Esf1 (-95), Ndufaf5 (+10)
#683	chr2	140220446	140222083	284	28	5.91076e-85	Macrod2 (+173)
#684	chr2	143371336	143372101	39	3	0.00427246	Pcsk2 (-173)
#685	chr2	143666472	143667138	48	5	0.00642912	Bfsp1 (+21874), Pcsk2 (+294913)
#686	chr2	143670475	143671002	39	3	0.00427246	Bfsp1 (+17940), Pcsk2 (+298847)
#687	chr2	143918257	143919044	51	2	5.32544e-05	Mgme1 (-177985), Banf2 (+59856)
#688	chr2	143938097	143939177	143	7	2.53333e-28	Mgme1 (-157999), Banf2 (+79842)
#689	chr2	143954124	143954780	66	8	0.000139701	Mgme1 (-142184), Banf2 (+95657)
#690	chr2	143995383	143995957	101	5	4.37414e-15	Mgme1 (-100966), Banf2 (+136875)
#691	chr2	144022937	144023161	30	0	0.000976563	Mgme1 (-73587), Banf2 (+164254)
#692	chr2	144054162	144055074	99	2	1.40468e-17	Mgme1 (-42018), Banf2 (+195823)
#693	chr2	144056615	144057449	68	6	5.88287e-06	Mgme1 (-39604), Banf2 (+198237)
#694	chr2	144058861	144059734	63	1	1.93026e-08	Mgme1 (-37338), Banf2 (+200503)
#695	chr2	144064970	144065968	105	3	2.03512e-18	Mgme1 (-31167), Banf2 (+206674)
#696	chr2	144071070	144072544	150	17	2.08586e-23	Mgme1 (-24829), Banf2 (+213012)
#697	chr2	144072899	144073582	97	10	2.44284e-10	Mgme1 (-23395), Banf2 (+214446)
#698	chr2	144284594	144285257	37	3	0.00694275	Dzank1 (+68224), Csrp2bp (+90207)
#699	chr2	144379540	144380047	44	0	3.8147e-06	Rbbp9 (-3189), Sec23b (-2198)
#700	chr2	145436603	145436867	6	65	1.20648e-18	Rin2 (-174981), Slc24a3 (+443245)
#701	chr2	145924869	145925252	4	24	1e-50	Crnkl1 (-164311), Insm1 (-122596)
#702	chr2	145942642	145943395	60	7	0.000587747	Crnkl1 (-182269), Insm1 (-104638)
#703	chr2	146040158	146040897	66	6	1.70001e-05	Crnkl1 (-279778), Insm1 (-7129)
#704	chr2	146046696	146048600	120	5	2.14048e-21	Insm1 (-9)
#705	chr2	146051454	146052263	69	6	5.88287e-06	Insm1 (+4202), Ralgapa2 (+285881)
#706	chr2	146128065	146128559	52	4	0.000524757	Insm1 (+80655), Ralgapa2 (+209428)
#707	chr2	146135855	146137024	143	5	2.17184e-30	Insm1 (+88783), Ralgapa2 (+201300)
#708	chr2	148201076	148201929	79	11	7.76135e-06	Foxa2 (-328798), Sstr4 (-19610)
#709	chr2	148231818	148234350	292	60	5.57942e-67	Thbd (+840)
#710	chr2	148247329	148247891	43	1	6.48499e-05	Thbd (-13686), Cd93 (+21689)
#711	chr2	148251453	148252101	70	2	4.59893e-09	Thbd (-17853), Cd93 (+17522)
#712	chr2	148267882	148269630	145	30	8.0427e-15	Cd93 (+543)
#713	chr2	148387666	148388346	35	2	0.00476074	Cd93 (-118707), Nxt1 (-110331)
#714	chr2	148388979	148389650	74	4	1.88334e-08	Cd93 (-120016), Nxt1 (-109022)
#715	chr2	148398893	148399355	31	0	0.000976563	Cd93 (-129825), Nxt1 (-99213)
#716	chr2	148557900	148558471	49	3	0.000439599	Napb (+17)
#717	chr2	148589319	148590421	292	4	7.80608e-119	Cst11 (+7363), Cstl1 (+13776)
#718	chr2	148702829	148703733	101	16	1.49756e-08	Cst3 (-1969)
#719	chr2	148710480	148710936	36	2	0.0027771	Cst3 (-9396), Gm1330 (+118279)
#720	chr2	150136525	150137486	157	14	2.58935e-28	3300002I08Rik (+51495), Gm14124 (+53753)
#721	chr2	150188122	150189077	146	7	1.03852e-29	3300002I08Rik (-99)
#722	chr2	150471953	150473044	102	9	2.15397e-12	Apmap (-38196), Acss1 (+21495)
#723	chr2	150490840	150492123	176	9	4.3329e-41	Apmap (-57179), Acss1 (+2512)
#724	chr2	150492419	150494615	308	35	4.05239e-95	Acss1 (+477)
#725	chr2	150611958	150613676	242	49	1.537e-45	Pygb (+346)
#726	chr2	150656272	150657758	138	9	1.3142e-24	Pygb (+44544), Abhd12 (+73462)
#727	chr2	150834129	150835581	117	12	5.97771e-15	Ninl (+279)
#728	chr2	150863615	150865879	260	58	5.35621e-50	Nanp (+387)
#729	chr2	151367826	151369059	169	30	3.84289e-23	Fkbp1a (+224)
#730	chr2	151566246	151567370	95	21	1.88591e-05	Psmf1 (+238)
#731	chr2	151736679	151737053	50	4	0.000884861	Angpt4 (-77)
#732	chr2	151811190	151811957	56	5	0.000345428	Slc52a3 (-10697), Fam110a (-5619)
#733	chr2	151826113	151827121	161	3	5.77642e-41	Scrt2 (-80648), Slc52a3 (+4346)
#734	chr2	152186317	152186600	35	1	0.00146484	Trib3 (-16691), Nrsn2 (+15915)
#735	chr2	152222593	152224241	124	12	3.54228e-17	Sox12 (+365)
#736	chr2	152224298	152225085	112	12	1.71646e-13	Sox12 (-910)
#737	chr2	152231728	152232341	62	2	2.06591e-07	Sox12 (-8253), Zcchc3 (+8745)
#738	chr2	152561709	152562144	16	71	7.50224e-18	Id1 (-60)
#739	chr2	152582124	152583094	83	6	2.36457e-09	Cox4i2 (+2700), Bcl2l1 (+74855)
#740	chr2	152619842	152620757	118	3	5.56694e-23	Bcl2l1 (+37164), Cox4i2 (+40391)
#741	chr2	152641470	152642612	145	6	3.65741e-30	Bcl2l1 (+15423), Cox4i2 (+62132)
#742	chr2	153317719	153319209	65	11	0.00236431	4930404H24Rik (-62)
#743	chr2	153337647	153338151	37	0	0.00012207	8430427H17Rik (+17808), 4930404H24Rik (+19373)
#744	chr2	153386409	153387355	66	5	4.85061e-06	8430427H17Rik (-31175), Commd7 (+71585)
#745	chr2	153604607	153605521	51	1	6.96633e-06	Efcab8 (-19291), Mapre1 (+38054)
#746	chr2	153687555	153688378	110	4	4.74441e-19	Sun5 (+8853), Efcab8 (+63612)
#747	chr2	154374333	154374790	34	2	0.00476074	Actl10 (-2950), 1700003F12Rik (-62)
#748	chr2	154899539	154900490	110	21	8.25705e-09	Ahcy (+218)
#749	chr2	155121317	155121600	20	103	7.98639e-26	Map1lc3a (+19426), Pigu (+61707)
#750	chr2	155787537	155788060	32	0	0.000488281	Cep250 (+5505), 6430550D23Rik (+45856)
#751	chr2	155799793	155801069	61	4	1.14329e-05	Cep250 (+18137), 6430550D23Rik (+33224)
#752	chr2	156226899	156227892	159	1	2.82827e-43	Scand1 (-89126), Epb4.1l1 (-19441)
#753	chr2	156889035	156890431	145	32	5.15896e-14	Dsn1 (-56922), Soga1 (+15257)
#754	chr2	157221669	157222434	92	3	3.39682e-14	Src (-22128), Manbal (+28722)
#755	chr2	158033630	158033859	25	149	1.167e-36	1700060C20Rik (+16000), D630003M21Rik (+21213)
#756	chr2	158492057	158493947	221	48	7.28957e-36	Fam83d (-100827), Ppp1r16b (+1868)
#757	chr2	158499023	158500193	161	2	1.86892e-42	Fam83d (-94221), Ppp1r16b (+8474)
#758	chr2	158513567	158513891	30	1	0.00488281	Fam83d (-80100), Ppp1r16b (+22595)
#759	chr2	158541666	158542246	45	1	3.43323e-05	Fam83d (-51873), Ppp1r16b (+50822)
#760	chr2	158548556	158549785	93	6	6.64068e-12	Fam83d (-44658), Ppp1r16b (+58037)
#761	chr2	158559729	158560287	38	3	0.00427246	Fam83d (-33821), Ppp1r16b (+68874)
#762	chr2	160428767	160429690	243	5	1.59043e-83	Mafb (-236428), Gm14221 (+16478)
#763	chr2	160452799	160454278	227	9	2.54151e-68	Top1 (-18085), Gm14221 (-7832)
#764	chr2	160566453	160567131	53	4	0.000309031	Plcg1 (+9746), Zhx3 (+131516)
#765	chr2	160567746	160568424	96	4	2.42307e-14	Plcg1 (+11039), Zhx3 (+130223)
#766	chr2	163443115	163444309	2	9	0.000976563	0610039K10Rik (-26874), Ttpal (+15662)
#767	chr2	163488318	163488994	52	4	0.000524757	Pkig (+4505), Ada (+87319)
#768	chr2	163542127	163543024	63	4	6.49166e-06	Ada (+33399), Pkig (+58425)
#769	chr2	163638776	163639344	32	1	0.00268555	Ada (-63085), Wisp2 (-7565)
#770	chr2	164247910	164249309	121	4	5.4798e-23	Matn4 (-18496), Sdc4 (+20076)
#771	chr2	164266523	164267138	56	2	4.64966e-06	Matn4 (-36717), Sdc4 (+1855)
#772	chr2	164268451	164268985	30	0	0.000976563	Sdc4 (-32)
#773	chr2	164768403	164768695	7	84	2.96872e-24	Zfp335 (-31292), Mmp9 (-5170)
#774	chr2	164880542	164881280	45	1	3.43323e-05	Cd40 (-216)
#775	chr2	165478964	165479465	33	1	0.00268555	Eya2 (-1583)
#776	chr2	165618198	165619187	49	4	0.00148074	Zmynd8 (+91486), Eya2 (+137895)
#777	chr2	165713990	165714876	57	7	0.00148234	Zmynd8 (-4254)
#778	chr2	166178448	166179795	104	6	4.69025e-15	Sulf2 (-197959), Prex1 (+360210)
#779	chr2	166220223	166220833	33	0	0.000488281	Sulf2 (-239365), Prex1 (+318804)
#780	chr2	166445872	166446501	39	2	0.00160217	Sulf2 (-465024), Prex1 (+93145)
#781	chr2	166455669	166456619	64	7	0.000139222	Sulf2 (-474981), Prex1 (+83188)
#782	chr2	166571290	166572098	52	4	0.000524757	Trp53rk (-47573), Prex1 (-32362)
#783	chr2	166700887	166701523	62	3	1.35188e-06	Cse1l (-30354), Arfgef2 (+70117)
#784	chr2	167182239	167182843	64	5	1.45117e-05	Slc9a8 (-64671), B4galt5 (-7858)
#785	chr2	167193735	167194353	27	109	1.82576e-24	Slc9a8 (-53168), B4galt5 (-19361)
#786	chr2	167414223	167414725	32	198	3.17831e-46	Ube2v1 (+43121), Snai1 (+50779)
#787	chr2	167414758	167415303	24	224	3.42775e-58	Ube2v1 (+42564), Snai1 (+51336)
#788	chr2	167497702	167498335	54	0	1e-50	Cebpb (-16396), Tmem189 (-10963)
#789	chr2	167514010	167514979	41	190	1.9625e-39	Cebpb (+80)
#790	chr2	167515099	167515635	12	67	7.23462e-18	Cebpb (+952)
#791	chr2	167573733	167574298	36	1	0.000793457	Ptpn1 (-183811), Cebpb (+59601)
#792	chr2	167579349	167579772	19	92	1.05053e-22	Ptpn1 (-178266), Cebpb (+65146)
#793	chr2	167600680	167601166	18	247	1.13281e-67	Ptpn1 (-156904), Cebpb (+86508)
#794	chr2	167602750	167603439	28	137	3.10845e-31	Ptpn1 (-154732), Cebpb (+88680)
#795	chr2	167715327	167715754	23	0	0.0078125	Ptpn1 (-42286), Cebpb (+201126)
#796	chr2	167784788	167785905	69	5	1.59565e-06	Ptpn1 (+27520), Fam65c (+50771)
#797	chr2	168082676	168083346	36	2	0.0027771	Kcng1 (+23621), Mocs3 (+26889)
#798	chr2	168166753	168167372	48	4	0.00245732	Kcng1 (-60431), Nfatc2 (+248697)
#799	chr2	168264011	168265068	192	5	1.0836e-53	Kcng1 (-157908), Nfatc2 (+151220)
#800	chr2	169340632	169341668	248	8	1.4649e-82	Zfp64 (-560378), 1700101G07Rik (-66431)
#801	chr2	169345218	169346008	79	2	1.38847e-11	Zfp64 (-564841), 1700101G07Rik (-61968)
#802	chr2	169837118	169837659	41	3	0.0015564	AY702102 (-48902), Zfp217 (+130789)
#803	chr2	170077560	170078926	159	31	4.40907e-19	Zfp217 (-110065), Bcas1 (+175085)
#804	chr2	170079237	170079983	43	1	6.48499e-05	Zfp217 (-111432), Bcas1 (+173718)
#805	chr2	170101094	170101656	29	0	0.00195313	Zfp217 (-133197), Bcas1 (+151953)
#806	chr2	170102688	170103195	35	1	0.00146484	Zfp217 (-134764), Bcas1 (+150386)
#807	chr2	170132197	170133571	147	27	8.97085e-17	Zfp217 (-164706), Bcas1 (+120444)
#808	chr2	170170461	170171393	68	13	0.00266357	Zfp217 (-202749), Bcas1 (+82401)
#809	chr2	172221094	172221885	68	6	5.88287e-06	Rtfdc1 (-44566), Cass4 (+2090)
#810	chr2	172237923	172238462	37	3	0.00694275	Rtfdc1 (-27863), Cass4 (+18793)
#811	chr2	172259123	172259841	65	10	0.00116783	Rtfdc1 (-6574), Cass4 (+40082)
#812	chr2	172564487	172565824	85	8	1.28136e-08	Tfap2c (+190063), Bmp7 (+200666)
#813	chr2	172791959	172792410	38	0	6.10352e-05	Bmp7 (-26363), Spo11 (-13165)
#814	chr2	172802074	172803436	150	9	1.75593e-29	Spo11 (-2595)
#815	chr2	172851774	172853159	252	16	6.43847e-76	Rbm38 (+6468), Ctcfl (+92559)
#816	chr2	172853331	172854346	103	7	5.0921e-14	Rbm38 (+7840), Ctcfl (+91187)
#817	chr2	172858820	172859478	37	3	0.00694275	Rbm38 (+13150), Ctcfl (+85877)
#818	chr2	172875075	172875799	105	1	5.28845e-21	Rbm38 (+29438), Ctcfl (+69589)
#819	chr2	172885549	172886437	62	8	0.000566564	Rbm38 (+39994), Ctcfl (+59033)
#820	chr2	173048822	173049479	36	2	0.0027771	Zbp1 (-4727)
#821	chr2	173054966	173055806	79	7	9.27544e-08	Zbp1 (-10962), Pmepa1 (+46648)
#822	chr2	173068618	173069809	91	1	2.71136e-16	Zbp1 (-24790), Pmepa1 (+32820)
#823	chr2	173090125	173090766	66	1	2.65017e-09	Zbp1 (-46022), Pmepa1 (+11588)
#824	chr2	173092549	173093365	59	1	1.3923e-07	Zbp1 (-48533), Pmepa1 (+9077)
#825	chr2	173101848	173102504	42	4	0.00369644	Pmepa1 (-142)
#826	chr2	173132597	173133570	79	5	5.08812e-09	1700021F07Rik (-215003), Pmepa1 (-31050)
#827	chr2	173213585	173214061	40	3	0.00259399	1700021F07Rik (-134264), Pmepa1 (-111789)
#828	chr2	173234528	173235497	108	9	3.81956e-14	Pmepa1 (-132979), 1700021F07Rik (-113074)
#829	chr2	173290425	173291040	57	2	2.50719e-06	Pmepa1 (-188699), 1700021F07Rik (-57354)
#830	chr2	173294933	173295745	45	3	0.00223859	Pmepa1 (-193305), 1700021F07Rik (-52748)
#831	chr2	173504627	173505082	28	1	0.00878906	1700010B08Rik (-40061), Rab22a (+19594)
#832	chr2	174169166	174170391	157	6	1.59108e-35	Nelfcd (-71573), Gnas (+46419)
#833	chr2	174391096	174391834	45	3	0.00223859	Slmo2 (-92883), Zfp831 (-77570)
#834	chr2	174696561	174697736	136	8	1.17162e-24	Gm14444 (-138671), Edn3 (+111029)
#835	chr2	174705808	174706699	97	1	4.67858e-18	Gm14444 (-129566), Edn3 (+120134)
#836	chr2	176991113	176991493	39	1	0.000427246	Gm14410 (-3769)
#837	chr2	177574962	177575379	87	4	6.76497e-12	Gm14325 (-148)
#838	chr2	177991605	177992214	59	3	8.00797e-06	Phactr3 (+115272), Sycp2 (+150480)
#839	chr2	178148766	178149841	43	258	4.97281e-57	Ppp1r3d (-127), Fam217b (+75)
#840	chr2	178151085	178151543	6	92	1.26945e-26	Ppp1r3d (-2137), Fam217b (+2085)
#841	chr2	178279823	178282456	249	18	5.74123e-72	Cdh4 (-895996), Cdh26 (+115828)
#842	chr2	178290216	178290969	64	4	3.67155e-06	Cdh4 (-886543), Cdh26 (+125281)
#843	chr2	178291052	178291963	88	3	4.41063e-13	Cdh4 (-885628), Cdh26 (+126196)
#844	chr2	178292370	178293313	127	2	9.47536e-28	Cdh4 (-884294), Cdh26 (+127530)
#845	chr2	178302222	178302746	36	2	0.0027771	Cdh4 (-874652), Cdh26 (+137172)
#846	chr2	178663400	178664090	50	4	0.000884861	Cdh4 (-513391), Cdh26 (+498433)
#847	chr2	179838755	179839559	61	9	0.00196735	Hrh3 (+36)
#848	chr2	180177977	180179099	101	9	3.80765e-12	Gata5 (-109134), Slco4a1 (-17146)
#849	chr2	180954286	180955176	108	21	3.21722e-08	BC051628 (+13)
#850	chr2	181193387	181195182	163	33	1.7848e-19	Zbtb46 (-154)
#851	chr2	181572183	181573006	94	15	2.63555e-07	Pcmtd2 (+36)
#852	chr3	7502947	7504206	117	23	1.2049e-09	Zc2hc1a (+151)
#853	chr3	7612641	7613478	62	8	0.000566564	Il7 (+662)
#854	chr3	8631643	8632227	38	0	6.10352e-05	Hey1 (+35104), Stmn2 (+122408)
#855	chr3	8634802	8635825	91	3	6.45676e-14	Hey1 (+31725), Stmn2 (+125787)
#856	chr3	8666649	8668301	154	27	3.27993e-19	Hey1 (-436)
#857	chr3	9151672	9152022	24	0	0.0078125	Tpd52 (-187799), Zbtb10 (-98755)
#858	chr3	9198579	9199335	82	14	2.61832e-05	Tpd52 (-234909), Zbtb10 (-51645)
#859	chr3	9249564	9251154	153	13	3.05058e-27	Zbtb10 (-243)
#860	chr3	9499588	9500313	35	1	0.00146484	Zfp704 (+110134), Zbtb10 (+249349)
#861	chr3	9500649	9501155	53	3	8.13567e-05	Zfp704 (+109183), Zbtb10 (+250300)
#862	chr3	9546649	9547548	66	3	2.22053e-07	Zfp704 (+62986), Zbtb10 (+296497)
#863	chr3	9892858	9893280	30	0	0.000976563	Fabp5 (-119479), Pag1 (-59390)
#864	chr3	10012127	10013595	142	7	4.79278e-28	Fabp5 (+313)
#865	chr3	10087373	10088065	41	2	0.000518799	Gm9833 (-454)
#866	chr3	10297120	10297401	11	73	1.33871e-19	Fabp4 (-88685), Fabp12 (+3922)
#867	chr3	10330904	10331633	60	9	0.00299031	Impa1 (+170)
#868	chr3	14381508	14382150	57	2	2.50719e-06	Slc7a12 (-98868), Ralyl (+604981)
#869	chr3	14533526	14534721	155	24	5.60928e-21	Lrrcc1 (+336)
#870	chr3	14578200	14579537	289	46	2.65456e-74	E2f5 (+198)
#871	chr3	14641260	14642314	112	9	2.05413e-15	Car13 (+60)
#872	chr3	14679064	14680300	102	5	2.34671e-15	Car13 (+37955), Car1 (+98777)
#873	chr3	14869698	14870293	70	16	0.00965549	Car2 (-16430), Car3 (+6458)
#874	chr3	14871203	14871811	94	6	3.65517e-12	Car2 (-14919), Car3 (+7969)
#875	chr3	14880011	14880782	64	1	9.96775e-09	Car2 (-6029), Car3 (+16859)
#876	chr3	14885888	14887992	219	25	5.47124e-49	Car2 (+514)
#877	chr3	14911964	14912571	46	4	0.00404077	Car2 (+25842), Gm9733 (+420034)
#878	chr3	15132040	15132660	126	0	1e-50	Gm9733 (+199952), Car2 (+245924)
#879	chr3	15175573	15176213	44	2	0.000163078	Gm9733 (+156409), Car2 (+289467)
#880	chr3	15178940	15179835	76	5	2.93656e-08	Gm9733 (+152914), Car2 (+292962)
#881	chr3	15181059	15181567	38	2	0.00160217	Gm9733 (+150989), Car2 (+294887)
#882	chr3	15194269	15194771	44	4	0.00657769	Gm9733 (+137782), Car2 (+308094)
#883	chr3	15202626	15203268	65	1	5.1421e-09	Gm9733 (+129355), Car2 (+316521)
#884	chr3	15283885	15285414	156	10	4.85418e-31	Gm9733 (+47652), Car2 (+398224)
#885	chr3	19218840	19219610	62	4	6.49166e-06	Dnajc5b (-189390), Pde7a (-7903)
#886	chr3	19232409	19233020	54	1	1.90362e-06	Dnajc5b (-175900), Pde7a (-21393)
#887	chr3	19249841	19250435	33	0	0.000488281	Dnajc5b (-158477), Pde7a (-38816)
#888	chr3	19330017	19330743	63	3	1.35188e-06	Pde7a (-119058), Dnajc5b (-78235)
#889	chr3	19794292	19795675	130	28	2.44877e-11	4632415L05Rik (+98)
#890	chr3	21840469	21840967	34	0	0.000244141	Tbl1xr1 (-134856)
#891	chr3	21920214	21920762	23	0	0.0078125	Tbl1xr1 (-55086)
#892	chr3	22036585	22037370	62	2	2.06591e-07	Tbl1xr1 (+61404)
#893	chr3	27360693	27362104	88	5	2.36786e-11	Ghsr (+91126), Fndc3b (+247962)
#894	chr3	27478038	27478685	59	5	0.000122783	Fndc3b (+130999), Ghsr (+208089)
#895	chr3	28161411	28162627	57	6	0.000592373	Tnik (-466)
#896	chr3	28679815	28680589	99	17	9.75957e-08	Eif5a2 (-31)
#897	chr3	30867484	30868640	78	18	0.00180539	Phc3 (+261)
#898	chr3	32407510	32408350	93	7	3.34915e-11	Kcnmb3 (-17039), Zfp639 (-6287)
#899	chr3	35799405	35800148	50	4	0.000884861	Dcun1d1 (+32111), Atp11b (+146721)
#900	chr3	36049659	36050565	80	9	6.12668e-07	D3Ertd254e (-8332), Acad9 (+85211)
#901	chr3	36450192	36450754	37	1	0.000793457	Exosc9 (-1055)
#902	chr3	37007154	37007465	43	0	7.62939e-06	Il2 (+17571), Adad1 (+44861)
#903	chr3	37210833	37211898	116	26	2.18703e-08	Bbs12 (-110), Cetn4 (+2)
#904	chr3	37539718	37540173	35	2	0.00476074	Spry1 (+1066), Gm5148 (+83386)
#905	chr3	37621294	37621914	49	2	9.70396e-05	Gm5148 (+1728), Spry1 (+82724)
#906	chr3	37656987	37657506	30	1	0.00488281	Gm5148 (-33915), Ankrd50 (+724766)
#907	chr3	50210641	50211107	25	117	1.21327e-27	Pcdh18 (-649636), Slc7a11 (+36661)
#908	chr3	50247332	50247771	14	65	2.72611e-17	Slc7a11 (-17)
#909	chr3	51169063	51169567	38	3	0.00427246	Elf2 (-24827), Mgarp (+31155)
#910	chr3	51439860	51440344	29	1	0.00878906	Setd7 (-75302), Mgst2 (-24999)
#911	chr3	51548378	51548762	1	18	1.90735e-06	Gm10729 (+50877), Maml3 (+360243)
#912	chr3	52199913	52200841	102	1	8.00103e-20	Foxo1 (+128118), Cog6 (+620768)
#913	chr3	52200924	52201884	60	3	4.44083e-06	Foxo1 (+129145), Cog6 (+619741)
#914	chr3	52247623	52248773	138	5	2.08638e-28	Foxo1 (+175939), Cog6 (+572947)
#915	chr3	52262333	52263036	55	2	8.5974e-06	Foxo1 (+190426), Cog6 (+558460)
#916	chr3	52442635	52443238	45	1	3.43323e-05	Foxo1 (+370678), Cog6 (+378208)
#917	chr3	52558747	52559396	41	0	1.52588e-05	Cog6 (+262073), Foxo1 (+486813)
#918	chr3	53081909	53082381	25	0	0.0078125	Nhlrc3 (+185068), Lhfp (+236695)
#919	chr3	53778776	53779647	102	6	1.59155e-14	Trpc4 (-180822), Ufm1 (-111460)
#920	chr3	53781132	53781816	110	2	2.44471e-21	Trpc4 (-178560), Ufm1 (-113722)
#921	chr3	53799188	53799590	30	1	0.00488281	Trpc4 (-160645), Ufm1 (-131637)
#922	chr3	54391798	54392609	47	1	1.81198e-05	Supt20 (-104823), Gm5641 (+106816)
#923	chr3	54393637	54394330	71	3	1.92904e-08	Supt20 (-103043), Gm5641 (+108596)
#924	chr3	57481581	57482142	38	1	0.000427246	Commd2 (-26247), Gm410 (+14597)
#925	chr3	57495673	57496083	30	0	0.000976563	Gm410 (+581)
#926	chr3	57650931	57652165	107	20	2.16107e-08	Pfn2 (-62)
#927	chr3	57718292	57719059	115	0	1e-50	Tsc22d2 (-500935), Pfn2 (-67190)
#928	chr3	58320346	58322053	189	3	4.66403e-55	Eif2a (-8543), Tsc22d2 (+101589)
#929	chr3	58397602	58397867	5	39	4.88259e-11	2810407C02Rik (+17177), Fam194a (+43394)
#930	chr3	58858659	58859280	50	2	5.32544e-05	Gpr171 (+46773), Med12l (+48070)
#931	chr3	58937248	58937496	36	2	0.0027771	P2ry14 (-2826)
#932	chr3	58978379	58979149	51	5	0.00251213	P2ry14 (-44218), Gpr87 (+5243)
#933	chr3	59061802	59062548	54	0	1e-50	P2ry13 (-47371), P2ry12 (+4578)
#934	chr3	60285517	60286143	39	4	0.00907898	Mbnl1 (-19344), Sucnr1 (+400039)
#935	chr3	60588952	60589890	62	3	1.35188e-06	Gm8325 (-91513), Mbnl1 (+284247)
#936	chr3	61161954	61162511	29	0	0.00195313	Rap2b (-6196), P2ry1 (+355516)
#937	chr3	65462526	65463865	132	27	4.00044e-12	4931440P22Rik (-129895), Lekr1 (-6954)
#938	chr3	65466837	65467479	52	6	0.00387569	Lekr1 (-2992)
#939	chr3	65473977	65474658	71	2	2.42547e-09	Lekr1 (+4168), Ccnl1 (+287853)
#940	chr3	65733370	65733815	16	85	7.77738e-22	Ccnl1 (+28578), Lekr1 (+263443)
#941	chr3	66777332	66778010	41	1	0.00012207	Veph1 (-676912), Shox2 (+8022)
#942	chr3	67143446	67143925	43	3	0.00092411	Mlf1 (-34384), Rsrc1 (+354092)
#943	chr3	67300209	67301083	77	2	5.08136e-11	Lxn (-32798), Rarres1 (+18799)
#944	chr3	67301776	67302535	83	1	5.97534e-14	Lxn (-34308), Rarres1 (+17289)
#945	chr3	67750777	67751411	65	4	2.06891e-06	Schip1 (-117770), Iqcj (+54952)
#946	chr3	68497212	68498147	90	7	1.8981e-10	1110032F04Rik (-175828), Il12a (+3114)
#947	chr3	68673077	68674265	49	5	0.00403897	1110032F04Rik (+163)
#948	chr3	69160777	69161032	38	1	0.000427246	Ppm1l (+40122), B3galnt1 (+241878)
#949	chr3	72850251	72850519	2	23	1e-50	Sis (-78600), Slitrk3 (+10480)
#950	chr3	74968736	74969320	67	2	1.64603e-08	Zbbx (-21334), Serpini2 (+104972)
#951	chr3	75302826	75303344	37	3	0.00694275	Serpini2 (-229085), Pdcd10 (+57693)
#952	chr3	75346687	75347220	61	3	2.45416e-06	Serpini2 (-272954), Pdcd10 (+13824)
#953	chr3	75377734	75378453	49	3	0.000439599	Serpini1 (+16625), Golim4 (+382757)
#954	chr3	75437471	75438080	62	1	1.93026e-08	Serpini1 (+76307), Golim4 (+323075)
#955	chr3	75517551	75518287	56	2	4.64966e-06	Serpini1 (+156450), Golim4 (+242932)
#956	chr3	75547538	75548423	55	3	4.58721e-05	Serpini1 (+186512), Golim4 (+212870)
#957	chr3	75639345	75639915	58	5	0.000206583	Golim4 (+121221), Serpini1 (+278161)
#958	chr3	78723251	78724231	79	5	5.08812e-09	Gm5277 (-27368), Rapgef2 (+225158)
#959	chr3	78892468	78893569	156	2	4.29406e-40	Gm5277 (-196646), Rapgef2 (+55880)
#960	chr3	79000819	79001467	75	10	2.03414e-05	Rapgef2 (-52244), Fnip2 (+370575)
#961	chr3	79014000	79014509	42	2	0.000518799	Rapgef2 (-65356), Fnip2 (+357463)
#962	chr3	79646011	79647068	86	8	7.40204e-09	Tmem144 (-889)
#963	chr3	81564737	81565365	67	5	2.78732e-06	Gm9989 (+163334), Pdgfc (+724713)
#964	chr3	81729539	81730354	205	3	6.59985e-64	Gm9989 (-1562)
#965	chr3	82161567	82162498	122	8	1.48727e-19	Map9 (+39)
#966	chr3	83601755	83602028	69	6	5.88287e-06	Sfrp2 (+31649), Tlr2 (+43797)
#967	chr3	84063231	84064147	47	3	0.00131122	Mnd1 (-103981), Trim2 (+11024)
#968	chr3	84108262	84108994	38	1	0.000427246	Trim2 (-33915), Fhdc1 (+174785)
#969	chr3	84109114	84109713	59	0	1e-50	Trim2 (-34701), Fhdc1 (+173999)
#970	chr3	84139105	84139449	35	2	0.00476074	Trim2 (-64564), Fhdc1 (+144136)
#971	chr3	85952976	85953507	41	1	0.00012207	Lrba (-75370), Rps3a1 (-6618)
#972	chr3	86350427	86351216	85	4	2.33319e-11	Mab21l2 (+1383), Lrba (+322210)
#973	chr3	86562538	86562902	5	20	1.32845e-05	Mab21l2 (-210515), Dclk2 (+162083)
#974	chr3	86578313	86579292	66	5	4.85061e-06	Mab21l2 (-226598), Dclk2 (+146000)
#975	chr3	86723479	86725059	186	7	4.68515e-48	Dclk2 (+534)
#976	chr3	86802670	86803519	75	18	0.00500525	Cd1d1 (+268)
#977	chr3	87951838	87953341	95	5	3.31833e-13	Mef2d (+6096), Rhbg (+106041)
#978	chr3	88198927	88199590	50	3	0.000251971	Bglap (-10904), Pmf1 (+14979)
#979	chr3	89055171	89055673	42	1	0.00012207	Dpm3 (-7858), Krtcap2 (+5534)
#980	chr3	89197352	89198345	44	325	1.27033e-74	Zbtb7b (-1858)
#981	chr3	90187562	90188086	59	10	0.00865969	Slc27a3 (+6025), Gatad2b (+42248)
#982	chr3	90390794	90391351	22	106	1.37474e-25	S100a3 (-13064), S100a16 (+49897)
#983	chr3	91884297	91885968	155	12	8.11147e-29	Lor (+1931), Pglyrp3 (+66628)
#984	chr3	93352318	93353198	79	4	9.2322e-10	S100a10 (-6244), S100a11 (+28348)
#985	chr3	93353785	93354460	73	4	3.4203e-08	S100a10 (-4879)
#986	chr3	93358534	93359575	85	7	3.28313e-09	S100a10 (+53)
#987	chr3	94216337	94217416	159	30	1.50668e-19	Tdrkh (-341)
#988	chr3	94590179	94590851	56	3	2.57449e-05	Cgn (-101)
#989	chr3	94831589	94832019	37	3	0.00694275	Zfp687 (-12644), Psmd4 (+14670)
#990	chr3	94946568	94946881	10	42	6.5668e-12	Tnfaip8l2 (-443)
#991	chr3	95153553	95153785	14	93	2.0601e-25	Setdb1 (+7453), Cers2 (+34663)
#992	chr3	95769394	95769926	23	0	0.0078125	Plekho1 (+30264), Anp32e (+36491)
#993	chr3	95776107	95776551	34	0	0.000244141	Plekho1 (+23595), Anp32e (+43160)
#994	chr3	95776612	95777359	79	1	8.78795e-13	Plekho1 (+22938), Anp32e (+43817)
#995	chr3	95801097	95801482	7	77	3.48517e-22	Plekho1 (-1366)
#996	chr3	96404703	96405492	62	11	0.00515135	Lix1l (+42)
#997	chr3	96962106	96963608	109	18	1.3495e-09	Acp6 (+157)
#998	chr3	97101588	97102546	42	4	0.00369644	Bcl9 (-70780), Olfr1402 (+113035)
#999	chr3	98139583	98140290	36	3	0.00694275	Phgdh (+3976), Hmgcs2 (+55579)
#1000	chr3	98151980	98152840	58	5	0.000206583	Zfp697 (-33994), Phgdh (-8497)
#1001	chr3	98210361	98211040	35	1	0.00146484	Zfp697 (+24297), Gm4450 (+50253)
#1002	chr3	98232754	98233538	52	4	0.000524757	Gm4450 (+27808), Zfp697 (+46742)
#1003	chr3	100233604	100234030	1	6	0.0078125	Wdr3 (-267487), Fam46c (+59430)
#1004	chr3	100240629	100241242	39	3	0.00427246	Wdr3 (-274606), Fam46c (+52311)
#1005	chr3	100495837	100496738	70	9	8.55285e-05	Vtcn1 (-133094), Man1a2 (-6862)
#1006	chr3	100506672	100507657	63	5	2.49353e-05	Vtcn1 (-122217), Man1a2 (-17739)
#1007	chr3	100508881	100509868	80	5	2.82364e-09	Vtcn1 (-120007), Man1a2 (-19949)
#1008	chr3	100736178	100737058	53	4	0.000309031	Trim45 (+10220), Ttf2 (+36968)
#1009	chr3	101069732	101070000	23	0	0.0078125	Ptgfrn (-155665), Cd2 (+21996)
#1010	chr3	101074756	101075307	56	3	2.57449e-05	Ptgfrn (-160831), Cd2 (+16830)
#1011	chr3	101091519	101092467	119	4	3.8557e-22	Cd2 (-131)
#1012	chr3	101093189	101093828	60	1	7.21468e-08	Cd2 (-1647)
#1013	chr3	101096386	101097316	123	3	1.05458e-24	Cd2 (-4989)
#1014	chr3	101503935	101504300	4	25	1e-50	Atp1a1 (-95592), Mab21l3 (+136028)
#1015	chr3	101699163	101699884	53	3	8.13567e-05	Mab21l3 (-59378), Slc22a15 (+28852)
#1016	chr3	102750281	102751576	160	2	7.28024e-42	Sycp1 (-10906), Nr1h5 (+17127)
#1017	chr3	102906046	102907125	104	15	1.24895e-09	Dennd2c (-24893), Ampd1 (+28649)
#1018	chr3	104245854	104246263	14	73	1.33871e-19	Gm5546 (-75523), Lrig2 (+69720)
#1019	chr3	104327430	104327846	37	3	0.00694275	Slc16a1 (-114953), Lrig2 (-11859)
#1020	chr3	104368812	104369902	76	3	8.6966e-10	Slc16a1 (-73234), Lrig2 (-53578)
#1021	chr3	104441724	104443352	104	25	5.13199e-06	Slc16a1 (-53)
#1022	chr3	105507208	105508528	134	14	2.27275e-19	Fam212b (+351)
#1023	chr3	105694653	105696560	238	43	7.72748e-47	Adora3 (-11734), Adora3 (+21782)
#1024	chr3	106838657	106839888	109	9	2.13446e-14	Kcna3 (+193)
#1025	chr3	106840292	106841995	167	11	4.7689e-35	Kcna2 (-63341), Kcna3 (+2064)
#1026	chr3	107063916	107065053	84	5	2.62372e-10	Prok1 (-21860), Lamtor5 (-17291)
#1027	chr3	107624645	107625329	63	2	2.06591e-07	Csf1 (-61600), Eps8l3 (-55161)
#1028	chr3	107734444	107734999	49	4	0.00148074	Gstm7 (+13)
#1029	chr3	107820311	107821800	163	38	2.42705e-17	Gstm1 (-165)
#1030	chr3	107969331	107970317	93	4	1.59965e-13	Amigo1 (-19452), Gpr61 (-12024)
#1031	chr3	107971816	107972656	138	1	9.52971e-34	Amigo1 (-17040), Gpr61 (-14436)
#1032	chr3	108204452	108205100	102	19	1.39926e-07	Celsr2 (+13694), Psrc1 (+18019)
#1033	chr3	108218085	108219176	57	6	0.000592373	Celsr2 (-161)
#1034	chr3	108524574	108525613	153	31	6.34202e-17	Gpsm2 (+11)
#1035	chr3	108702975	108703502	45	4	0.00657769	Fndc7 (-10313), Prpf38b (+11406)
#1036	chr3	110052576	110054400	281	53	1.14827e-64	Prmt6 (+423)
#1037	chr3	115256932	115257542	38	4	0.00907898	S1pr1 (+160736), Olfm3 (+473354)
#1038	chr3	115344860	115346356	126	12	6.27237e-18	S1pr1 (+72365), Olfm3 (+561725)
#1039	chr3	115346958	115347787	108	6	2.17023e-16	S1pr1 (+70600), Olfm3 (+563490)
#1040	chr3	115375847	115376623	48	5	0.00642912	S1pr1 (+41738), Olfm3 (+592352)
#1041	chr3	115383971	115384539	64	1	9.96775e-09	S1pr1 (+33718), Olfm3 (+600372)
#1042	chr3	115385217	115386213	85	14	6.91062e-06	S1pr1 (+32258), Olfm3 (+601832)
#1043	chr3	115404855	115405627	112	2	6.42119e-22	S1pr1 (+12732), Olfm3 (+621358)
#1044	chr3	115417368	115418697	131	13	5.04433e-19	S1pr1 (-60)
#1045	chr3	115431836	115432688	105	11	3.74992e-12	S1pr1 (-14289), A930005H10Rik (+158786)
#1046	chr3	115504423	115505135	49	2	9.70396e-05	S1pr1 (-86806), A930005H10Rik (+86269)
#1047	chr3	115521272	115522204	60	7	0.000587747	S1pr1 (-103765), A930005H10Rik (+69310)
#1048	chr3	115522253	115523379	60	6	0.000221259	S1pr1 (-104843), A930005H10Rik (+68232)
#1049	chr3	116215533	116216427	129	23	5.94162e-13	Rtca (-4854), Dbt (-8)
#1050	chr3	120862520	120862998	36	1	0.000793457	Rwdd3 (+11853)
#1051	chr3	120945575	120946494	138	10	8.68465e-24	Rwdd3 (-71423), Tmem56 (+20223)
#1052	chr3	120965245	120966557	68	6	5.88287e-06	Tmem56 (+357)
#1053	chr3	121032475	121033622	82	4	1.47831e-10	Cnn3 (-96410), Alg14 (+38314)
#1054	chr3	121047664	121048590	82	20	0.00131631	Cnn3 (-81332), Alg14 (+53392)
#1055	chr3	121072312	121073135	138	25	7.37919e-15	Cnn3 (-56735), Alg14 (+77989)
#1056	chr3	121128769	121130497	254	12	2.10797e-81	Cnn3 (+174)
#1057	chr3	121169867	121170732	62	6	8.05814e-05	Cnn3 (+40841), Slc44a3 (+64962)
#1058	chr3	121177565	121178177	63	2	2.06591e-07	Cnn3 (+48412), Slc44a3 (+57391)
#1059	chr3	121670473	121671255	106	8	2.5083e-14	Abca4 (-76497), Arhgap29 (+14717)
#1060	chr3	122100173	122100810	35	1	0.00146484	Bcar3 (-22206), Dnttip2 (+123160)
#1061	chr3	122108674	122109976	106	6	7.44243e-16	Bcar3 (-13373), Dnttip2 (+131993)
#1062	chr3	122431710	122433740	251	30	5.64008e-63	Pde5a (+649)
#1063	chr3	122626663	122627942	180	42	1.00755e-21	1810037I17Rik (+23)
#1064	chr3	123051259	123051780	28	0	0.00195313	Mettl14 (+37388), Sec24d (+81106)
#1065	chr3	126364794	126365342	36	3	0.00694275	Camk2d (+64807), Ank2 (+746881)
#1066	chr3	126393468	126394004	36	3	0.00694275	Camk2d (+93475), Ank2 (+718213)
#1067	chr3	126399438	126400196	94	6	3.65517e-12	Camk2d (+99556), Ank2 (+712132)
#1068	chr3	126512794	126513668	64	3	7.42433e-07	Camk2d (+212970), Ank2 (+598718)
#1069	chr3	126701251	126701797	46	3	0.00131122	Camk2d (+401263), Ank2 (+410425)
#1070	chr3	126716881	126717335	26	0	0.00390625	Ank2 (+394841), Camk2d (+416847)
#1071	chr3	127331492	127332277	45	2	0.000163078	Neurog2 (-4169)
#1072	chr3	127492244	127495008	350	41	9.64172e-121	Tifa (+836)
#1073	chr3	127526732	127528218	168	2	1.04942e-45	Ap1ar (+12935), Tifa (+34685)
#1074	chr3	127592495	127592816	48	5	0.00642912	Ap1ar (-52246), 5730508B09Rik (+6585)
#1075	chr3	128972910	128973434	62	10	0.00267013	Pitx2 (+56579), Enpep (+62466)
#1076	chr3	129124706	129126062	94	8	8.42833e-11	Elovl6 (-109920), Enpep (-89746)
#1077	chr3	129172881	129173380	33	2	0.00805664	Enpep (-137493), Elovl6 (-62173)
#1078	chr3	129191376	129192185	146	4	5.59311e-33	Enpep (-156143), Elovl6 (-43523)
#1079	chr3	129234924	129237513	244	39	1.62461e-52	Elovl6 (+915)
#1080	chr3	129238973	129239546	103	5	1.25777e-15	Elovl6 (+3956), Egf (+218980)
#1081	chr3	129539007	129539510	38	4	0.00907898	Gar1 (-4945), Cfi (-396)
#1082	chr3	129581192	129582700	164	22	1.07067e-25	Pla2g12a (+422)
#1083	chr3	129583607	129584724	86	5	7.90866e-11	Casp6 (-20177), Pla2g12a (+2642)
#1084	chr3	129828685	129829263	38	3	0.00427246	Col25a1 (-54835), Gm9396 (+57644)
#1085	chr3	129883160	129884443	120	10	2.87496e-17	Col25a1 (-7)
#1086	chr3	130385435	130386031	53	4	0.000309031	Ostc (+26629), Agxt2l1 (+65367)
#1087	chr3	130393954	130395133	138	14	7.15792e-21	Ostc (+17818), Agxt2l1 (+74178)
#1088	chr3	130512487	130513569	65	4	2.06891e-06	Lef1 (-300361), Rpl34 (-79773)
#1089	chr3	130721923	130723095	114	8	6.43444e-17	Rpl34 (-289254), Lef1 (-90880)
#1090	chr3	130757114	130758030	80	4	5.02192e-10	Rpl34 (-324317), Lef1 (-55817)
#1091	chr3	130759903	130760658	96	3	2.58071e-15	Rpl34 (-327026), Lef1 (-53108)
#1092	chr3	130809523	130810560	69	6	5.88287e-06	Lef1 (-3347)
#1093	chr3	130814806	130815683	64	5	1.45117e-05	Lef1 (+1856), Hadh (+159774)
#1094	chr3	130820438	130821451	105	1	5.28845e-21	Lef1 (+7556), Hadh (+154074)
#1095	chr3	130973974	130975610	128	27	4.05634e-11	Hadh (+227)
#1096	chr3	131005383	131006603	147	33	3.13697e-14	Cyp2u1 (+152)
#1097	chr3	132613009	132613277	14	102	4.83104e-28	Npnt (-136)
#1098	chr3	132995044	132995729	41	3	0.0015564	Ppa2 (+22313), Tet2 (+156248)
#1099	chr3	133002183	133002885	72	15	0.00286983	Ppa2 (+29460), Tet2 (+149101)
#1100	chr3	133411900	133412727	90	1	5.32841e-16	Cxxc4 (-487470), Tet2 (-260679)
#1101	chr3	133902583	133903384	47	3	0.00131122	Tacr3 (-588987), Cxxc4 (+3200)
#1102	chr3	134854695	134855600	184	4	5.77115e-51	Cenpe (-20379), Tacr3 (+363177)
#1103	chr3	135242915	135244254	162	14	2.07506e-30	Manba (+95010), Nfkb1 (+110925)
#1104	chr3	135244324	135245232	98	10	8.16483e-11	Manba (+96203), Nfkb1 (+109732)
#1105	chr3	135257159	135257671	38	2	0.00160217	Nfkb1 (+97095), Manba (+108840)
#1106	chr3	135269946	135271649	120	18	1.25463e-12	Nfkb1 (+83712), Manba (+122223)
#1107	chr3	135488142	135490021	299	41	3.61943e-84	Slc39a8 (+839)
#1108	chr3	135910220	135910826	61	4	1.14329e-05	Bank1 (+78507), Slc39a8 (+422280)
#1109	chr3	135963837	135964198	25	0	0.0078125	Bank1 (+25012), Slc39a8 (+475775)
#1110	chr3	135971375	135972179	63	2	2.06591e-07	Bank1 (+17253), Slc39a8 (+483534)
#1111	chr3	135994140	135994480	10	102	1.37372e-29	Ppp3ca (-339424), Bank1 (-5280)
#1112	chr3	136321791	136322091	5	25	5.16413e-07	Bank1 (-332911), Ppp3ca (-11793)
#1113	chr3	136369010	136369416	31	1	0.00488281	Emcn (-634818), Ppp3ca (+35479)
#1114	chr3	136951027	136952192	147	4	2.88361e-33	Emcn (-52421), Ppp3ca (+617876)
#1115	chr3	137273459	137274422	63	10	0.00267013	Gm4861 (-58355), Ddit4l (-12695)
#1116	chr3	137286039	137287557	140	12	4.85643e-23	Ddit4l (+162)
#1117	chr3	137437934	137438459	39	1	0.000427246	H2afz (-89254), Ddit4l (+151561)
#1118	chr3	137626384	137627012	58	2	2.50719e-06	Dapp1 (+17811), Lamtor3 (+45208)
#1119	chr3	138705323	138706003	85	15	1.56114e-05	Rap1gds1 (+32500), Tspan5 (+300504)
#1120	chr3	138868110	138869142	197	46	2.21373e-26	Stpg2 (-231)
#1121	chr3	138908138	138908792	84	8	2.21225e-08	Stpg2 (+39608)
#1122	chr3	138973577	138974762	69	4	3.62826e-07	Stpg2 (+105313)
#1123	chr3	142223071	142224106	154	20	5.18613e-23	Gbp3 (+573)
#1124	chr3	142253114	142254220	132	10	2.05183e-21	Gbp2b (-4144)
#1125	chr3	143309497	143310624	174	21	1.52794e-30	Pkn2 (-765093), Lmo4 (+555220)
#1126	chr3	143337280	143338206	96	15	1.0228e-07	Pkn2 (-792775), Lmo4 (+527538)
#1127	chr3	143577535	143578309	81	6	7.47299e-09	Lmo4 (+287359)
#1128	chr3	143669845	143670673	88	5	2.36786e-11	Lmo4 (+195022)
#1129	chr3	143675642	143676413	35	2	0.00476074	Lmo4 (+189253)
#1130	chr3	143690380	143691101	57	6	0.000592373	Lmo4 (+174540)
#1131	chr3	143712039	143713988	195	9	1.19242e-50	Lmo4 (+152267)
#1132	chr3	143813849	143814421	32	1	0.00268555	Lmo4 (+51146)
#1133	chr3	143830159	143830790	44	4	0.00657769	Lmo4 (+34806)
#1134	chr3	143864690	143865943	3	25	1e-50	Lmo4 (-36)
#1135	chr3	144143601	144144018	39	0	6.10352e-05	Lmo4 (-278529), Hs2st1 (+89335)
#1136	chr3	144247789	144248330	37	1	0.000793457	Sep15 (+14670), Sh3glb1 (+135227)
#1137	chr3	144333060	144333568	23	0	0.0078125	Sh3glb1 (+49973), Sep15 (+99924)
#1138	chr3	145238781	145240134	136	34	9.44195e-11	Znhit6 (+286)
#1139	chr3	145253553	145254166	40	2	0.000915527	Znhit6 (+14688), Cyr61 (+59089)
#1140	chr3	145607164	145607734	64	4	3.67155e-06	Syde2 (-43385), 2410004B18Rik (+6471)
#1141	chr3	145631895	145632350	42	1	0.00012207	Syde2 (-18711), 2410004B18Rik (+31145)
#1142	chr3	145650540	145651715	50	3	0.000251971	Syde2 (+294)
#1143	chr3	145710691	145711626	60	6	0.000221259	Wdr63 (+59935), Syde2 (+60325)
#1144	chr3	145797725	145798380	91	4	5.59955e-13	Mcoln2 (-14744), Mcoln3 (+13417)
#1145	chr3	145812604	145813966	141	12	2.67205e-23	Mcoln2 (+488)
#1146	chr3	145814794	145816162	82	5	8.64116e-10	Lpar3 (-68447), Mcoln2 (+2681)
#1147	chr3	145919833	145921185	183	8	1.63262e-45	Ssx2ip (-147097), Lpar3 (+36584)
#1148	chr3	146066889	146068314	228	53	1.54526e-36	Ssx2ip (-4)
#1149	chr3	146758985	146759565	38	4	0.00907898	Ttll7 (+243944)
#1150	chr3	146763769	146765195	135	13	1.54985e-20	Ttll7 (+249151)
#1151	chr3	147883831	147884172	9	134	4.19697e-39	Lphn2 (+733597)
#1152	chr3	148358207	148360401	312	15	2.94715e-118	Lphn2 (+258295)
#1153	chr3	148389339	148390359	88	9	9.01756e-09	Lphn2 (+227750)
#1154	chr3	148391958	148392600	87	4	6.76497e-12	Lphn2 (+225320)
#1155	chr3	148515404	148516056	68	2	8.70728e-09	Lphn2 (+101869)
#1156	chr3	148650317	148653747	237	45	3.45064e-45	Lphn2 (-34433), Gm9912 (+196427)
#1157	chr3	148943601	148944542	80	20	0.00259078	Gm9912 (-95613), Rpsa-ps10 (+792512)
#1158	chr3	149042822	149043606	134	18	5.51958e-17	Gm9912 (-194755), Rpsa-ps10 (+693370)
#1159	chr3	149098964	149100185	120	6	1.88037e-20	Gm9912 (-251116), Rpsa-ps10 (+637009)
#1160	chr3	149209999	149210446	4	58	1e-50	Gm9912 (-361764), Rpsa-ps10 (+526361)
#1161	chr3	152002772	152003652	62	8	0.000566564	Fam73a (+159)
#1162	chr3	152811892	152812229	6	26	2.68333e-07	St6galnac5 (-166851), St6galnac3 (+575965)
#1163	chr3	153387560	153388449	79	5	5.08812e-09	St6galnac3 (+21)
#1164	chr3	154755756	154757197	267	40	5.75001e-65	Fpgt (-135), Lrriq3 (+79)
#1165	chr3	157587605	157588522	126	12	6.27237e-18	Cth (-23)
#1166	chr4	6117810	6118761	126	23	4.18394e-12	Ubxn2b (+41)
#1167	chr4	6379520	6381620	154	32	6.45623e-17	Nsmaf (+848)
#1168	chr4	6851488	6852420	132	7	6.441e-24	Nsmaf (-470536), Tox (+65992)
#1169	chr4	6917258	6918874	118	10	9.31481e-17	Tox (-120)
#1170	chr4	7332315	7333534	60	4	2.00514e-05	Tox (-414979), Car8 (+833263)
#1171	chr4	8012132	8012538	28	0	0.00195313	Car8 (+153853)
#1172	chr4	8636488	8637184	46	4	0.00404077	Clvs1 (-559628), Chd7 (+18768)
#1173	chr4	8726384	8727111	71	9	5.33094e-05	Clvs1 (-469716), Chd7 (+108680)
#1174	chr4	8842659	8843216	38	2	0.00160217	Clvs1 (-353526), Chd7 (+224870)
#1175	chr4	9364071	9364632	33	1	0.00268555	Clvs1 (+167888), Asph (+231957)
#1176	chr4	9601353	9601864	43	1	6.48499e-05	Gdf6 (-169910), Asph (-5300)
#1177	chr4	9603356	9603765	3	58	1e-50	Gdf6 (-167958), Asph (-7252)
#1178	chr4	9752849	9753120	28	1	0.00878906	Asph (-156676), Gdf6 (-18534)
#1179	chr4	10800878	10802377	93	23	0.000140358	2610301B20Rik (-87)
#1180	chr4	10892363	10892831	32	2	0.00805664	Plekhf2 (+42226), 2610301B20Rik (+90882)
#1181	chr4	11009080	11009303	33	2	0.00805664	Trp53inp1 (-74386), Ndufaf6 (-5841)
#1182	chr4	11272759	11273219	27	0	0.00390625	Dpy19l4 (-23705), Esrp1 (+40941)
#1183	chr4	11601229	11601736	33	2	0.00805664	Gem (-30121), Fsbp (+94671)
#1184	chr4	11631215	11632264	84	4	4.32387e-11	Gem (+136)
#1185	chr4	11689774	11690913	122	2	1.05208e-25	Cdh17 (+5050), Pdp1 (+203230)
#1186	chr4	11916516	11916817	8	61	1.81249e-17	Rbm12b2 (-99921), Gm10604 (-8255)
#1187	chr4	12833796	12834610	63	11	0.00515135	Runx1t1 (-836380), Fam92a (-735041)
#1188	chr4	15179456	15180176	85	3	2.98656e-12	Necab1 (-103538), Tmem64 (-13162)
#1189	chr4	15192204	15194126	281	51	6.27104e-66	Tmem64 (+187)
#1190	chr4	15200327	15200715	32	0	0.000488281	Calb1 (-607890), Tmem64 (+7543)
#1191	chr4	15872134	15872798	62	3	1.35188e-06	Decr1 (+188)
#1192	chr4	15884763	15886070	174	43	3.14327e-19	Nbn (+345)
#1193	chr4	15922633	15923145	32	2	0.00805664	Osgin2 (+18146), Nbn (+37817)
#1194	chr4	20516225	20517042	102	9	2.15397e-12	Nkain3 (+189379), Ggh (+547435)
#1195	chr4	20704576	20705482	57	6	0.000592373	Nkain3 (+984)
#1196	chr4	21703040	21703883	83	16	7.68884e-05	Usp45 (+43)
#1197	chr4	21806515	21807387	67	11	0.00105095	Coq3 (+131)
#1198	chr4	22284259	22285474	269	66	1.22448e-50	Fbxl4 (+177)
#1199	chr4	22329101	22329727	106	10	5.35505e-13	Fbxl4 (+44724), Pou3f2 (+86066)
#1200	chr4	22329898	22330456	28	0	0.00195313	Fbxl4 (+45487), Pou3f2 (+85303)
#1201	chr4	24423078	24424414	184	45	6.31134e-22	Mms22l (+148)
#1202	chr4	32256925	32258075	64	9	0.000831332	Bach2 (-68279), Map3k7 (+206428)
#1203	chr4	32325134	32327177	160	23	2.03334e-23	D130062J21Rik (-4552), Bach2 (+377)
#1204	chr4	32345088	32345517	4	21	1e-50	D130062J21Rik (+14595), Gja10 (+344432)
#1205	chr4	32937752	32938315	36	0	0.00012207	Lyrm2 (+50806), Ankrd6 (+72396)
#1206	chr4	33275759	33276746	40	1	0.000228882	Pm20d2 (+155)
#1207	chr4	34068229	34068507	1	8	0.00195313	Cnr1 (+56761), Spaca1 (+68798)
#1208	chr4	35104177	35104917	79	14	9.50853e-05	Mob3b (+186)
#1209	chr4	35272519	35272937	5	23	1.90362e-06	3110043O21Rik (-99599), Lingo2 (+519717)
#1210	chr4	40822629	40823458	117	3	2.08237e-22	Spink4 (-44041), B4galt1 (-22006)
#1211	chr4	43466941	43468000	59	9	0.00450584	Cd72 (+29)
#1212	chr4	43469397	43470512	90	6	3.94419e-11	Cd72 (-2455)
#1213	chr4	43494824	43495352	32	1	0.00268555	Cd72 (-27588), Sit1 (+1518)
#1214	chr4	43495444	43496013	33	2	0.00805664	Sit1 (+877)
#1215	chr4	43887955	43888757	40	4	0.00583649	Reck (-46)
#1216	chr4	44683783	44684778	42	0	1.52588e-05	Pax5 (+40037), Melk (+370533)
#1217	chr4	44685341	44686076	37	3	0.00694275	Pax5 (+38609), Melk (+371961)
#1218	chr4	44717119	44717858	77	3	4.65525e-10	Pax5 (+6829), Melk (+403741)
#1219	chr4	44980094	44980788	44	3	0.00223859	Grhpr (-13826), Zcchc7 (+211001)
#1220	chr4	44982728	44983357	42	1	0.00012207	Grhpr (-11224), Zcchc7 (+213603)
#1221	chr4	45485942	45486545	30	1	0.00488281	Slc25a51 (-64611), Shb (+56958)
#1222	chr4	45802515	45802921	2	8	0.00195313	Shb (-259516), Aldh1b1 (-9176)
#1223	chr4	46445348	46445624	33	1	0.00268555	Hemgn (-28378), Anp32b (-18288)
#1224	chr4	46510485	46510739	23	0	0.0078125	Nans (+8492), Trim14 (+38401)
#1225	chr4	46559387	46560123	66	1	2.65017e-09	Trim14 (-10742), Coro2a (+55319)
#1226	chr4	47104503	47105367	48	4	0.00245732	Galnt12 (+154)
#1227	chr4	47812143	47812472	6	59	7.01418e-17	Nr4a3 (-245717), Sec61b (+324778)
#1228	chr4	48123168	48123647	36	2	0.0027771	Stx17 (-14390), Nr4a3 (+65383)
#1229	chr4	49176042	49176609	86	1	7.92187e-15	E130309F12Rik (+104172), Acnat2 (+244697)
#1230	chr4	49179727	49180479	133	2	4.3047e-30	E130309F12Rik (+107949), Acnat2 (+240920)
#1231	chr4	49210706	49211381	40	3	0.00259399	E130309F12Rik (+138890), Acnat2 (+209979)
#1232	chr4	49297144	49299421	225	12	8.40466e-64	Acnat2 (+122740), E130309F12Rik (+226129)
#1233	chr4	52929725	52930552	59	3	8.00797e-06	Olfr270 (-53356), Olfr272 (-5473)
#1234	chr4	53172539	53173209	64	10	0.00177282	Abca1 (-107)
#1235	chr4	53208860	53209329	37	1	0.000793457	Slc44a1 (-244190), Abca1 (-36328)
#1236	chr4	53290515	53291510	118	4	7.38149e-22	Slc44a1 (-162272), Abca1 (-118246)
#1237	chr4	53504099	53504601	32	2	0.00805664	Fsd1l (-140091), Slc44a1 (+51065)
#1238	chr4	53526378	53527177	102	2	1.91662e-18	Fsd1l (-117663), Slc44a1 (+73493)
#1239	chr4	55544884	55546219	143	23	2.32294e-17	Klf4 (-214)
#1240	chr4	55598977	55599469	25	0	0.0078125	Klf4 (-53885)
#1241	chr4	55836744	55837454	71	5	5.17448e-07	Klf4 (-291761), Actl7b (+917198)
#1242	chr4	56877287	56878562	120	18	1.25463e-12	Ctnnal1 (+135)
#1243	chr4	57051246	57051648	23	0	0.0078125	Frrs1l (-48184), Epb4.1l4b (+104862)
#1244	chr4	57068123	57068549	42	4	0.00369644	Frrs1l (-65073), Epb4.1l4b (+87973)
#1245	chr4	57104132	57104710	40	1	0.000228882	Frrs1l (-101158), Epb4.1l4b (+51888)
#1246	chr4	57694209	57694871	60	0	1e-50	Akap2 (-172491), Gm20459 (+43845)
#1247	chr4	57733594	57734243	46	1	1.81198e-05	Akap2 (-133112), Gm20459 (+83224)
#1248	chr4	57794799	57795323	35	2	0.00476074	Akap2 (-71970), Gm20459 (+144366)
#1249	chr4	57875491	57875939	37	1	0.000793457	Akap2 (+8684), D630039A03Rik (+53454)
#1250	chr4	58947511	58948310	50	4	0.000884861	AI314180 (-22290), Zkscan16 (-8589)
#1251	chr4	59268902	59269479	40	2	0.000915527	Ugcg (+67062), Susd1 (+182314)
#1252	chr4	59348879	59349301	35	0	0.000244141	Susd1 (+102415), Ugcg (+146961)
#1253	chr4	59458422	59458716	41	1	0.00012207	Susd1 (-7064), Ptbp3 (+103587)
#1254	chr4	59724661	59724916	28	1	0.00878906	Inip (+71949), E130308A19Rik (+85674)
#1255	chr4	59831830	59832817	62	3	1.35188e-06	Snx30 (+13612), Slc46a2 (+95604)
#1256	chr4	61909429	61909764	1	8	0.00195313	Zfp37 (-40117), Slc31a2 (-37886)
#1257	chr4	62131819	62132129	0	11	0.000244141	Wdr31 (-53)
#1258	chr4	62177597	62179044	82	6	4.20849e-09	Hdhd3 (-15011), Alad (+2631)
#1259	chr4	62180518	62181367	72	15	0.00286983	Alad (+9)
#1260	chr4	62244274	62245221	76	2	9.70594e-11	Rgs3 (-35806), 4933430I17Rik (+58345)
#1261	chr4	62399067	62399756	33	1	0.00268555	Zfp618 (-227195), Rgs3 (+118858)
#1262	chr4	62842628	62843017	3	40	1e-50	Col27a1 (-33646), Kif12 (-9658)
#1263	chr4	62866457	62866991	45	1	3.43323e-05	Kif12 (-33559), Col27a1 (-9745)
#1264	chr4	63065039	63067062	183	13	1.29244e-40	Akna (-1663)
#1265	chr4	63155894	63157377	90	11	3.33521e-08	Whrn (+349)
#1266	chr4	63219296	63220200	88	18	4.06052e-05	6330416G13Rik (-67)
#1267	chr4	65265494	65266795	129	29	1.40279e-10	Trim32 (+125)
#1268	chr4	66504231	66504733	50	6	0.00605995	Tlr4 (+15864)
#1269	chr4	74913775	74914376	53	4	0.000309031	3110001D03Rik (+10133)
#1270	chr4	74923346	74924702	213	49	8.8444e-32	3110001D03Rik (+185)
#1271	chr4	82504863	82505972	118	16	3.58151e-13	Zdhhc21 (+159)
#1272	chr4	82969286	82970756	204	50	1.30073e-27	Ttc39b (+138)
#1273	chr4	86225845	86226434	44	4	0.00657769	Rraga (+4563), Haus6 (+31819)
#1274	chr4	86329213	86329736	28	0	0.00195313	Dennd4c (-65069), Plin2 (-13511)
#1275	chr4	86519911	86520651	82	13	1.14926e-05	Acer2 (-19)
#1276	chr4	87133598	87134375	58	7	0.00148234	Slc24a2 (-257606), Mllt3 (+545281)
#1277	chr4	87328510	87329388	95	4	4.55018e-14	Slc24a2 (-452568), Mllt3 (+350319)
#1278	chr4	87476730	87477478	68	3	6.57448e-08	Slc24a2 (-600723), Mllt3 (+202164)
#1279	chr4	87590167	87590646	39	2	0.00160217	Slc24a2 (-714026), Mllt3 (+88861)
#1280	chr4	87677539	87679775	309	45	6.25081e-88	Mllt3 (+611)
#1281	chr4	87982717	87982955	4	43	1e-50	Ptplad2 (+101983), Focad (+242302)
#1282	chr4	88085557	88086102	13	88	5.90964e-24	Ptplad2 (-1011)
#1283	chr4	88782929	88784307	186	25	6.26449e-33	Mtap (+592)
#1284	chr4	88940378	88941682	83	13	7.28658e-06	Cdkn2a (-12934), Cdkn2b (+15911)
#1285	chr4	88956193	88957333	110	22	1.93001e-08	Cdkn2b (+178)
#1286	chr4	94280680	94281761	115	28	1.44348e-07	Ift74 (+39)
#1287	chr4	94665904	94666518	168	4	8.24634e-43	Mysm1 (-20420), Jun (+52702)
#1288	chr4	94862919	94863788	61	9	0.00196735	Fggy (-360844), Jun (-144441)
#1289	chr4	94969821	94970748	141	11	4.67209e-24	Fggy (-253913), Jun (-251372)
#1290	chr4	95223695	95224538	166	27	1.47175e-23	Fggy (-81)
#1291	chr4	95590961	95591268	63	11	0.00515135	Hook1 (-42816), Fggy (+366917)
#1292	chr4	95633372	95634599	254	34	1.53134e-61	Hook1 (+55)
#1293	chr4	96257735	96258829	94	17	1.48847e-06	Cyp2j9 (-13)
#1294	chr4	96390323	96390887	59	4	3.50099e-05	Cyp2j5 (-59760), Gm12695 (+61272)
#1295	chr4	97210601	97211192	41	1	0.00012207	Gm10192 (-361040), Nfia (-233402)
#1296	chr4	97412414	97412818	32	1	0.00268555	Gm10192 (-562759), Nfia (-31683)
#1297	chr4	97757811	97758892	118	11	4.4151e-16	E130114P18Rik (-313613), Tm2d1 (+291645)
#1298	chr4	97776564	97777023	33	0	0.000488281	E130114P18Rik (-332055), Tm2d1 (+273203)
#1299	chr4	97780002	97780675	53	2	1.5846e-05	E130114P18Rik (-335600), Tm2d1 (+269658)
#1300	chr4	97988532	97989559	135	17	5.03643e-18	E130114P18Rik (-544307), Tm2d1 (+60951)
#1301	chr4	98103290	98104198	164	27	7.32439e-23	L1td1 (-289695), Inadl (+41262)
#1302	chr4	98672892	98673486	53	0	1e-50	Angptl3 (-24456), Usp1 (+82688)
#1303	chr4	99020871	99021648	68	1	7.02099e-10	Foxd3 (-301730), Gm12689 (+58669)
#1304	chr4	99381816	99382977	132	30	5.38117e-11	Alg6 (+41)
#1305	chr4	99495612	99496590	93	23	0.000140358	Itgb3bp (-224)
#1306	chr4	100857879	100858213	6	24	9.92317e-07	Jak1 (+79841), Raver2 (+116458)
#1307	chr4	102179239	102179993	61	10	0.00398821	Sgip1 (-253352), Pde4b (+252008)
#1308	chr4	102241171	102242308	64	10	0.00177282	Sgip1 (-191228), Pde4b (+314132)
#1309	chr4	102304171	102304807	53	1	1.90362e-06	Sgip1 (-128479), Pde4b (+376881)
#1310	chr4	102627971	102628651	57	7	0.00148234	Tctex1d1 (-30673), Sgip1 (+195343)
#1311	chr4	102886977	102888212	88	20	0.00014998	Slc35d1 (+174)
#1312	chr4	104679934	104680553	39	4	0.00907898	1700024P16Rik (+94183), Prkaa2 (+102251)
#1313	chr4	104781984	104783150	90	19	3.60137e-05	Prkaa2 (-72)
#1314	chr4	104829891	104831312	74	8	4.38521e-06	Ppap2b (+650)
#1315	chr4	104918149	104918735	39	2	0.00160217	Ppap2b (+88490)
#1316	chr4	104957938	104958519	75	4	1.03468e-08	Ppap2b (+128277)
#1317	chr4	105893253	105894078	55	0	1e-50	Usp24 (-95152)
#1318	chr4	105969129	105969833	53	1	1.90362e-06	Usp24 (-19337)
#1319	chr4	106164646	106165463	80	3	7.07757e-11	Bsnd (-167)
#1320	chr4	106233176	106234356	87	21	0.000391446	Dhcr24 (+123)
#1321	chr4	106323323	106324156	68	13	0.00266357	Pars2 (+37)
#1322	chr4	106680893	106681185	2	10	0.000488281	Mrpl37 (+58434), Ssbp3 (+96964)
#1323	chr4	106721141	106721616	25	0	0.0078125	Mrpl37 (+18094), Ssbp3 (+137304)
#1324	chr4	107607778	107608293	28	1	0.00878906	Slc1a7 (-32901), Cpt2 (-11821)
#1325	chr4	108453027	108453555	40	2	0.000915527	Zfyve9 (-56810), Btf3l4 (+52928)
#1326	chr4	109054940	109055517	49	2	9.70396e-05	Ttc39a (-33024), Eps15 (+102356)
#1327	chr4	109093437	109093777	4	33	1e-50	Ttc39a (+5354), Rnf11 (+55673)
#1328	chr4	111072219	111072801	41	2	0.000518799	Bend5 (-15101)
#1329	chr4	111087141	111088251	102	12	1.1805e-10	Bend5 (+85)
#1330	chr4	111114247	111115899	199	4	7.27832e-59	Spata6 (-277516), Bend5 (+27462)
#1331	chr4	111127954	111128786	139	5	1.08796e-28	Spata6 (-264219), Bend5 (+40759)
#1332	chr4	111393959	111394488	45	4	0.00657769	Spata6 (+1635), Slc5a9 (+181299)
#1333	chr4	114080838	114081437	39	1	0.000427246	Gm12830 (-413189), Trabd2b (+1809)
#1334	chr4	116155960	116156850	86	1	7.92187e-15	Ipp (-23749), Mast2 (-19617)
#1335	chr4	116357879	116358776	84	10	2.38641e-07	Prdx1 (+179)
#1336	chr4	117507684	117509495	121	13	8.35669e-16	Slc6a9 (+934)
#1337	chr4	117844845	117845592	50	5	0.00251213	St3gal3 (-37724), Kdm4a (+7429)
#1338	chr4	118969754	118970364	39	1	0.000427246	Ybx1 (-2850)
#1339	chr4	119087668	119088344	33	2	0.00805664	Ccdc30 (+120)
#1340	chr4	119335678	119336570	138	4	1.55508e-29	Guca2b (-4565)
#1341	chr4	119341845	119342881	127	4	2.958e-25	Hivep3 (-64038), Guca2b (-10804)
#1342	chr4	119485301	119486542	73	17	0.00589751	Hivep3 (-1178)
#1343	chr4	119620050	119620757	40	1	0.000228882	Edn2 (-213407), Hivep3 (+133304)
#1344	chr4	119631825	119632585	62	5	2.49353e-05	Edn2 (-201606), Hivep3 (+145105)
#1345	chr4	119648908	119649770	73	2	6.71891e-10	Edn2 (-184472), Hivep3 (+162239)
#1346	chr4	119659033	119659665	68	1	7.02099e-10	Edn2 (-174462), Hivep3 (+172249)
#1347	chr4	119726215	119727228	89	8	1.40562e-09	Edn2 (-107089), Hivep3 (+239622)
#1348	chr4	119955120	119956204	68	11	0.000693026	Foxo6 (+4292), Edn2 (+121851)
#1349	chr4	120338831	120340243	103	17	1.4895e-08	Cited4 (+369)
#1350	chr4	120597189	120597942	78	16	0.000560283	Exo5 (+44)
#1351	chr4	120626207	120626750	29	1	0.00878906	Zfp69 (-2175)
#1352	chr4	120686964	120687675	47	3	0.00131122	Zfp69 (-63016), Smap2 (+2532)
#1353	chr4	120752281	120753395	84	1	3.04803e-14	Zmpste24 (+18008), Col9a2 (+40848)
#1354	chr4	122512805	122513883	80	18	0.000884715	Ppt1 (-141)
#1355	chr4	122530643	122531675	136	26	8.86516e-14	Ppt1 (+17674), Cap1 (+32128)
#1356	chr4	122546508	122547147	50	2	5.32544e-05	Cap1 (+16459), Ppt1 (+33343)
#1357	chr4	122611030	122611642	45	0	3.8147e-06	Cap1 (-48049), Mfsd2a (+27095)
#1358	chr4	122672526	122674769	209	12	8.13093e-55	Mycl1 (+461)
#1359	chr4	122703151	122704224	83	4	8.00117e-11	Bmp8b (-78720), Trit1 (+9848)
#1360	chr4	122711960	122712542	57	1	2.68333e-07	Bmp8b (-70157), Trit1 (+18411)
#1361	chr4	122860422	122860971	26	0	0.00390625	Hpcal4 (+227)
#1362	chr4	122905356	122906011	84	5	2.62372e-10	Heyl (-5115), Nt5c1a (+26937)
#1363	chr4	122914648	122915622	79	3	1.32795e-10	Pabpc4 (-45019), Heyl (+4336)
#1364	chr4	122916405	122917716	245	0	1e-50	Pabpc4 (-43093), Heyl (+6262)
#1365	chr4	123019381	123020992	138	12	2.90205e-22	Bmp8a (+308)
#1366	chr4	123249660	123250299	19	124	7.89728e-32	Bmp8a (-229485), Macf1 (+111623)
#1367	chr4	123341207	123342555	88	10	3.01513e-08	Bmp8a (-321386), Macf1 (+19722)
#1368	chr4	123415694	123416450	47	2	0.000317691	Ndufs5 (-20627), Akirin1 (+11516)
#1369	chr4	124334464	124335267	41	4	0.00369644	Pou3f1 (-23)
#1370	chr4	124794891	124795851	92	21	6.09132e-05	Zc3h12a (+9713), Meaf6 (+32976)
#1371	chr4	124801628	124802789	94	21	2.79993e-05	Zc3h12a (+2875), Meaf6 (+39814)
#1372	chr4	125787939	125788487	2	10	0.000488281	Eva1b (-37034), Stk40 (+6997)
#1373	chr4	125839723	125840603	67	14	0.00680823	Sh3d21 (+572)
#1374	chr4	126214050	126214751	91	14	4.31046e-07	Ago4 (-3685)
#1375	chr4	126644875	126645737	80	10	1.79044e-06	Zmym4 (+73)
#1376	chr4	128331651	128332514	77	19	0.00424554	Tlr12 (-36220), Phc2 (-33956)
#1377	chr4	128340433	128340802	14	59	1.44189e-15	Tlr12 (-44755), Phc2 (-25421)
#1378	chr4	129302291	129302643	8	34	1.36464e-09	Ccdc28b (-1276)
#1379	chr4	129605622	129605985	2	16	7.62939e-06	Spocd1 (-19161), Ptp4a2 (+108339)
#1380	chr4	130476737	130477694	76	3	8.6966e-10	Matn1 (-23084), Laptm5 (+8176)
#1381	chr4	131339963	131340204	2	33	1e-50	Ptpru (+54062), Matn1 (+839784)
#1382	chr4	131633240	131633689	35	145	1.02813e-30	Epb4.1 (-2258)
#1383	chr4	132332771	132332981	4	36	1e-50	Rpa2 (+8626), Themis2 (+19426)
#1384	chr4	132379522	132379870	10	48	1.17092e-13	Themis2 (-27394), Ppp1r8 (+19388)
#1385	chr4	132440295	132440683	3	17	3.8147e-06	Stx12 (-65)
#1386	chr4	132569147	132569772	42	4	0.00369644	Wasf2 (-116960), Ahdc1 (+2039)
#1387	chr4	132613174	132614006	38	1	0.000427246	Wasf2 (-72830), Ahdc1 (+46169)
#1388	chr4	132648116	132648869	47	3	0.00131122	Wasf2 (-37927), Ahdc1 (+81072)
#1389	chr4	132752698	132753260	39	3	0.00427246	Gpr3 (+15472), Wasf2 (+66559)
#1390	chr4	132968539	132969346	36	3	0.00694275	Fam46b (-67104), Slc9a1 (+43322)
#1391	chr4	133428806	133429226	13	70	9.85887e-19	Arid1a (-119490), Rps6ka1 (+14696)
#1392	chr4	133522959	133524852	79	345	7.41852e-58	Hmgn2 (+10)
#1393	chr4	134174693	134175585	56	7	0.00232607	Sepn1 (-67058), Man1c1 (+85066)
#1394	chr4	134328704	134329756	93	12	2.16142e-08	Ldlrap1 (-5291), Tmem57 (+80030)
#1395	chr4	134479157	134479897	50	213	8.77003e-41	D4Wsu53e (+20)
#1396	chr4	134519053	134519394	19	94	2.85711e-23	Runx3 (-157343), Syf2 (+32411)
#1397	chr4	134709376	134709882	2	24	1e-50	Runx3 (+33062), Clic4 (+119100)
#1398	chr4	135259679	135260288	29	0	0.00195313	Il22ra1 (-24103), Ifnlr1 (+17782)
#1399	chr4	135454268	135454695	19	98	2.10248e-24	Fuca1 (-22168), Cnr2 (+3173)
#1400	chr4	135625906	135626158	1	6	0.0078125	Id3 (-73380), Rpl11 (-16724)
#1401	chr4	135637465	135638172	39	1	0.000427246	Id3 (-61593), Rpl11 (-28511)
#1402	chr4	135644749	135645358	46	1	1.81198e-05	Id3 (-54358), Rpl11 (-35746)
#1403	chr4	136388381	136388874	29	1	0.00878906	Ephb2 (+3275), Lactbl1 (+210121)
#1404	chr4	137344206	137345143	115	4	9.86648e-21	Alpl (+7624), Rap1gap (+108007)
#1405	chr4	137417159	137418596	101	9	3.80765e-12	Ece1 (-274)
#1406	chr4	137438549	137439041	35	0	0.000244141	Eif4g3 (-110142), Ece1 (+20643)
#1407	chr4	137807420	137808288	53	5	0.00094616	Kif17 (-10293), Sh2d5 (+1536)
#1408	chr4	137812919	137813667	43	3	0.00092411	Kif17 (-4854)
#1409	chr4	138796016	138796687	49	2	9.70396e-05	Capzb (+46441), Pqlc2 (+70271)
#1410	chr4	138814804	138815366	38	2	0.00160217	Pqlc2 (+51538), Capzb (+65174)
#1411	chr4	139299328	139300357	57	3	1.4387e-05	Pax7 (+89602), Tas1r2 (+90390)
#1412	chr4	140122433	140123268	72	11	0.000190991	Gm9867 (-243634), Arhgef10l (+81814)
#1413	chr4	140142222	140142993	48	4	0.00245732	Gm9867 (-263391), Arhgef10l (+62057)
#1414	chr4	140330745	140331261	38	2	0.00160217	Padi4 (-852)
#1415	chr4	140381852	140382430	29	0	0.00195313	Padi3 (-15578), Padi1 (+19552)
#1416	chr4	140461165	140462467	93	6	6.64068e-12	Padi2 (-443)
#1417	chr4	140500216	140501533	76	7	4.74189e-07	Sdhb (-16243), Padi2 (+38616)
#1418	chr4	140542548	140543277	35	2	0.00476074	Atp13a2 (+125)
#1419	chr4	140544422	140545940	143	13	2.40209e-23	Mfap2 (-21152), Atp13a2 (+2393)
#1420	chr4	140854977	140855891	94	0	1e-50	Epha2 (-1721)
#1421	chr4	140855940	140856452	29	1	0.00878906	Epha2 (-959)
#1422	chr4	141195077	141195600	29	0	0.00195313	Slc25a34 (-15603), Plekhm2 (+24694)
#1423	chr4	144701255	144702013	82	17	0.000226036	Vps13d (-137048), Vps13d (+78935)
#1424	chr4	144800895	144801879	57	4	6.0836e-05	Vps13d (-20818), Tnfrsf1b (+35386)
#1425	chr4	144823191	144824224	89	17	1.30368e-05	Vps13d (-43139), Tnfrsf1b (+13065)
#1426	chr4	144889903	144890735	156	10	4.85418e-31	Tnfrsf1b (-53546), Tnfrsf8 (+14731)
#1427	chr4	144943683	144944132	26	0	0.00390625	Gm13225 (-156754), Tnfrsf8 (-38858)
#1428	chr4	147221989	147223199	115	20	1.9701e-10	Zfp933 (-119)
#1429	chr4	147445466	147446128	82	3	2.00252e-11	Agtrap (+16343), Mthfr (+30497)
#1430	chr4	147533596	147534918	148	19	1.99206e-21	Fbxo2 (-473), Fbxo44 (-65)
#1431	chr4	147844092	147844619	29	1	0.00878906	Mtor (+21636), Angptl7 (+30213)
#1432	chr4	148057524	148058218	63	5	2.49353e-05	Casz1 (-120667), Gm572 (+40445)
#1433	chr4	148477894	148478627	69	13	0.00266357	Pex14 (-4276), Dffa (+6)
#1434	chr4	148506275	148507101	101	2	3.72449e-18	Cort (-5816), Apitd1 (+5050)
#1435	chr4	148819210	148819946	85	20	0.000455517	Ube4b (-18720), Rbp7 (+9509)
#1436	chr4	149031883	149032553	34	2	0.00476074	Pik3cd (+40599), Clstn1 (+71471)
#1437	chr4	149039067	149040041	109	11	4.05229e-13	Pik3cd (+33263), Clstn1 (+78807)
#1438	chr4	149154590	149154911	10	48	1.17092e-13	Slc25a33 (-6365), Spsb1 (+174401)
#1439	chr4	149228290	149228770	31	1	0.00488281	Slc25a33 (-80144), Spsb1 (+100622)
#1440	chr4	149230350	149231002	84	5	2.62372e-10	Slc25a33 (-82290), Spsb1 (+98476)
#1441	chr4	149433605	149434871	101	6	2.92674e-14	H6pd (-51106), Gpr157 (-27236)
#1442	chr4	149494462	149494964	41	2	0.000518799	Slc2a7 (-28368), Slc2a5 (+1321)
#1443	chr4	149740883	149741377	34	1	0.00146484	Rere (+85375), Slc45a1 (+285153)
#1444	chr4	149931873	149932564	64	3	7.42433e-07	Slc45a1 (+94064), Rere (+276464)
#1445	chr4	151113453	151114186	70	5	9.10203e-07	Camta1 (+122035), Gm13090 (+650141)
#1446	chr4	151538885	151540099	80	12	1.20509e-05	Acot7 (-12751), Hes2 (+6516)
#1447	chr4	151802172	151802841	50	5	0.00251213	Kcnab2 (+49473), Chd5 (+89747)
#1448	chr4	151932015	151932797	49	1	1.32845e-05	Nphp4 (+80155), Ajap1 (+924533)
#1449	chr4	154272890	154273617	79	11	7.76135e-06	Fam213b (-35)
#1450	chr4	154334460	154336490	127	29	3.40178e-10	Pank4 (-2767), Hes5 (+443)
#1451	chr4	155214863	155215747	73	16	0.00350614	Dvl1 (-6206), Mxra8 (+1470)
#1452	chr4	155444069	155445248	121	1	6.41585e-27	9430015G10Rik (-39432), Ttll10 (-19733)
#1453	chr4	155450883	155452296	102	16	9.23681e-09	9430015G10Rik (-32501), Ttll10 (-26664)
#1454	chr4	155608711	155609456	68	11	0.000693026	Klhl17 (-118)
#1455	chr5	3273047	3273562	33	1	0.00268555	Cdk6 (-70588)
#1456	chr5	3340886	3344933	312	78	7.62945e-69	Cdk6 (-983)
#1457	chr5	3355582	3356517	38	2	0.00160217	Fam133b (-187794), Cdk6 (+12157)
#1458	chr5	3382573	3383128	50	5	0.00251213	Fam133b (-160993), Cdk6 (+38958)
#1459	chr5	3595658	3596914	234	58	5.01512e-37	Pex1 (+220), Rbm48 (+299)
#1460	chr5	3969020	3969589	45	2	0.000163078	Akap9 (+41031), Cyp51 (+135441)
#1461	chr5	5559117	5559985	93	17	2.31538e-06	Gtpbp10 (-13)
#1462	chr5	8055557	8057048	188	40	1.19667e-25	Sri (-224)
#1463	chr5	8622040	8623555	263	15	5.15112e-84	Rundc3b (+154)
#1464	chr5	8797881	8798890	77	10	7.79575e-06	Abcb1b (+239)
#1465	chr5	8863007	8863377	31	1	0.00488281	Abcb4 (-30525), Abcb1b (+65045)
#1466	chr5	8863382	8864094	42	0	1.52588e-05	Abcb4 (-29979), Abcb1b (+65591)
#1467	chr5	8893306	8895190	195	10	1.37819e-49	Abcb4 (+531)
#1468	chr5	8917011	8917543	47	3	0.00131122	Abcb4 (+23560), Crot (+80047)
#1469	chr5	8996310	8997856	270	48	2.13529e-61	Crot (+241)
#1470	chr5	9187660	9188206	37	3	0.00694275	9330182L06Rik (-78199), Dmtf1 (-26215)
#1471	chr5	9264279	9264800	45	0	3.8147e-06	9330182L06Rik (-1592)
#1472	chr5	9265484	9266615	83	10	3.97064e-07	9330182L06Rik (-82)
#1473	chr5	9399622	9400573	62	3	1.35188e-06	9330182L06Rik (+133966), Grm3 (+325254)
#1474	chr5	13628797	13629382	37	3	0.00694275	Speer3 (-162529), Sema3a (+229781)
#1475	chr5	14514691	14515604	39	4	0.00907898	Pclo (+230)
#1476	chr5	14923558	14923761	43	3	0.00092411	Gm9758 (-8761), Speer4e (+14769)
#1477	chr5	16478983	16479666	52	4	0.000524757	Gm3495 (-399701), Gm8991 (-242433)
#1478	chr5	16480136	16480436	1	9	0.000976563	Gm3495 (-398740), Gm8991 (-243394)
#1479	chr5	17341412	17341947	35	1	0.00146484	Cd36 (+13930), Sema3c (+261581)
#1480	chr5	17345368	17345867	53	6	0.00245468	Cd36 (+9992), Sema3c (+265519)
#1481	chr5	17512401	17513352	83	4	8.00117e-11	Gnat3 (+44438), Gnai1 (+353354)
#1482	chr5	17515747	17516649	86	5	7.90866e-11	Gnat3 (+47759), Gnai1 (+350033)
#1483	chr5	17518686	17519863	171	5	5.54885e-43	Gnat3 (+50836), Gnai1 (+346956)
#1484	chr5	19858736	19859282	47	3	0.00131122	Magi2 (-186699), Magi2 (+445330)
#1485	chr5	20185460	20186283	89	0	1e-50	Magi2 (-22223), Magi2 (+140164)
#1486	chr5	20186593	20187502	108	2	1.81183e-20	Magi2 (-21047), Magi2 (+141340)
#1487	chr5	20207190	20208742	170	20	1.89782e-29	Magi2 (-129)
#1488	chr5	20473599	20474258	48	3	0.000761951	Rsbn1l (-16289), Ptpn12 (+87800)
#1489	chr5	20777711	20778303	39	4	0.00907898	Fgl2 (-100453), Gsap (+85922)
#1490	chr5	20801452	20801960	34	2	0.00476074	Fgl2 (-76754), Gsap (+109621)
#1491	chr5	20860020	20860899	118	2	3.0216e-24	Fgl2 (-18000), Gsap (+168375)
#1492	chr5	21010918	21011409	31	1	0.00488281	Lrrc17 (-38181), Fam185a (+80388)
#1493	chr5	21023316	21023853	50	1	6.96633e-06	Lrrc17 (-25760), Fam185a (+92809)
#1494	chr5	21513237	21513941	102	4	2.86762e-16	Slc26a5 (-142167), Reln (+336931)
#1495	chr5	21514728	21515442	67	3	1.2097e-07	Slc26a5 (-143663), Reln (+335435)
#1496	chr5	22892196	22893317	159	8	2.76869e-34	Orc5 (-836564), 5031425E22Rik (+46980)
#1497	chr5	23380036	23380849	73	1	4.88259e-11	Tomm7 (-30464), Fam126a (+156065)
#1498	chr5	23429561	23429922	2	19	9.53674e-07	Tomm7 (-79763), Fam126a (+106766)
#1499	chr5	24475208	24475694	40	1	0.000228882	Rheb (-127009), 1500035N22Rik (-16209)
#1500	chr5	24477330	24478465	111	9	3.69513e-15	Rheb (-129456), 1500035N22Rik (-13762)
#1501	chr5	24478888	24479489	73	1	4.88259e-11	Rheb (-130747), 1500035N22Rik (-12471)
#1502	chr5	30099941	30100589	38	1	0.000427246	Il6 (-239436), Dnajb6 (+38037)
#1503	chr5	30896335	30897437	108	5	2.92512e-17	Slc35f6 (-53420), Kcnk3 (+6343)
#1504	chr5	31168951	31169877	74	2	3.52956e-10	Tmem214 (-2538)
#1505	chr5	32437151	32437679	23	157	6.20165e-39	Gm10463 (-1874), Fosl2 (-1430)
#1506	chr5	32680892	32681490	33	1	0.00268555	Ppp1cb (-80156), Plb1 (+146104)
#1507	chr5	32714817	32715318	30	0	0.000976563	Ppp1cb (-46279), Plb1 (+179981)
#1508	chr5	33088875	33089328	18	91	2.01306e-22	Pisd (+39193), Yes1 (+175496)
#1509	chr5	33797317	33797970	34	1	0.00146484	Nkx1-1 (-21019), Fam53a (+174640)
#1510	chr5	33798485	33798809	3	17	3.8147e-06	Nkx1-1 (-22022), Fam53a (+173637)
#1511	chr5	34185216	34185520	7	157	5.85875e-46	Whsc1 (+21994), Nelfa (+93694)
#1512	chr5	34281018	34281498	38	4	0.00907898	Nelfa (-2196)
#1513	chr5	35655869	35658211	160	6	1.167e-36	Hmx1 (-74467), Adra2c (+35825)
#1514	chr5	36431756	36432461	76	5	2.93656e-08	Psapl1 (-114561), Afap1 (+196141)
#1515	chr5	36715758	36717581	149	11	3.11642e-27	Sorcs2 (+24103), Psapl1 (+170000)
#1516	chr5	36720033	36721364	119	4	3.8557e-22	Sorcs2 (+20074), Psapl1 (+174029)
#1517	chr5	37370693	37371388	45	4	0.00657769	Wfs1 (+9180), Ppp2r2c (+111289)
#1518	chr5	37435826	37436531	60	2	7.23141e-07	Wfs1 (-55958), Jakmip1 (-5917)
#1519	chr5	38602835	38603365	54	2	1.5846e-05	Nsg1 (-52394), Zbtb49 (+8596)
#1520	chr5	38887603	38888355	78	2	2.6575e-11	Slc2a9 (-16434), Wdr1 (+64926)
#1521	chr5	39261535	39262088	46	3	0.00131122	Zfp518b (-185823), Clnk (+6239)
#1522	chr5	39489943	39490741	44	2	0.000163078	Clnk (-222291), Hs3st1 (+545531)
#1523	chr5	39544423	39544972	34	2	0.00476074	Clnk (-276647), Hs3st1 (+491175)
#1524	chr5	39546923	39547500	46	2	0.000317691	Clnk (-279161), Hs3st1 (+488661)
#1525	chr5	40021866	40022775	109	10	9.72186e-14	Clnk (-754270), Hs3st1 (+13552)
#1526	chr5	40035671	40036222	59	4	3.50099e-05	Hs3st1 (-74)
#1527	chr5	44199158	44199619	39	2	0.00160217	Fbxl5 (-26001), Bst1 (-10743)
#1528	chr5	44215524	44216331	198	4	2.80642e-58	Cd38 (-44120), Bst1 (+5796)
#1529	chr5	44276153	44277066	73	1	4.88259e-11	Cd38 (+16562), Fgfbp1 (+96391)
#1530	chr5	44553716	44554784	126	4	1.09393e-24	Prom1 (-61275), Tapt1 (+63595)
#1531	chr5	46316999	46317848	83	3	1.06319e-11	Lcorl (-68686)
#1532	chr5	48763222	48764139	180	22	2.16528e-32	Pacrgl (+50)
#1533	chr5	51943269	51944404	89	6	7.11877e-11	Ppargc1a (+1323)
#1534	chr5	51944803	51945409	39	2	0.00160217	Ppargc1a (+54)
#1535	chr5	52906582	52906877	28	0	0.00195313	Ccdc149 (-139945), Lgi2 (+50812)
#1536	chr5	53025156	53026034	46	4	0.00404077	Lgi2 (-68053), Sepsecs (+35373)
#1537	chr5	53621737	53622478	64	0	1e-50	Smim20 (-36237), Sel1l3 (-17417)
#1538	chr5	53663723	53664331	68	4	3.62826e-07	Rbpj (-317427), Smim20 (+5682)
#1539	chr5	53664784	53665369	39	3	0.00427246	Rbpj (-316377), Smim20 (+6732)
#1540	chr5	54200529	54201247	52	6	0.00387569	Tbc1d19 (+22)
#1541	chr5	54436754	54437205	14	104	1.25512e-28	Stim2 (+47324)
#1542	chr5	63156787	63158168	176	28	5.28142e-27	Arap2 (-41)
#1543	chr5	63237600	63238465	51	5	0.00251213	3110047P20Rik (-802657), Gm17384 (+32971)
#1544	chr5	63300132	63300916	77	4	3.10296e-09	3110047P20Rik (-740166), Gm17384 (+95462)
#1545	chr5	64361400	64362055	46	3	0.00131122	Rell1 (-1584)
#1546	chr5	64609445	64609986	39	1	0.000427246	Klf3 (-585046), Tbc1d1 (+59026)
#1547	chr5	64767782	64768327	48	2	0.000176022	Klf3 (-426707), Tbc1d1 (+217365)
#1548	chr5	64810641	64811178	40	1	0.000228882	Klf3 (-383852), Tbc1d1 (+260220)
#1549	chr5	65053594	65054159	44	1	3.43323e-05	Klf3 (-140885), Tbc1d1 (+503187)
#1550	chr5	65352032	65352579	24	153	8.52407e-38	Tlr6 (-1019)
#1551	chr5	66241932	66242526	36	0	0.00012207	Rhoh (-12579), N4bp2 (+87469)
#1552	chr5	66253397	66254324	39	4	0.00907898	Rhoh (-947)
#1553	chr5	66254334	66255176	58	6	0.000592373	Rhoh (-53)
#1554	chr5	66291982	66292665	54	3	8.13567e-05	Chrna9 (-66039), Rhoh (+37516)
#1555	chr5	66301526	66302163	50	0	1e-50	Chrna9 (-56518), Rhoh (+47037)
#1556	chr5	66310418	66310956	28	0	0.00195313	Chrna9 (-47676), Rhoh (+55879)
#1557	chr5	66320092	66320925	71	4	1.11989e-07	Chrna9 (-37854), Rhoh (+65701)
#1558	chr5	66559835	66560286	28	0	0.00195313	Nsun7 (-91090), Rbm47 (-87822)
#1559	chr5	66560385	66560908	30	1	0.00488281	Nsun7 (-90504), Rbm47 (-88408)
#1560	chr5	67009359	67010422	83	9	1.28903e-07	Apbb2 (+29)
#1561	chr5	67067057	67068317	84	10	2.38641e-07	Uchl1 (+350)
#1562	chr5	69126368	69127433	153	4	7.34686e-36	Kctd8 (+606047), Grxcr1 (+703827)
#1563	chr5	69138217	69138695	40	4	0.00583649	Kctd8 (+594492), Grxcr1 (+715382)
#1564	chr5	72574846	72576083	167	35	4.34443e-20	Commd8 (-16043), Corin (+319982)
#1565	chr5	73038580	73039456	79	9	1.02298e-06	Nipal1 (-17)
#1566	chr5	73187337	73187988	42	4	0.00369644	Txk (-43651), Tec (+72028)
#1567	chr5	73193984	73194592	45	2	0.000163078	Txk (-50276), Tec (+65403)
#1568	chr5	73591870	73592806	39	2	0.00160217	Fryl (+55489), Slc10a4 (+194195)
#1569	chr5	73600772	73601442	77	4	3.10296e-09	Fryl (+46720), Slc10a4 (+202964)
#1570	chr5	74038476	74039261	53	6	0.00245468	Spata18 (-3750), Sgcb (+114)
#1571	chr5	76204596	76204843	26	0	0.00390625	Kdr (+169763), Kit (+233740)
#1572	chr5	77444693	77445404	41	1	0.00012207	1700023E05Rik (+1)
#1573	chr5	77718402	77719184	56	2	4.64966e-06	Noa1 (+20316), Rest (+24277)
#1574	chr5	92813899	92814240	3	14	3.05176e-05	Art3 (-3099)
#1575	chr5	93031771	93032454	42	4	0.00369644	Stbd1 (+36)
#1576	chr5	93104071	93104936	72	13	0.000830766	Ccdc158 (-353)
#1577	chr5	93521001	93523528	235	33	9.69316e-52	Sowahb (-48217), Sept11 (-45355)
#1578	chr5	93565595	93566562	95	10	7.24541e-10	Sept11 (-1541)
#1579	chr5	93581380	93582001	61	8	0.000891378	Sept11 (+14071), Ccni (+53830)
#1580	chr5	93663140	93663599	33	2	0.00805664	Ccng2 (-32913), 2010109A12Rik (+27826)
#1581	chr5	93694342	93695273	1	8	0.00195313	Ccng2 (-1475)
#1582	chr5	97345884	97346267	29	1	0.00878906	Bmp2k (-80632), Anxa3 (+123672)
#1583	chr5	97408716	97409726	107	19	8.91775e-09	Bmp2k (-17487), Anxa3 (+186817)
#1584	chr5	97825975	97827297	94	12	1.29867e-08	Naa11 (-5287), Gk2 (+59391)
#1585	chr5	97844690	97845369	55	2	8.5974e-06	Naa11 (-23681), Gk2 (+40997)
#1586	chr5	98236204	98236666	37	2	0.0027771	Gk2 (-350408), Antxr2 (+223546)
#1587	chr5	98271041	98271599	32	1	0.00268555	Gk2 (-385293), Antxr2 (+188661)
#1588	chr5	98314329	98315233	62	6	8.05814e-05	Gk2 (-428754), Antxr2 (+145200)
#1589	chr5	98409432	98409979	30	0	0.000976563	Gk2 (-523679), Antxr2 (+50275)
#1590	chr5	98412372	98412706	83	4	8.00117e-11	Gk2 (-526512), Antxr2 (+47442)
#1591	chr5	98445569	98446454	126	25	2.74888e-11	Gk2 (-559985), Antxr2 (+13969)
#1592	chr5	98596064	98596910	94	5	6.13004e-13	Antxr2 (-136506), Prdm8 (-13401)
#1593	chr5	98613935	98615954	213	30	2.10693e-42	Fgf5 (-68258), Prdm8 (+5057)
#1594	chr5	98757904	98758832	84	18	0.000197757	1700007G11Rik (-5)
#1595	chr5	99843266	99843754	52	6	0.00387569	Rasgef1b (-161564), A930011G23Rik (+314554)
#1596	chr5	100955161	100955653	38	3	0.00427246	Cops4 (+8079), Plac8 (+45857)
#1597	chr5	101013971	101014575	68	4	3.62826e-07	Plac8 (-13009), Coq2 (+89030)
#1598	chr5	101026897	101027387	31	1	0.00488281	Plac8 (-25878), Coq2 (+76161)
#1599	chr5	101072750	101073692	70	6	3.43861e-06	Plac8 (-71957), Coq2 (+30082)
#1600	chr5	101108981	101110012	88	2	3.87701e-14	Coq2 (-6194), Hpse (+39238)
#1601	chr5	101285512	101286243	56	4	0.000105172	Agpat9 (+10640), Nkx6-1 (+808367)
#1602	chr5	101637007	101637542	51	4	0.000884861	Agpat9 (+362037), Nkx6-1 (+456970)
#1603	chr5	102363215	102364212	152	5	2.24951e-34	Wdfy3 (+135226), Cds1 (+169565)
#1604	chr5	102364239	102365486	160	2	7.28024e-42	Wdfy3 (+134077), Cds1 (+170714)
#1605	chr5	102910017	102911328	233	41	1.3098e-45	Arhgap24 (+263)
#1606	chr5	102926017	102926814	135	13	1.54985e-20	Arhgap24 (+16006), Mapk10 (+560989)
#1607	chr5	104128495	104129002	45	0	3.8147e-06	Aff1 (-54432), 1700016H13Rik (-43998)
#1608	chr5	104129440	104130363	49	1	1.32845e-05	Aff1 (-53279), 1700016H13Rik (-45151)
#1609	chr5	104155240	104155988	51	0	1e-50	1700016H13Rik (-70863), Aff1 (-27567)
#1610	chr5	104406890	104407646	54	5	0.00094616	Hsd17b13 (-885)
#1611	chr5	104407805	104408307	53	2	1.5846e-05	Hsd17b13 (-1673)
#1612	chr5	104773971	104774753	83	4	8.00117e-11	Spp1 (-89775), Mepe (+20014)
#1613	chr5	104937039	104938019	101	24	8.64997e-06	BC005561 (+158)
#1614	chr5	105407840	105408605	102	5	2.34671e-15	Zfp951 (-161852), Abcg3 (+3514)
#1615	chr5	105859087	105859613	34	1	0.00146484	Lrrc8c (-89057), Lrrc8b (+14556)
#1616	chr5	105924115	105924949	55	7	0.00361823	Lrrc8c (-23875), Lrrc8b (+79738)
#1617	chr5	105946768	105949147	275	58	2.85868e-58	Lrrc8c (-449)
#1618	chr5	106077514	106079213	345	15	6.15275e-144	Lrrc8d (-50624), Lrrc8c (+129957)
#1619	chr5	106112747	106113689	132	1	4.50227e-31	Lrrc8d (-15770), Lrrc8c (+164811)
#1620	chr5	107316161	107317155	65	3	4.06573e-07	Zfp644 (-190809), Hfm1 (+38682)
#1621	chr5	107320551	107321303	77	2	5.08136e-11	Zfp644 (-195078), Hfm1 (+34413)
#1622	chr5	107393017	107394205	110	21	8.25705e-09	Cdc7 (+270)
#1623	chr5	107717318	107718860	76	13	0.000160153	Tgfbr3 (+559)
#1624	chr5	107788304	107789184	100	20	7.58444e-07	Ephx4 (-43771), Brdt (+28566)
#1625	chr5	107927713	107928182	31	1	0.00488281	1700028K03Rik (-35780), A830010M20Rik (+3031)
#1626	chr5	108146875	108147548	62	6	8.05814e-05	Gfi1 (+7613), Rpap2 (+120458)
#1627	chr5	108154128	108155440	131	19	1.6041e-15	Gfi1 (+41)
#1628	chr5	108167260	108168472	88	7	5.97463e-10	Ube2d2b (-91406), Gfi1 (-13041)
#1629	chr5	110119443	110120452	293	38	1.51406e-82	5430403G16Rik (+112)
#1630	chr5	110180282	110180794	92	6	1.20459e-11	4930522L14Rik (+78)
#1631	chr5	110224868	110225851	148	21	2.84113e-20	Gm15446 (-127059), 4930522L14Rik (-44744)
#1632	chr5	110273579	110274517	135	23	6.64998e-15	4930522L14Rik (-93432), Gm15446 (-78371)
#1633	chr5	110425042	110425876	114	15	1.52776e-12	Zfp932 (-81)
#1634	chr5	110529805	110530618	51	2	5.32544e-05	Plcxd1 (+1224), Gtpbp6 (+7004)
#1635	chr5	110538828	110539709	95	14	6.31543e-08	Gtpbp6 (-2053), Zfp605 (+158)
#1636	chr5	110661105	110661782	63	7	0.000226464	Ankle2 (+1384), Pgam5 (+37462)
#1637	chr5	110791960	110793158	117	10	3.0043e-16	Lrcol1 (+9444), Fbrsl1 (+84963)
#1638	chr5	111544533	111545121	32	1	0.00268555	Pitpnb (-214956), Ttc28 (+236005)
#1639	chr5	111571678	111572338	42	3	0.0015564	Pitpnb (-187775), Ttc28 (+263186)
#1640	chr5	111820413	111820947	38	4	0.00907898	Mn1 (-25782), Pitpnb (+60897)
#1641	chr5	111938080	111938923	27	132	8.00595e-31	C130026L21Rik (-71940), Mn1 (+92040)
#1642	chr5	112700105	112700712	43	2	0.000291824	Tpst2 (-5302), Crybb1 (+15574)
#1643	chr5	112720851	112721674	47	1	1.81198e-05	Tfip11 (-34115), Tpst2 (+15552)
#1644	chr5	113444439	113444704	26	107	6.441e-24	Adrbk2 (-38)
#1645	chr5	113567255	113567928	34	2	0.00476074	Crybb3 (-56988), 2900026A02Rik (+24779)
#1646	chr5	113580300	113580895	34	2	0.00476074	Crybb3 (-69994), 2900026A02Rik (+11773)
#1647	chr5	113712690	113713333	60	1	7.21468e-08	Sgsm1 (+26794), Tmem211 (+57083)
#1648	chr5	114233790	114234089	41	1	0.00012207	Iscu (+11183), Tmem119 (+16585)
#1649	chr5	114279641	114281270	171	15	2.56734e-33	Selplg (+54)
#1650	chr5	114282306	114283152	96	3	2.58071e-15	Selplg (-2219)
#1651	chr5	115017043	115018533	112	28	7.21901e-07	Fam222a (-237)
#1652	chr5	115046556	115047613	80	8	1.91e-07	Fam222a (+29060), Trpv4 (+61345)
#1653	chr5	115636560	115637049	27	0	0.00390625	Cabp1 (-488)
#1654	chr5	115971679	115972056	1	7	0.00390625	Rplp0 (-37608), Pxn (+15051)
#1655	chr5	117808807	117809911	83	5	4.76601e-10	Wsb2 (+2046), Rfc5 (+29697)
#1656	chr5	117938196	117938618	23	0	0.0078125	Nos1 (-353746), Ksr2 (+73569)
#1657	chr5	118426229	118427516	85	12	1.13836e-06	Fbxo21 (+94)
#1658	chr5	118535204	118535696	28	1	0.00878906	Gm9754 (+20081), Fbxw8 (+70017)
#1659	chr5	118809960	118810493	46	4	0.00404077	Med13l (-200501), 2410131K14Rik (+114991)
#1660	chr5	119126430	119127012	38	0	6.10352e-05	Tbx3 (-994306), Med13l (+115993)
#1661	chr5	119131946	119132489	45	2	0.000163078	Tbx3 (-988809), Med13l (+121490)
#1662	chr5	120589075	120589706	64	1	9.96775e-09	Lhx5 (-292388), Rbm19 (+22872)
#1663	chr5	121070608	121071791	128	5	1.82288e-24	Rasal1 (-27631), Ddx54 (+8072)
#1664	chr5	121072043	121072922	63	2	2.06591e-07	Rasal1 (-26348), Ddx54 (+9355)
#1665	chr5	121098599	121099760	79	7	9.27544e-08	Rasal1 (+349)
#1666	chr5	121140433	121140970	37	0	0.00012207	Dtx1 (+21234), Rasal1 (+41871)
#1667	chr5	121143816	121144848	49	2	9.70396e-05	Dtx1 (+17604), Rasal1 (+45501)
#1668	chr5	121154336	121154948	58	2	2.50719e-06	Dtx1 (+7294), Rasal1 (+55811)
#1669	chr5	122036294	122036899	55	2	8.5974e-06	Mapkapk5 (-40683), Aldh2 (+7236)
#1670	chr5	122283471	122284462	97	12	2.77131e-09	Sh2b3 (+2146), Atxn2 (+122349)
#1671	chr5	122634305	122634793	28	1	0.00878906	Hvcn1 (-25189), Ppp1cc (+26262)
#1672	chr5	122669986	122670854	73	4	3.4203e-08	Hvcn1 (+10682), Tctn1 (+44049)
#1673	chr5	122764925	122765527	38	2	0.00160217	Pptc7 (+30852), Rad9b (+39016)
#1674	chr5	123064130	123064692	39	1	0.000427246	Ift81 (+116)
#1675	chr5	123763700	123764496	43	1	6.48499e-05	Bcl7a (-30359), Wdr66 (+61987)
#1676	chr5	123765071	123765849	63	2	2.06591e-07	Bcl7a (-28997), Wdr66 (+63349)
#1677	chr5	123774067	123774684	35	0	0.000244141	Bcl7a (-20081), Wdr66 (+72265)
#1678	chr5	123776629	123777466	106	0	1e-50	Bcl7a (-17409), Wdr66 (+74937)
#1679	chr5	123793723	123795924	103	11	1.95274e-11	Bcl7a (+367)
#1680	chr5	123831793	123832621	41	2	0.000518799	Mlxip (-12602), Bcl7a (+37750)
#1681	chr5	124698959	124699322	4	49	1e-50	Pitpnm2 (-32714), Mphosph9 (+78840)
#1682	chr5	124942776	124943063	43	1	6.48499e-05	Snrnp35 (+9777), Rilpl1 (+38480)
#1683	chr5	125423958	125424723	45	3	0.00223859	Fam101a (-59476), Zfp664 (+81280)
#1684	chr5	125520437	125521179	32	2	0.00805664	Fam101a (+36991), Ncor2 (+138776)
#1685	chr5	125536185	125537582	69	8	5.32994e-05	Fam101a (+53067), Ncor2 (+122700)
#1686	chr5	125575484	125575942	26	0	0.00390625	Ncor2 (+83871), Fam101a (+91896)
#1687	chr5	125696102	125696814	30	0	0.000976563	Ncor2 (-36874), Scarb1 (+125006)
#1688	chr5	125723967	125724715	57	0	1e-50	Ncor2 (-64757), Scarb1 (+97123)
#1689	chr5	125857189	125858134	89	0	1e-50	Scarb1 (-36198), Gm10382 (-12030)
#1690	chr5	125899321	125899997	34	1	0.00146484	Ubc (-29087), Dhx37 (+14759)
#1691	chr5	130089489	130090491	128	31	1.05881e-09	Mmp17 (-99)
#1692	chr5	130091810	130092430	37	3	0.00694275	Mmp17 (+2031), Gm6139 (+37640)
#1693	chr5	130322541	130323121	80	7	5.35124e-08	Sumf2 (-35)
#1694	chr5	130537857	130538480	44	2	0.000163078	Tpst1 (-17071), Crcp (+33009)
#1695	chr5	130554714	130555748	72	11	0.000190991	Tpst1 (-9)
#1696	chr5	130556856	130557637	52	5	0.00154822	Kctd7 (-63484), Tpst1 (+2007)
#1697	chr5	130635566	130636182	49	0	1e-50	Rabgef1 (-27157), Kctd7 (+15143)
#1698	chr5	132076109	132076878	73	5	1.65653e-07	Wbscr17 (-292706), Auts2 (+941199)
#1699	chr5	132126108	132126684	45	2	0.000163078	Wbscr17 (-342608), Auts2 (+891297)
#1700	chr5	132319686	132320407	58	2	2.50719e-06	Wbscr17 (-536259), Auts2 (+697646)
#1701	chr5	132328924	132329697	70	6	3.43861e-06	Wbscr17 (-545523), Auts2 (+688382)
#1702	chr5	134575276	134576025	81	4	2.72697e-10	Gatsl2 (+70)
#1703	chr5	134705238	134705868	5	45	8.78795e-13	Ncf1 (-58)
#1704	chr5	134707908	134708920	60	328	1.32265e-65	Ncf1 (-2919)
#1705	chr5	135499114	135499696	30	1	0.00488281	Stx1a (+53)
#1706	chr5	135582499	135583073	47	2	0.000317691	Mlxipl (+14)
#1707	chr5	135726277	135727344	79	7	9.27544e-08	Fzd9 (+289)
#1708	chr5	136941761	136942040	1	34	1e-50	Sh2b2 (-221128), Cux1 (+101456)
#1709	chr5	137116310	137117735	58	6	0.000592373	Myl10 (-51993), 4731417B20Rik (-25825)
#1710	chr5	137339708	137340499	49	1	1.32845e-05	Col26a1 (+18887), Myl10 (+171088)
#1711	chr5	137383833	137384741	50	3	0.000251971	Rabl5 (+267)
#1712	chr5	137730829	137731493	2	10	0.000488281	Ufsp1 (-4736)
#1713	chr5	137994664	137994996	27	112	2.744e-25	Actl6b (+82)
#1714	chr5	138596516	138597526	81	12	7.58044e-06	Zfp113 (-49)
#1715	chr5	139432016	139432980	57	3	1.4387e-05	Pdgfa (+38409), Fam20c (+202030)
#1716	chr5	139637474	139638119	58	1	2.68333e-07	Sun1 (-38794), Heatr2 (+11620)
#1717	chr5	139884381	139884830	16	71	7.50224e-18	Gpr30 (-14499), C130050O18Rik (+2265)
#1718	chr5	140252814	140253562	65	4	2.06891e-06	Ints1 (-1556)
#1719	chr5	140684408	140685122	93	2	1.44189e-15	Mad1l1 (+112741), Elfn1 (+300868)
#1720	chr5	140699420	140700001	28	0	0.00195313	Mad1l1 (+97795), Elfn1 (+315814)
#1721	chr5	140739707	140740595	80	4	5.02192e-10	Mad1l1 (+57355), Elfn1 (+356254)
#1722	chr5	140758413	140758887	32	1	0.00268555	Mad1l1 (+38856), Elfn1 (+374753)
#1723	chr5	140849549	140850630	80	1	4.49055e-13	Ftsj2 (-42238), Snx8 (+15126)
#1724	chr5	141138702	141140230	102	22	1.45922e-06	Ttyh3 (-14481), Iqce (+38866)
#1725	chr5	141420325	141420953	32	1	0.00268555	Gna12 (-114254), Card11 (+55911)
#1726	chr5	141423824	141424729	69	5	1.59565e-06	Gna12 (-117892), Card11 (+52273)
#1727	chr5	141493700	141494848	97	5	9.68795e-14	Sdk1 (-223170), Card11 (-17724)
#1728	chr5	141552062	141552549	30	1	0.00488281	Sdk1 (-165138), Card11 (-75756)
#1729	chr5	141717029	141717923	104	18	2.33756e-08	Sdk1 (+32)
#1730	chr5	142515635	142516272	55	4	0.000180819	Foxk1 (-361497), Sdk1 (+798510)
#1731	chr5	143117042	143118026	75	3	1.62206e-09	Slc29a4 (-60521), Wipi2 (+12038)
#1732	chr5	143170544	143171272	33	2	0.00805664	Slc29a4 (-7147), Wipi2 (+65412)
#1733	chr5	143582911	143583828	74	18	0.00693025	Tnrc18 (-4304)
#1734	chr5	143996600	143997511	72	9	3.30522e-05	Zfp12 (+214)
#1735	chr5	144148672	144149322	39	0	6.10352e-05	Kdelr2 (-16502), Grid2ip (+29980)
#1736	chr5	144942023	144942663	52	5	0.00154822	Bhlha15 (-8812), Lmtk2 (+81038)
#1737	chr5	144944714	144945699	61	2	3.86946e-07	Bhlha15 (-5948), Lmtk2 (+83902)
#1738	chr5	144950582	144951508	126	11	1.30515e-18	Bhlha15 (-110)
#1739	chr5	144955214	144955803	72	1	9.51794e-11	Bhlha15 (+4354), Tecpr1 (+28975)
#1740	chr5	145044168	145044998	93	3	1.78551e-14	Bri3 (+28480), Baiap2l1 (+74398)
#1741	chr5	145105290	145105996	53	0	1e-50	Baiap2l1 (+13338), Bri3 (+89540)
#1742	chr5	145118629	145119688	96	9	1.11871e-10	Baiap2l1 (-178)
#1743	chr5	145964710	145965764	240	59	1.95643e-39	Zkscan14 (-2500), Zkscan5 (-194)
#1744	chr5	147110304	147111513	114	6	1.51262e-18	Wasf3 (-85652), Cdk8 (+68045)
#1745	chr5	147396150	147397496	97	2	1.02535e-16	Gpr12 (-8)
#1746	chr5	147402404	147403165	52	4	0.000524757	Gpr12 (-5970), Usp12 (+203797)
#1747	chr5	147408228	147408861	44	0	3.8147e-06	Gpr12 (-11730), Usp12 (+198037)
#1748	chr5	147419329	147419904	38	2	0.00160217	Gpr12 (-22802), Usp12 (+186965)
#1749	chr5	147466628	147467457	46	4	0.00404077	Gpr12 (-70228), Usp12 (+139539)
#1750	chr5	147471164	147471711	53	1	1.90362e-06	Gpr12 (-74623), Usp12 (+135144)
#1751	chr5	147492771	147494018	166	3	2.63049e-43	Gpr12 (-96580), Usp12 (+113187)
#1752	chr5	147499453	147500054	59	3	8.00797e-06	Gpr12 (-102939), Usp12 (+106828)
#1753	chr5	147515076	147515765	36	2	0.0027771	Gpr12 (-118606), Usp12 (+91161)
#1754	chr5	147518378	147518951	37	1	0.000793457	Gpr12 (-121850), Usp12 (+87917)
#1755	chr5	147593202	147593697	30	1	0.00488281	Gpr12 (-196635), Usp12 (+13132)
#1756	chr5	147640900	147641616	64	12	0.00647793	Rpl21 (-3208)
#1757	chr5	147708530	147708918	23	0	0.0078125	Gtf3a (-51509), Rasl11a (+52077)
#1758	chr5	147723848	147724373	35	1	0.00146484	Gtf3a (-36122), Rasl11a (+67464)
#1759	chr5	148150535	148151710	82	13	1.14926e-05	Prhoxnb (-17107), Flt3 (+60942)
#1760	chr5	148152438	148153305	58	6	0.000592373	Prhoxnb (-18856), Flt3 (+59193)
#1761	chr5	148174308	148175035	61	8	0.000891378	Prhoxnb (-40656), Flt3 (+37393)
#1762	chr5	148211412	148212385	114	16	4.90445e-12	Flt3 (+166)
#1763	chr5	148375333	148376213	73	4	3.4203e-08	Pan3 (+134036), Flt1 (+161814)
#1764	chr5	149375723	149376151	23	0	0.0078125	Ubl3 (-11573), Katnal1 (+364286)
#1765	chr5	149376436	149376880	37	2	0.0027771	Ubl3 (-12294), Katnal1 (+363565)
#1766	chr5	149550695	149551199	15	81	1.07959e-20	Ubl3 (-186583), Katnal1 (+189276)
#1767	chr5	149719168	149720884	186	8	6.26712e-47	Ubl3 (-355662), Katnal1 (+20197)
#1768	chr5	149751415	149752213	103	3	1.4392e-17	Katnal1 (-11591), 8430423G03Rik (-10012)
#1769	chr5	149770471	149771647	134	18	5.51958e-17	Gm15409 (+205)
#1770	chr5	149788376	149789041	78	1	1.71896e-12	Gm15409 (+17855), Hmgb1 (+75907)
#1771	chr5	149789061	149790441	119	4	3.8557e-22	Gm15409 (+18897), Hmgb1 (+74865)
#1772	chr5	149792087	149792707	56	7	0.00232607	Gm15409 (+21543), Hmgb1 (+72219)
#1773	chr5	149816652	149818787	136	26	8.86516e-14	Gm15409 (+46866), Hmgb1 (+46896)
#1774	chr5	149825741	149826724	45	4	0.00657769	Hmgb1 (+38383), Gm15409 (+55379)
#1775	chr5	149826907	149827888	49	5	0.00403897	Hmgb1 (+37218), Gm15409 (+56544)
#1776	chr5	149829158	149829636	26	0	0.00390625	Hmgb1 (+35219), Gm15409 (+58543)
#1777	chr5	149891260	149891657	27	0	0.00390625	Uspl1 (-104677), Hmgb1 (-26843)
#1778	chr5	149900413	149900938	35	2	0.00476074	Uspl1 (-95460), Hmgb1 (-36060)
#1779	chr5	149929303	149930488	81	3	3.7671e-11	Uspl1 (-66240), Hmgb1 (-65280)
#1780	chr5	149930845	149931562	78	2	2.6575e-11	Hmgb1 (-66588), Uspl1 (-64932)
#1781	chr5	150076376	150076833	20	116	1.55508e-29	Alox5ap (-29)
#1782	chr5	150176352	150177140	37	2	0.0027771	Medag (-37578), Alox5ap (+100112)
#1783	chr5	150230796	150231831	105	7	8.42392e-15	Tex26 (-10967), Medag (+16990)
#1784	chr5	150959964	150960865	113	18	1.17039e-10	Fry (-102090), Rxfp2 (+139165)
#1785	chr5	150998221	150999172	69	15	0.00816996	Fry (-63808), Rxfp2 (+177447)
#1786	chr5	151108249	151109971	124	10	1.49339e-18	Fry (+46605), Zar1l (+211629)
#1787	chr5	151324710	151325761	86	18	9.05012e-05	Zar1l (-4497), Brca2 (+31)
#1788	chr5	152444800	152446168	279	9	7.16145e-102	Vmn2r18 (-55985), Rfc3 (+8333)
#1789	chr5	152452968	152454380	225	51	3.57623e-36	Rfc3 (+143)
#1790	chr5	152489130	152489828	65	11	0.00236431	Rfc3 (-35662)
#1791	chr6	3413566	3414017	28	0	0.00195313	Samd9l (-64221), Hepacam2 (+30706)
#1792	chr6	3447962	3448819	72	7	3.97851e-06	Hepacam2 (-3893), Ccdc132 (+9)
#1793	chr6	4036500	4037421	153	36	7.00029e-15	Bet1 (+11)
#1794	chr6	4853986	4854396	66	9	0.000341223	Ppp1r9a (+871)
#1795	chr6	5230453	5231147	67	2	1.64603e-08	Pon3 (-24514), Pon2 (+17655)
#1796	chr6	5241465	5241747	86	7	1.8647e-09	Pon3 (-35320), Pon2 (+6849)
#1797	chr6	5264943	5265738	81	3	3.7671e-11	Asb4 (-68045), Pon2 (-16886)
#1798	chr6	6905516	6906655	141	24	3.37311e-16	Acn9 (+82)
#1799	chr6	8435279	8436326	210	4	5.0058e-65	Glcci1 (-23797), Gm16039 (+226373)
#1800	chr6	8572923	8573450	38	3	0.00427246	Glcci1 (+113587), Ica1 (+155297)
#1801	chr6	8581918	8582713	52	3	0.000143568	Glcci1 (+122716), Ica1 (+146168)
#1802	chr6	8637151	8637652	40	3	0.00259399	Ica1 (+91082), Glcci1 (+177802)
#1803	chr6	8846043	8846882	61	2	3.86946e-07	Ica1 (-117979), Nxph1 (-52151)
#1804	chr6	13006429	13006897	33	1	0.00268555	Thsd7a (-307410), Tmem106b (-13176)
#1805	chr6	13026341	13026826	37	2	0.0027771	Tmem106b (+6745), Vwde (+148381)
#1806	chr6	13532803	13533189	24	0	0.0078125	Vwde (-358031), Tmem168 (+25104)
#1807	chr6	13559302	13559784	41	0	1.52588e-05	Tmem168 (-1443)
#1808	chr6	14071416	14072194	98	0	1e-50	2610001J05Rik (-250287), Ppp1r3a (+633469)
#1809	chr6	14535797	14536113	31	0	0.000976563	2610001J05Rik (-714437), Ppp1r3a (+169319)
#1810	chr6	15670457	15671624	97	17	3.86975e-07	Mdfic (+380)
#1811	chr6	15695239	15696402	135	1	1.4724e-32	Mdfic (+25160)
#1812	chr6	15708175	15708866	39	1	0.000427246	Mdfic (+37860)
#1813	chr6	15791224	15792314	182	5	1.80035e-48	Mdfic (+121108)
#1814	chr6	15795676	15796404	63	8	0.000566564	Mdfic (+125379)
#1815	chr6	16913890	16914854	85	9	4.48729e-08	Tes (-100777), Tfec (-65931)
#1816	chr6	17230875	17232590	116	28	9.58102e-08	Cav2 (+548)
#1817	chr6	17579814	17580187	39	4	0.00907898	Capza2 (-6982), Met (+166201)
#1818	chr6	17585371	17586531	73	17	0.00589751	Capza2 (-1032)
#1819	chr6	17643641	17645096	155	16	7.72132e-26	St7 (+337)
#1820	chr6	17735261	17735666	28	1	0.00878906	St7 (+91432), Wnt2 (+245121)
#1821	chr6	17737687	17738142	30	1	0.00488281	St7 (+93883), Wnt2 (+242670)
#1822	chr6	21934956	21936523	112	25	8.63824e-08	Cped1 (-176)
#1823	chr6	22047777	22048062	30	0	0.000976563	Wnt16 (-190310), Cped1 (+112004)
#1824	chr6	22280070	22281216	106	5	1.02836e-16	Fam3c (+25523), Wnt16 (+42413)
#1825	chr6	22340662	22341375	42	2	0.000518799	Ptprz1 (-484483), Fam3c (-34853)
#1826	chr6	22358850	22359605	35	1	0.00146484	Ptprz1 (-466274), Fam3c (-53062)
#1827	chr6	24298170	24298703	32	0	0.000488281	Slc13a1 (-180345), Iqub (+166630)
#1828	chr6	24477007	24478069	137	33	2.78674e-11	Asb15 (-606), Ndufa5 (+475)
#1829	chr6	24844484	24845004	24	0	0.0078125	Hyal5 (+18873), Tmem229a (+61553)
#1830	chr6	26714593	26715532	117	8	1.05188e-17	Pot1a (-955837)
#1831	chr6	29165346	29166751	119	28	1.80824e-08	Impdh1 (-3752)
#1832	chr6	29473961	29474721	53	5	0.00094616	Irf5 (-2284)
#1833	chr6	29643856	29644567	61	5	4.26424e-05	Tspan33 (-10)
#1834	chr6	30176949	30177359	23	0	0.0078125	Ube2h (+77385), Nrf1 (+179123)
#1835	chr6	31166134	31167158	79	11	7.76135e-06	Klf14 (-257656), AB041803 (+1787)
#1836	chr6	31182953	31183983	86	4	1.2572e-11	Mkln1 (-165267), AB041803 (-15035)
#1837	chr6	34266715	34267885	121	6	5.33412e-21	Akr1b3 (+197)
#1838	chr6	34901408	34902641	88	2	3.87701e-14	2010107G12Rik (+25974), Stra8 (+31862)
#1839	chr6	35238073	35239105	55	6	0.00154074	Slc13a4 (+19542), Nup205 (+111144)
#1840	chr6	35370796	35371441	86	2	1.44006e-13	Fam180a (-94978), Mtpn (+118769)
#1841	chr6	37376661	37377505	35	0	0.000244141	Dgki (-127109), Creb3l2 (+15063)
#1842	chr6	37539662	37539916	1	6	0.0078125	Trim24 (-281022), Akr1d1 (+59616)
#1843	chr6	37567220	37567905	96	12	4.64984e-09	Trim24 (-253248), Akr1d1 (+87390)
#1844	chr6	38015201	38015827	37	0	0.00012207	Tmem213 (-43839), Svopl (-18518)
#1845	chr6	38203841	38204506	38	2	0.00160217	D630045J12Rik (-165)
#1846	chr6	38660367	38660919	39	1	0.000427246	Clec2l (+47574), Hipk2 (+165521)
#1847	chr6	38923826	38924082	3	13	6.10352e-05	Tbxas1 (+54975), Parp12 (+144394)
#1848	chr6	39282200	39282723	35	0	0.000244141	Jhdm1d (-125674), Slc37a3 (+45244)
#1849	chr6	39523615	39524476	98	16	6.27392e-08	Adck2 (+174)
#1850	chr6	41504240	41504903	42	3	0.0015564	Ephb6 (-50909), Prss2 (+32786)
#1851	chr6	41554889	41555751	89	7	3.37102e-10	Ephb6 (-161)
#1852	chr6	41612396	41612651	3	36	1e-50	Trpv6 (-26120), Trpv5 (+18244)
#1853	chr6	42195554	42196279	114	23	4.71655e-09	Gstk1 (-17)
#1854	chr6	42243269	42243849	52	2	2.91046e-05	Clcn1 (+6875), Fam131b (+31083)
#1855	chr6	42348242	42348649	35	2	0.00476074	Tas2r143 (-1791)
#1856	chr6	48023010	48023839	45	3	0.00223859	Zfp777 (-25312), Zfp746 (+13167)
#1857	chr6	48695913	48696443	30	1	0.00488281	Gimap5 (-18)
#1858	chr6	49167472	49168403	115	9	1.93811e-16	Igf2bp3 (-2985)
#1859	chr6	50331478	50332137	36	1	0.000793457	Dfna5 (-117947), Osbpl3 (+1028)
#1860	chr6	50405375	50406555	89	5	1.29255e-11	Osbpl3 (-73129), Cycs (+110572)
#1861	chr6	50930319	50930876	33	2	0.00805664	Nfe2l3 (-452071), G930045G22Rik (-102520)
#1862	chr6	51100463	51101069	50	1	6.96633e-06	Nfe2l3 (-281903), G930045G22Rik (-272688)
#1863	chr6	51542292	51542545	8	32	5.1421e-09	Snx10 (+68519), Skap2 (+420129)
#1864	chr6	52255847	52256427	42	1	0.00012207	Hoxa13 (-45263), Evx1 (-7355)
#1865	chr6	52534301	52534884	35	0	0.000244141	Hibadh (+55790), Evx1 (+271101)
#1866	chr6	52598712	52599256	37	2	0.0027771	Tax1bp1 (-64739), Hibadh (-8601)
#1867	chr6	53930882	53931132	3	28	1e-50	Cpvl (-2351)
#1868	chr6	54669635	54669842	6	37	1.85414e-10	Znrf2 (-97171), 2410066E13Rik (+37973)
#1869	chr6	54709912	54710466	34	0	0.000244141	Znrf2 (-56721), 2410066E13Rik (+78423)
#1870	chr6	55238004	55238624	54	3	8.13567e-05	Aqp1 (-48112), Fam188b (+84937)
#1871	chr6	55244398	55245253	77	2	5.08136e-11	Aqp1 (-41600), Fam188b (+91449)
#1872	chr6	56518585	56519348	47	4	0.00404077	Pde1c (-206581), Lsm5 (+135719)
#1873	chr6	57470609	57471317	40	3	0.00259399	Ppm1k (+14457), Vmn1r20 (+89325)
#1874	chr6	58590099	58591083	89	12	1.61009e-07	Herc3 (-193103), Abcg2 (+43926)
#1875	chr6	58782348	58783428	84	13	4.60014e-06	Herc3 (-806)
#1876	chr6	58948557	58949772	163	11	3.80506e-33	Nap1l5 (-92045), Fam13a (+25378)
#1877	chr6	59134692	59135653	67	9	0.00021645	Fam13a (-160630), Tigd2 (-23691)
#1878	chr6	59375974	59376794	88	7	5.97463e-10	Gprin3 (-100)
#1879	chr6	64677635	64678172	37	2	0.0027771	Atoh1 (-1236)
#1880	chr6	65621177	65621883	59	5	0.000122783	Ndnf (-54)
#1881	chr6	66894421	66895195	41	3	0.0015564	4930597O21Rik (-48293), Gadd45a (+92592)
#1882	chr6	66917746	66918338	48	0	9.53674e-07	4930597O21Rik (-71527), Gadd45a (+69358)
#1883	chr6	66937524	66938034	65	1	5.1421e-09	4930597O21Rik (-91264), Gadd45a (+49621)
#1884	chr6	67065483	67065737	4	17	3.8147e-06	Serbp1 (-151363), Gadd45a (-78210)
#1885	chr6	67505268	67505777	43	3	0.00092411	Tacstd2 (-19707)
#1886	chr6	67811610	67811870	8	46	4.49055e-13	Tacstd2 (-325924)
#1887	chr6	68387104	68387627	27	0	0.00390625	Tacstd2 (-901550), Igkv4-71 (+806073)
#1888	chr6	69990830	69991362	31	0	0.000976563	Gm11143 (+441036), Rpia (+751130)
#1889	chr6	70023648	70024269	40	2	0.000915527	Gm11143 (+473899), Rpia (+718267)
#1890	chr6	70659238	70660079	57	8	0.00331289	Rpia (+82567)
#1891	chr6	70675563	70676170	40	4	0.00583649	Rpia (+66359)
#1892	chr6	70685407	70685996	53	4	0.000309031	Rpia (+56524)
#1893	chr6	70693797	70694402	52	2	2.91046e-05	Rpia (+48126)
#1894	chr6	71707016	71707867	75	1	1.28246e-11	Reep1 (+49887), Mrpl35 (+66362)
#1895	chr6	71738029	71738845	43	3	0.00092411	Mrpl35 (+35367), Reep1 (+80882)
#1896	chr6	72090438	72090732	12	102	4.83104e-28	St3gal5 (+42978), Atoh8 (+94986)
#1897	chr6	72904621	72905370	50	3	0.000251971	Kcmf1 (-55023), Tmsb10 (+3486)
#1898	chr6	72907668	72909076	97	19	1.96098e-06	Tmsb10 (+110)
#1899	chr6	81873278	81874287	89	16	6.01611e-06	Gcfc2 (+120)
#1900	chr6	82713979	82714480	18	79	4.74441e-19	Pole4 (-111307), Hk2 (+10218)
#1901	chr6	85916148	85917471	93	6	6.64068e-12	Figla (-50375), Dusp11 (-5149)
#1902	chr6	86346413	86347384	70	15	0.00581113	Pcyox1 (+245)
#1903	chr6	87069389	87070007	69	4	3.62826e-07	D6Ertd527e (+14878), Antxr1 (+216071)
#1904	chr6	87076958	87077842	44	1	3.43323e-05	D6Ertd527e (+22580), Antxr1 (+208369)
#1905	chr6	87177830	87178426	48	2	0.000176022	Antxr1 (+107641), D6Ertd527e (+123308)
#1906	chr6	87502227	87502961	74	6	3.86494e-07	Arhgap25 (-19365), Prokr1 (+38101)
#1907	chr6	87826004	87826538	50	0	1e-50	Cnbp (-25171), Copg1 (-11537)
#1908	chr6	88836045	88836947	83	3	1.06319e-11	Podxl2 (-12457), Mcm2 (+12278)
#1909	chr6	89581804	89582779	80	9	6.12668e-07	Chchd6 (-36646), Txnrd3 (-11690)
#1910	chr6	90610743	90611547	80	4	5.02192e-10	Iqsec1 (+55378), Slc41a3 (+56426)
#1911	chr6	90701601	90701954	8	39	4.88259e-11	Iqsec1 (-35255), Nup210 (+365045)
#1912	chr6	90713675	90715497	165	12	4.27891e-33	Iqsec1 (-48063), Nup210 (+352237)
#1913	chr6	91106420	91107206	86	6	4.13973e-10	Hdac11 (+154)
#1914	chr6	91236575	91236880	23	0	0.0078125	Fbln2 (+74279), Wnt7a (+124629)
#1915	chr6	91662671	91663210	26	114	7.73626e-26	Slc6a6 (+28880), Grip2 (+94509)
#1916	chr6	92191203	92191610	10	86	7.59746e-25	Zfyve20 (-26488), Trh (+3237)
#1917	chr6	94468064	94468692	29	0	0.00195313	Slc25a26 (+18070), Lrig1 (+181774)
#1918	chr6	94554072	94554981	40	2	0.000915527	Lrig1 (+95625), Slc25a26 (+104219)
#1919	chr6	94649212	94650598	93	16	1.01187e-06	Lrig1 (+247)
#1920	chr6	95501970	95503182	133	12	1.82687e-20	Suclg2 (+166216), Gm10234 (+230470)
#1921	chr6	95522771	95524255	218	9	3.63493e-63	Suclg2 (+145279), Gm10234 (+251407)
#1922	chr6	95667847	95669325	183	42	8.7363e-23	Suclg2 (+206)
#1923	chr6	97381208	97381849	52	4	0.000524757	Lmod3 (-178755), Frmd4b (+186006)
#1924	chr6	97388920	97389767	69	3	6.57448e-08	Lmod3 (-186570), Frmd4b (+178191)
#1925	chr6	97473176	97473416	4	42	1e-50	Lmod3 (-270522), Frmd4b (+94239)
#1926	chr6	98957449	98958218	65	8	0.000224208	Gm765 (-665086), Foxp1 (+155178)
#1927	chr6	99175958	99176733	67	1	1.36464e-09	Foxp1 (-63334), Eif4e3 (+440419)
#1928	chr6	99289275	99289861	30	0	0.000976563	Foxp1 (-176556), Eif4e3 (+327197)
#1929	chr6	99300511	99300988	29	1	0.00878906	Foxp1 (-187738), Eif4e3 (+316015)
#1930	chr6	99435015	99435637	51	6	0.00605995	Foxp1 (-322314), Eif4e3 (+181439)
#1931	chr6	99859932	99860214	2	34	1e-50	Prok2 (-183687), Rybp (+377362)
#1932	chr6	100113008	100113736	80	7	5.35124e-08	Prok2 (-436986), Rybp (+124063)
#1933	chr6	100759692	100759964	23	0	0.0078125	Ppp4r2 (-23804), Gxylt2 (+105100)
#1934	chr6	106698736	106699777	122	7	2.19632e-20	Il5ra (-4154)
#1935	chr6	106700009	106700809	66	0	1e-50	Trnt1 (-18751), Il5ra (-5306)
#1936	chr6	107721841	107722067	33	0	0.000488281	Setmar (-293085), Lrrn1 (+242175)
#1937	chr6	108142518	108143023	42	2	0.000518799	Itpr1 (-20341), Sumf1 (-7195)
#1938	chr6	108162088	108163685	231	52	1.292e-38	Itpr1 (-225)
#1939	chr6	108172807	108173348	46	2	0.000317691	Bhlhe40 (-437545), Itpr1 (+9966)
#1940	chr6	108417993	108418757	39	2	0.00160217	Bhlhe40 (-192248), Itpr1 (+255263)
#1941	chr6	108479037	108479474	4	33	1e-50	Bhlhe40 (-131367), Itpr1 (+316144)
#1942	chr6	108480847	108481915	84	3	5.63816e-12	Bhlhe40 (-129242), Itpr1 (+318269)
#1943	chr6	108520804	108521736	144	24	2.57889e-17	Bhlhe40 (-89353), Itpr1 (+358158)
#1944	chr6	108746567	108747057	43	3	0.00092411	Edem1 (-31823), Arl8b (+13759)
#1945	chr6	108785791	108786876	148	20	7.68812e-21	Edem1 (+7699)
#1946	chr6	109143183	109143399	44	4	0.00657769	Edem1 (+364656)
#1947	chr6	111174686	111174961	79	13	4.3876e-05	Grm7 (+579248)
#1948	chr6	112223234	112224811	164	6	1.19453e-38	Lmcd1 (+271)
#1949	chr6	112802213	112802746	28	1	0.00878906	Rad18 (-155816), Srgap3 (+94780)
#1950	chr6	113175601	113176314	39	2	0.00160217	Lhfpl4 (-30580), Mtmr14 (-11879)
#1951	chr6	113211474	113212018	39	1	0.000427246	Cpne9 (-20555), Mtmr14 (+23909)
#1952	chr6	113467430	113468204	77	5	1.64103e-08	Prrt3 (-16005), Emc3 (+13815)
#1953	chr6	113610938	113612111	83	10	3.97064e-07	Tatdn2 (-35519), Irak2 (+23064)
#1954	chr6	114728525	114729171	55	1	9.92317e-07	Atg7 (+135699), Vgll4 (+142991)
#1955	chr6	114835995	114836536	47	3	0.00131122	Vgll4 (+35573), Atg7 (+243117)
#1956	chr6	115533087	115534028	47	3	0.00131122	2510049J12Rik (+9036), Tsen2 (+38876)
#1957	chr6	115667301	115668695	69	10	0.000319744	Raf1 (-42016), Tmem40 (+41291)
#1958	chr6	115929705	115930220	52	0	1e-50	Plxnd1 (+15060), H1foo (+35007)
#1959	chr6	115936199	115937662	107	2	3.53014e-20	Plxnd1 (+8092), H1foo (+41975)
#1960	chr6	115938883	115940097	129	2	2.46265e-28	Plxnd1 (+5533), H1foo (+44534)
#1961	chr6	116620838	116621524	72	1	9.51794e-11	Rassf4 (+2673), 8430408G22Rik (+20479)
#1962	chr6	116623311	116624948	194	35	1.12577e-30	Rassf4 (-276)
#1963	chr6	116629377	116630389	124	12	3.54228e-17	Rassf4 (-6029), Tmem72 (+37048)
#1964	chr6	116674453	116675143	84	13	4.60014e-06	Cxcl12 (-443797), Tmem72 (-7867)
#1965	chr6	117840382	117840656	35	0	0.000244141	Hnrnpf (-9839), Zfp239 (+27424)
#1966	chr6	118129003	118130137	176	21	2.68579e-31	Csgalnact2 (-40412), Ret (+18192)
#1967	chr6	118511826	118512722	96	19	3.00763e-06	Ankrd26 (0)
#1968	chr6	120104776	120105393	69	6	5.88287e-06	Ninj2 (+61717), B4galnt3 (+139492)
#1969	chr6	120481089	120481708	55	4	0.000180819	Cecr5 (-62)
#1970	chr6	120516863	120518133	176	7	3.25923e-43	Cecr2 (-98941), Cecr5 (-36161)
#1971	chr6	120529232	120530701	224	2	1.38829e-76	Cecr2 (-86472), Cecr5 (-48630)
#1972	chr6	120542308	120542912	33	1	0.00268555	Cecr2 (-73829), Cecr5 (-61273)
#1973	chr6	120568581	120569510	98	5	2.81524e-14	Cecr5 (-87709), Cecr2 (-47393)
#1974	chr6	120576977	120577755	50	4	0.000884861	Cecr5 (-96029), Cecr2 (-39073)
#1975	chr6	120585476	120586711	91	6	2.18153e-11	Cecr5 (-104757), Cecr2 (-30345)
#1976	chr6	120615380	120617609	205	10	6.1316e-55	Cecr2 (+56)
#1977	chr6	121012305	121013554	82	8	6.53914e-08	Mical3 (-59760), Mical3 (+18697)
#1978	chr6	122343448	122344735	39	4	0.00907898	1700063H04Rik (+2695), Rimklb (+92239)
#1979	chr6	122441520	122441965	32	1	0.00268555	Mfap5 (-21858), Rimklb (-5412)
#1980	chr6	122483983	122484630	47	1	1.81198e-05	Aicda (-19512), Mfap5 (+20706)
#1981	chr6	122505172	122505750	43	3	0.00092411	Aicda (+1642), Apobec1 (+44684)
#1982	chr6	122547999	122549671	126	5	1.26062e-23	Apobec1 (+1310), Aicda (+45016)
#1983	chr6	122692457	122693001	28	177	2.08546e-42	Slc2a3 (+34)
#1984	chr6	122750951	122752463	127	17	2.02031e-15	Slc2a3 (-58944), Foxj2 (-18225)
#1985	chr6	122775927	122776877	66	9	0.000341223	Foxj2 (+6470), C3ar1 (+29777)
#1986	chr6	122785236	122785744	33	0	0.000488281	Foxj2 (+15558), C3ar1 (+20689)
#1987	chr6	123242793	123243454	1	9	0.000976563	Clec4e (-3236)
#1988	chr6	124152095	124152634	75	6	2.21878e-07	Vmn2r27 (+29437), Vmn2r26 (+177589)
#1989	chr6	124223224	124223646	10	87	3.84265e-25	Vmn2r27 (-41633), Cd163 (-31234)
#1990	chr6	124296651	124296973	7	34	1.36464e-09	1700013D24Rik (+10292), Cd163 (+42143)
#1991	chr6	124670854	124671645	77	12	4.70923e-05	Phb2 (+8896), Ptpn6 (+17482)
#1992	chr6	125172127	125172596	36	3	0.00694275	Vamp1 (+6793), Tapbpl (+9516)
#1993	chr6	125410974	125411944	72	2	1.27742e-09	Plekhg6 (-80648), Cd9 (+33350)
#1994	chr6	125417117	125417957	111	4	2.49156e-19	Plekhg6 (-86726), Cd9 (+27272)
#1995	chr6	125473906	125474874	63	7	0.000226464	Cd9 (-29581), Vwf (-28576)
#1996	chr6	127101699	127102856	63	11	0.00515135	Ccnd2 (-1212)
#1997	chr6	127186346	127187182	111	9	3.69513e-15	Parp11 (-216977), Gm4968 (+2990)
[truncated: 3,465 more rows]
