# Supplementary material for: MEF2C protects bone marrow B-lymphoid progenitors during stress haematopoiesis
Source: Nat Commun. 2016 Aug 10;7:12376. doi: 10.1038/ncomms12376 (PMC4987520; doi:10.1038/ncomms12376)
Supplement: Supplementary Data 5 — MAnorm analysis of ATAC-seq peaks in control myeloid and Mef2c deficient myeloid cells [file ncomms12376-s6.xlsx]

## Sheet: Sheet1
Supplementary Data 5. MAnorm analysis of ATAC-seq peaks in control myeloid and Mef2c deficient myeloid cells
MAnorm analysisof ATAC-seq peaks shows the comparison between between Mac1+Gr1+ BM cells from 9 months old control and Vav-Cre Mef2cfl/fl mice. Significantly changed peaks (ratio≥2 fold, p≤0.01) are shown.
Chr	Start	End	# of raw reads in control myeloid cells	# of raw reads in Vav-Cre Mef2cfl/fl myeloid cells	p-Value	Genes associated with peak (defined by GREAT analysis)
chr1	7727553	7727749	2	11	0.00476074	Pcmtd1 (+648650), Sntg1 (+732950)
chr1	14299825	14300143	26	5	0.00154822	Eya1 (+297)
chr1	26743176	26743473	11	2	0.00805664	4931408C20Rik (+980)
chr1	31540254	31540523	11	1	0.00268555	Khdrbs2 (-689262), Pih1d3 (+260705)
chr1	39465600	39465851	2	12	0.0027771	Rpl31 (+41030), Tbc1d8 (+69866)
chr1	40025891	40026165	21	4	0.00404077	Il1r2 (-115585), Map4k4 (+68270)
chr1	59017938	59018198	12	2	0.00476074	Trak2 (+12206), Casp8 (+165850)
chr1	72272405	72272666	22	4	0.00245732	Mreg (-13655), Pecr (+58352)
chr1	74206131	74206507	0	9	0.00488281	Cxcr2 (+5756), Cxcr1 (+34886)
chr1	79854961	79855415	14	1	0.000793457	Serpine2 (+83)
chr1	80022383	80023261	14	3	0.00694275	Serpine2 (-167551), Fam124b (+187697)
chr1	88337921	88338384	6	0	0.0078125	Ptma (-85158), 1700019O17Rik (+15207)
chr1	88424689	88425081	16	4	0.00583649	Ptma (+1574), Pde6d (+54237)
chr1	89662919	89663113	20	3	0.00223859	Sag (-37239), Atg16l1 (+10355)
chr1	93979411	93979793	16	4	0.00583649	Hdac4 (-151849), Hdac4 (+65368)
chr1	121395213	121395512	11	2	0.00805664	Inhbb (-76538), Ralb (+6008)
chr1	148643431	148643674	7	0	0.00390625	Fam5c (+300794), Gm9931 (+485519)
chr1	154233461	154233932	46	10	8.26671e-05	Tsen15 (+115)
chr1	155593908	155594150	12	1	0.00146484	Rnasel (-2527)
chr1	155746613	155747952	190	108	0.0073327	Glul (+209)
chr1	156739160	156739389	15	3	0.00427246	Cacna1e (-166226), Ier5 (+207491)
chr1	157404981	157405560	12	1	0.00146484	Acbd6 (+12)
chr1	168308665	168310387	409	250	0.00152	Tada1 (+298)
chr1	169236585	169236971	26	5	0.00154822	Tmco1 (-2023)
chr1	170408935	170409265	15	3	0.00427246	Pbx1 (-47072)
chr1	177810468	177811305	107	48	0.00127681	Exo1 (-22)
chr1	179641478	179641758	17	4	0.00369644	1700016C15Rik (-18327), Zbtb18 (+266826)
chr1	180398493	180398768	10	1	0.00488281	Kif26b (-60625), Efcab2 (+62619)
chr1	181777912	181778248	15	1	0.000427246	Cdc42bpa (-112636), Ahctf1 (-44269)
chr1	183309868	183310177	11	1	0.00268555	Cnih3 (+27264), Ccdc121 (+131559)
chr1	188329827	188330207	24	5	0.00403897	Lyplal1 (-388828), Tgfb2 (+199854)
chr1	192908900	192909146	2	10	0.00805664	Batf3 (-13270), Nsl1 (+22113)
chr2	6089358	6089621	13	2	0.00476074	Proser2 (-38233), Echdc3 (+44589)
chr2	19293158	19293382	10	1	0.00488281	Msrb2 (+7)
chr2	20820446	20820697	16	4	0.00583649	Arhgap21 (+68775), Etl4 (+379154)
chr2	24264643	24265109	6	0	0.0078125	Psd4 (+24024), Pax8 (+66243)
chr2	32260320	32260581	11	2	0.00805664	Naif1 (-45526), Ptges2 (+9035)
chr2	33158409	33158652	14	3	0.00694275	Ralgps1 (+68467), Angptl2 (+86942)
chr2	51609319	51609541	0	8	0.00878906	Tas2r134 (+126399), Rbm43 (+181097)
chr2	60126771	60127068	14	3	0.00694275	Cd302 (-4375)
chr2	71916215	71916544	2	14	0.000915527	B230120H23Rik (-207314), Rapgef4 (+97036)
chr2	72248099	72248356	17	4	0.00369644	Cdca7 (-65988), B230120H23Rik (+124534)
chr2	84638788	84639099	20	4	0.00657769	Ube2l6 (-41)
chr2	85577504	85577812	11	1	0.00268555	Olfr1009 (+16094), Olfr1012 (+22873)
chr2	91789528	91789869	10	0	0.000976563	Dgkz (+885)
chr2	94085540	94085747	10	1	0.00488281	Hsd17b12 (-87523), Ttc17 (+161202)
chr2	106814280	106814939	105	51	0.00544042	Arl14ep (-29)
chr2	117756639	117756983	10	1	0.00488281	Rasgrp1 (-588074), Thbs1 (-180801)
chr2	121986410	121986672	0	12	0.000793457	Trim69 (+105)
chr2	122606154	122606512	10	1	0.00488281	Sqrdl (+15360)
chr2	129411514	129411724	6	0	0.0078125	F830045P16Rik (-49281), Sirpa (-7672)
chr2	131089127	131089348	11	2	0.00805664	Pank2 (+1002), Rnf24 (+89379)
chr2	136942276	136943531	308	178	0.000973679	Jag1 (-524)
chr2	144267049	144267457	14	3	0.00694275	Csrp2bp (+72534), Dzank1 (+85897)
chr2	148578014	148578267	16	2	0.000915527	Cstl1 (+2047), Cst11 (+19092)
chr2	150188598	150188851	17	3	0.0015564	3300002I08Rik (-224)
chr2	151756251	151756451	11	1	0.00268555	Angpt4 (+19408), Fam110a (+49604)
chr2	156991109	156991422	3	16	0.00092411	Samhd1 (-30265), Rbl1 (+38982)
chr2	160713047	160713454	10	1	0.00488281	Lpin3 (+6845), Emilin3 (+24813)
chr2	165147096	165147393	11	2	0.00805664	Elmo2 (-4842)
chr2	167413989	167415606	403	447	5.19349e-05	Ube2v1 (+42797), Snai1 (+51103)
chr2	169942196	169942476	15	3	0.00427246	AY702102 (-153849), Zfp217 (+25842)
chr2	171626740	171627067	12	2	0.00476074	Cbln4 (+242062)
chr2	174501147	174501578	16	4	0.00583649	Edn3 (-84757), Zfp831 (+32328)
chr3	14534115	14534540	9	1	0.00878906	Lrrcc1 (+540)
chr3	19101829	19102092	10	1	0.00488281	Mtfr1 (+13851), Pde7a (+109361)
chr3	30763585	30763877	11	1	0.00268555	Gpr160 (+8794), Phc3 (+104592)
chr3	41408544	41408956	14	3	0.00694275	Phf17 (+49094), Sclt1 (+137686)
chr3	51850835	51851119	27	4	0.000309031	Maml3 (+57836), Gm10729 (+353284)
chr3	61056975	61057219	13	2	0.00476074	Rap2b (-111332), P2ry1 (+250380)
chr3	83645086	83645654	12	2	0.00476074	Tlr2 (+319)
chr3	90494739	90500118	706	794	6.75529e-09	S100a9 (+2214), S100a8 (+24436)
chr3	94978151	94978483	24	6	0.0093754	Sema6c (+10089), Gabpb2 (+43521)
chr3	100318954	100320077	107	54	0.00820195	Fam46c (-26269), Man1a2 (+169910)
chr3	105870664	105870887	12	0	0.000244141	Chia (-45371), Chi3l7 (-42942)
chr3	115407120	115407623	8	0	0.00390625	S1pr1 (+10601), Olfm3 (+623489)
chr3	122290227	122290453	11	2	0.00805664	Fnbp1l (+32131), Bcar3 (+167642)
chr3	129239132	129239436	17	4	0.00369644	Elovl6 (+3980), Egf (+218956)
chr3	129325135	129325448	12	2	0.00476074	Elovl6 (+89988), Egf (+132948)
chr3	129652281	129652601	2	11	0.00476074	Ccdc109b (+20683), Casp6 (+48098)
chr3	135377916	135378194	16	4	0.00583649	Nfkb1 (-23545), Gm9799 (-12247)
chr3	136332089	136334764	607	377	0.000242421	Ppp3ca (-307)
chr3	137861085	137861517	17	4	0.00369644	Adh7 (-19486), 4930579F01Rik (-11624)
chr3	139141287	139141582	8	0	0.00390625	Stpg2 (+272578)
chr3	141167812	141168036	11	2	0.00805664	Unc5c (+39396), Bmpr1b (+477304)
chr3	141854570	141854894	16	3	0.00259399	Bmpr1b (-209504), Pdlim5 (+203898)
chr3	144116652	144116938	11	1	0.00268555	Lmo4 (-251514), Hs2st1 (+116350)
chr3	144781241	144782081	207	121	0.00924289	Odf2l (+108)
chr3	145883642	145883974	21	3	0.00131122	Lpar3 (-117)
chr3	151785083	151785542	16	4	0.00583649	Ptgfr (-284719), Gipc2 (+43881)
chr3	153387967	153388231	8	0	0.00390625	St6galnac3 (-73)
chr3	157380467	157380891	21	2	0.000317691	Ptger3 (+150823), Cth (+207362)
chr4	40250563	40250767	16	2	0.000915527	Tmem215 (-168548), Ndufb6 (-24211)
chr4	40720237	40720548	14	1	0.000793457	Smu1 (-15437), B4galt1 (+80645)
chr4	53208935	53209146	10	1	0.00488281	Slc44a1 (-244244), Abca1 (-36274)
chr4	62255063	62255246	22	5	0.00642912	Rgs3 (-25399), 4933430I17Rik (+68752)
chr4	63508290	63508601	16	4	0.00583649	Tnfsf15 (-102299), Tnfsf8 (+13935)
chr4	87299340	87299673	11	2	0.00805664	Slc24a2 (-423126), Mllt3 (+379761)
chr4	88084613	88085133	13	1	0.00146484	Ptplad2 (-54)
chr4	94142260	94142475	10	1	0.00488281	Gm10306 (-80869)
chr4	94645331	94646242	199	104	0.00069891	Mysm1 (+4)
chr4	94717811	94720319	316	409	1.25656e-08	Jun (-152)
chr4	95533919	95534140	1	12	0.0027771	Hook1 (-99901), Fggy (+309832)
chr4	100970933	100971380	16	2	0.000915527	Ak4 (-120738), Jak1 (-33270)
chr4	115796207	115796534	16	4	0.00583649	Rad54l (-81)
chr4	118867709	118868237	103	46	0.00137756	Ccdc23 (-128)
chr4	124942874	124943256	16	3	0.00259399	Grik3 (-224879), Zc3h12a (-137981)
chr4	128657718	128657970	27	4	0.000309031	Adc (-18161), Ak2 (-12624)
chr4	146141994	146142222	9	0	0.00195313	Gm13150 (-203977), Zfp600 (+17017)
chr4	154574807	154575467	102	130	0.0034277	Ski (+21564), Morn1 (+114451)
chr5	7207953	7208158	11	1	0.00268555	Zfp804b (-331533), 4921511H03Rik (-96076)
chr5	14987079	14987259	6	0	0.0078125	Speer4d (-137713), Gm10354 (-8234)
chr5	15179716	15180012	9	0	0.00195313	4930572O03Rik (-16987), Speer4c (+40190)
chr5	16058427	16058810	6	0	0.0078125	Hgf (-749)
chr5	23057513	23057795	2	10	0.00805664	Srpk2 (+64735), Mll5 (+117395)
chr5	32624639	32624919	1	12	0.0027771	Ppp1cb (-136568), Plb1 (+89692)
chr5	74255458	74255811	7	0	0.00390625	Usp46 (+208820), Spata18 (+213016)
chr5	74463905	74464856	103	51	0.00681545	Usp46 (+74)
chr5	77200508	77200759	21	4	0.00404077	C530008M17Rik (+19241), Aasdh (+133905)
chr5	77897594	77897786	22	3	0.000761951	Igfbp7 (-60620)
chr5	92934046	92935016	191	106	0.0041133	Scarb2 (+103)
chr5	97484706	97485010	12	2	0.00476074	Paqr3 (+55757), Bmp2k (+58150)
chr5	98484389	98484691	11	2	0.00805664	Prdm8 (-125348), Antxr2 (-24559)
chr5	103195340	103195586	2	10	0.00805664	Arhgap24 (+285053), Mapk10 (+291942)
chr5	110180546	110180794	13	2	0.00476074	4930522L14Rik (-54)
chr5	110425096	110425811	60	15	2.40724e-05	Zfp932 (-86)
chr5	115939089	115940480	106	136	0.00219684	Pxn (-17032), Sirt4 (-5051)
chr5	123877626	123877866	10	1	0.00488281	Mlxip (+32937), Il31 (+54364)
chr5	125821283	125821645	18	3	0.00092411	Scarb1 (0)
chr5	125849051	125849328	13	2	0.00476074	Scarb1 (-27726), Gm10382 (-20502)
chr5	128091199	128091469	12	2	0.00476074	Slc15a4 (+6452), Tmem132c (+369156)
chr5	130620138	130621270	204	119	0.0087365	Kctd7 (-27)
chr5	134983259	134983477	26	5	0.00154822	Gtf2ird1 (-50787), Clip2 (+44936)
chr5	135914243	135914469	17	3	0.0015564	Pom121 (-43940), Hip1 (+106636)
chr5	143688041	143688464	10	1	0.00488281	Fscn1 (-33769), Actb (-19820)
chr5	145720478	145720745	11	1	0.00268555	Smurf1 (+6104), Trrap (+190949)
chr5	145725911	145727019	108	47	0.000685287	Smurf1 (+251)
chr5	147042279	147043226	104	51	0.00544042	Cdk8 (-111)
chr6	22289753	22290044	16	3	0.00259399	Fam3c (+16267), Wnt16 (+51669)
chr6	30409967	30410180	14	3	0.00694275	Tmem209 (+49709), Klhdc10 (+58178)
chr6	38850207	38850441	12	2	0.00476074	Hipk2 (-24160), Tbxas1 (-18655)
chr6	39674623	39675809	105	48	0.00212103	Braf (+246)
chr6	40186178	40186436	13	2	0.00476074	Agk (-89170), Tmem178b (+126055)
chr6	40275273	40275614	11	2	0.00805664	Agk (-33)
chr6	42371535	42371863	10	1	0.00488281	Tas2r126 (-12835), Tas2r135 (+16266)
chr6	49288768	49289038	22	5	0.00642912	Fam221a (-28835), Ccdc126 (+19630)
chr6	66846140	66847038	101	48	0.00440067	4930597O21Rik (-74), Gng12 (+198)
chr6	70664249	70664657	9	1	0.00878906	Rpia (+77773)
chr6	70747833	70748247	13	2	0.00476074	Eif2ak3 (-46469), Rpia (-5814)
chr6	86557361	86558185	69	107	0.000216526	Pcbp1 (-81608), Asprv1 (-20395)
chr6	103598923	103599411	1777	1208	3.39979e-05	Cntn6 (-843749), Chl1 (+138297)
chr6	115859140	115859405	9	1	0.00878906	Rho (-22672), Ift122 (+55725)
chr6	116601514	116601825	16	4	0.00583649	8430408G22Rik (+968)
chr6	121179908	121180275	15	3	0.00427246	Usp18 (-15832), Tuba8 (+19340)
chr6	122520596	122521736	183	101	0.0040588	Aicda (+17347), Apobec1 (+28979)
chr6	127092446	127092856	24	6	0.0093754	9630033F20Rik (-33083), Ccnd2 (+8415)
chr6	128999055	128999548	26	4	0.000524757	Klrb1f (+3383), Clec2e (+51632)
chr6	129445029	129445299	14	3	0.00694275	Clec7a (-22374), Olr1 (+12019)
chr6	136676789	136677039	2	12	0.0027771	Plbd1 (-66465), Gucy2c (+53372)
chr6	140030329	140030789	21	4	0.00404077	Plekha5 (-342061), Capza3 (+40513)
chr6	146240815	146241108	1	10	0.00805664	Itpr2 (+209659), Sspn (+358320)
chr7	16656282	16656503	17	4	0.00369644	Zfp541 (-898)
chr7	28327672	28327938	17	4	0.00369644	Pld3 (+10426), Hipk4 (+19519)
chr7	35810999	35811235	7	0	0.00390625	Cebpg (+30405), Pepd (+113719)
chr7	73324004	73324353	14	3	0.00694275	Gm10974 (-186612), Chsy1 (+69778)
chr7	85936405	85936722	11	2	0.00805664	Mrps11 (+8559), Det1 (+55558)
chr7	104896568	104896993	18	3	0.00092411	Pak1 (-94664), Aqp11 (-10024)
chr7	106463123	106463427	16	2	0.000915527	Serpinh1 (+38465), Map6 (+47318)
chr7	106929949	106930263	13	1	0.00146484	F730035P03Rik (-108)
chr7	108113606	108113892	7	0	0.00390625	P2ry6 (-844)
chr7	109466378	109466607	10	1	0.00488281	Rrm1 (-123716), Stim1 (+50155)
chr7	114852249	114852643	17	4	0.00369644	5330417H12Rik (-83771), Cyb5r2 (+49064)
chr7	117920847	117921373	7	0	0.00390625	B430319F04Rik (-8251), Rnf141 (+66861)
chr7	133879774	133880060	2	11	0.00476074	Coro1a (-31587), Mapk3 (-23198)
chr7	135833734	135834064	14	3	0.00694275	Mcmbp (+50110), Inpp5f (+79025)
chr7	138036586	138036930	17	4	0.00369644	Htra1 (-42959), Plekha1 (+27346)
chr7	139905208	139905497	7	0	0.00390625	Fam53b (+99858), Lhpp (+103031)
chr7	141862235	141862734	16	4	0.00583649	Dock1 (+115)
chr7	143520597	143520955	22	5	0.00642912	Mki67 (-612714), Mgmt (-565518)
chr7	144601813	144603468	472	309	0.00949139	9430038I01Rik (-196)
chr7	146032501	146032722	13	2	0.00476074	Tcerg1l (-443201), Mapk1ip1 (+5331)
chr7	147288087	147288350	2	10	0.00805664	Fuom (+121)
chr7	148162737	148162991	16	3	0.00259399	Ifitm1 (+8925), Ifitm3 (+33805)
chr7	148568675	148569023	13	2	0.00476074	Taldo1 (-9249), Eps8l2 (+44070)
chr8	12787596	12787859	3	14	0.00259399	Mcf2l (-128165), Atp11a (+30712)
chr8	18594740	18595796	109	54	0.00529372	Mcph1 (+137)
chr8	33060483	33060745	1	11	0.00476074	Nrg1 (-31939)
chr8	34775786	34777413	102	136	0.00101067	Gsr (+12890), 1700104B16Rik (+65686)
chr8	71372692	71373012	15	3	0.00427246	Lpl (-31538), Ints10 (+55024)
chr8	71450117	71450399	6	0	0.0078125	Atp6v1b2 (-162287), Lpl (+45868)
chr8	71547396	71547720	14	2	0.0027771	Atp6v1b2 (-64987), Lpl (+143168)
chr8	90833141	90833588	17	1	0.00012207	Adcy7 (+15262), Brd7 (+52728)
chr8	107126680	107126971	16	4	0.00583649	Pdp2 (+11458), Cdh16 (+21337)
chr8	111253898	111254171	1	11	0.00476074	Zfhx3 (+15491), 4922502B01Rik (+519973)
chr8	120250443	120250736	13	2	0.00476074	Hsd17b2 (+24744), Mphosph6 (+75239)
chr8	122999499	122999712	10	1	0.00488281	Fam92b (-298240), Gse1 (-13160)
chr8	125074939	125075425	3	15	0.0015564	Piezo1 (+47)
chr8	125224550	125224892	13	2	0.00476074	Cbfa2t3 (-1712)
chr8	129767293	129767597	15	2	0.00160217	Pard3 (+179489)
chr9	14185292	14185661	6	0	0.0078125	Endod1 (+209)
chr9	41242907	41243137	14	1	0.000793457	Ubash3b (-276877), Sorl1 (+689358)
chr9	41269907	41270087	12	2	0.00476074	Ubash3b (-303852), Sorl1 (+662383)
chr9	60861011	60861316	22	2	0.000176022	Gm9869 (-175157), Gm10655 (+358836)
chr9	64658560	64659911	409	427	0.00128874	Dennd4a (+89)
chr9	67965901	67966415	10	1	0.00488281	Rora (-535435), Vps13c (+277955)
chr9	71959068	71960028	16	1	0.000228882	Tcf12 (+78)
chr9	75157485	75157778	26	4	0.000524757	Gnb5 (-1570)
chr9	83546419	83546697	11	2	0.00805664	Sh3bgrl2 (+104624), Elovl4 (+153354)
chr9	85219830	85222427	346	207	0.00179006	Fam46a (-398)
chr9	86466460	86466901	10	1	0.00488281	Pgm3 (-1232), Rwdd2a (+1021)
chr9	88626666	88626951	24	6	0.0093754	Bcl2a1d (-101)
chr9	89971692	89972137	16	3	0.00259399	Ctsh (+22810), Morf4l1 (+37743)
chr9	90067416	90067834	24	5	0.00403897	Adamts7 (+9718), Tbc1d2b (+97982)
chr9	96067577	96067838	11	2	0.00805664	Tfdp2 (-106384), Gk5 (+47914)
chr9	96763947	96764257	2	12	0.0027771	Zbtb38 (-110852), Acpl2 (+25730)
chr9	102535307	102535531	12	0	0.000244141	Amotl2 (-84579), Anapc13 (+6793)
chr9	103522755	103523680	109	54	0.00529372	Nphp3 (-381658), Tmem108 (-119989)
chr9	104275526	104275863	46	10	8.26671e-05	Cpne4 (-196306), Acpp (-35637)
chr9	108471978	108472426	24	5	0.00403897	Ndufaf3 (-2529), Dalrd3 (-21)
chr9	110565522	110565752	7	0	0.00390625	Ccdc12 (+6630), Pth1r (+80553)
chr9	110947638	110949138	75	109	0.000720116	Ccrl2 (+11386), Ltf (+26592)
chr9	111465686	111466123	27	6	0.00245468	Dclk3 (+124320), Stac (+126947)
chr9	116644672	116645009	12	2	0.00476074	Tgfbr2 (-560458), Rbms3 (+516740)
chr9	116998284	116998559	1	10	0.00805664	Tgfbr2 (-914039), Rbms3 (+163159)
chr9	118174145	118174528	16	3	0.00259399	Eomes (-213125), Cmc1 (-115139)
chr9	120448942	120449295	18	3	0.00092411	Entpd3 (+183)
chr10	17917163	17917445	14	2	0.0027771	Ect2l (-22163), Ccdc28a (+37480)
chr10	30562481	30562907	15	3	0.00427246	Hey2 (-87)
chr10	38912642	38912834	3	14	0.00259399	Fyn (-176866), Wisp3 (-29138)
chr10	41402633	41402909	31	6	0.000592373	Ccdc162 (-95212), Cep57l1 (+63002)
chr10	43404076	43404345	12	2	0.00476074	F930017D23Rik (+90978), Qrsl1 (+217340)
chr10	50311893	50313063	302	171	0.000567317	Ascc3 (+3)
chr10	53068209	53068428	7	29	0.00036606	Cep85l (+617)
chr10	61965871	61971005	403	614	3.4887e-20	Vps26a (-19092), Srgn (+21761)
chr10	67475949	67476239	12	0	0.000244141	Rtkn2 (+33776), Arid5b (+265380)
chr10	68004348	68004700	17	4	0.00369644	1700040L02Rik (+120)
chr10	79577822	79579137	483	506	0.000353089	Stk11 (-68)
chr10	80945295	80945693	3	12	0.00694275	Celf5 (-40)
chr10	83864621	83864859	12	2	0.00476074	Nuak1 (+38602), 1500009L16Rik (+679130)
chr10	92543773	92544136	16	3	0.00259399	4930485B16Rik (+408)
chr10	93560784	93561297	14	2	0.0027771	Nr2c1 (-49727), Fgd6 (+62295)
chr10	94385991	94386256	21	4	0.00404077	Plxnc1 (+21088), Ccdc41 (+234589)
chr10	94405952	94407118	38	8	0.000224208	Plxnc1 (+677)
chr10	94938594	94938939	8	0	0.00390625	Socs2 (-59276), Mrpl42 (+25794)
chr10	98254667	98254883	7	0	0.00390625	Atp2b1 (-123011)
chr10	98376371	98378571	1208	766	1.5429e-06	Atp2b1 (-315)
chr10	104867343	104867608	9	0	0.00195313	Tmtc2 (+144015)
chr10	105277812	105278954	307	176	0.000782437	Mettl25 (+51), Ccdc59 (+260)
chr10	106224836	106225118	10	1	0.00488281	Ppfia2 (+322656), Acss3 (+335747)
chr10	107369623	107369914	11	1	0.00268555	Ppp1r12a (-229480), Otogl (-20579)
chr10	115614888	115615271	34	8	0.000891378	Ptprb (-123350), 4933416C03Rik (-64107)
chr10	116387023	116387973	186	105	0.006637	Rab3ip (-62)
chr10	117519942	117520633	72	103	0.00160824	Rap1b (-237297), Mdm1 (-58555)
chr10	122646745	122647010	12	0	0.000244141	Fam19a2 (-54254), Usp15 (-12887)
chr10	124701964	124702426	8	0	0.00390625	Slc16a7 (+63824)
chr10	126416269	126417034	15	1	0.000427246	Ctdsp2 (+879)
chr10	129638564	129638782	10	1	0.00488281	Olfr826 (-20739), Olfr827 (+9532)
chr11	3030709	3038160	1935	1048	5.36946e-23	Sfi1 (+58975)
chr11	3084215	3086305	10	1	0.00488281	Sfi1 (+8150)
chr11	67399934	67400282	11	1	0.00268555	Gas7 (+70)
chr11	68315891	68316245	17	4	0.00369644	Pik3r6 (-453)
chr11	74978304	74978637	11	2	0.00805664	Srr (-239021), Hic1 (+4550)
chr11	76759057	76759296	9	1	0.00878906	Blmh (+171)
chr11	79038048	79038298	7	0	0.00390625	Ksr1 (-78264), Wsb1 (+30000)
chr11	106489066	106489375	7	0	0.00390625	Tex2 (-14977), Pecam1 (+122721)
chr11	112584878	112585191	13	1	0.00146484	Gm11678 (-292085), Sox9 (-58503)
chr11	114308078	114308370	17	2	0.000518799	Sdk2 (-380692), Rpl38 (-221614)
chr11	114843273	114843450	3	15	0.0015564	Cd300c (-21631), Cd300ld (+7874)
chr11	115049868	115051045	107	139	0.00154703	Nat9 (-1753), Tmem104 (+1656)
chr11	115489240	115489874	108	132	0.00742273	Slc25a19 (-98)
chr11	115884771	115886203	309	365	1.51209e-05	Galk1 (-11454), H3f3b (+3789)
chr11	118151280	118152063	176	203	0.0032359	Usp36 (-127)
chr11	118179913	118180648	77	105	0.00329124	Usp36 (-28736), BC100451 (+23533)
chr11	121312948	121313535	33	7	0.000587747	Tbcd (-21)
chr12	17560949	17561221	20	3	0.00223859	Hpcal1 (-136535), Odc1 (+9406)
chr12	25278108	25278361	10	1	0.00488281	Klf11 (-58001), Grhl1 (+21083)
chr12	33582410	33582618	19	2	0.000291824	Sypl (-56242), Nampt (+77314)
chr12	36004285	36004553	24	5	0.00403897	Ahr (+215291), Snx13 (+272558)
chr12	40979786	40980212	13	2	0.00476074	Ifrd1 (-30223), Zfp277 (+192378)
chr12	41407220	41407487	8	0	0.00390625	Immp2l (-343323), Dock4 (+234714)
chr12	74699249	74699527	17	3	0.0015564	Hif1a (-309503), Prkch (+13604)
chr12	77633967	77635193	10	0	0.000976563	Plekhg3 (+33)
chr12	77917815	77918059	25	4	0.000884861	Gpx2 (-21396), Rab15 (+5603)
chr12	82040305	82040649	8	0	0.00390625	Srsf5 (-6095), 4933426M11Rik (+148931)
chr12	92876039	92876349	17	4	0.00369644	Gtf2a1 (-47745), Ston2 (+148682)
chr12	112248382	112248711	15	3	0.00427246	Ankrd9 (-31297), Rcor1 (-29278)
chr12	113843973	113844317	16	4	0.00583649	Adssl1 (-14113), Inf2 (+17150)
chr12	115884686	115885014	20	3	0.00223859	NONE
chr12	116624811	116625071	20	4	0.00657769	Ighv1-73 (+404154)
chr13	6689213	6689476	3	13	0.00427246	Pfkp (-41322)
chr13	15851020	15851290	15	3	0.00427246	Inhba (-252529), Gli3 (+295342)
chr13	20231980	20232208	1	10	0.00805664	Aoah (-653894), Elmo1 (+49606)
chr13	21292006	21292234	30	7	0.00232607	Trim27 (+20038), Gpx5 (+92480)
chr13	24779266	24779546	14	3	0.00694275	Fam65b (+48889), Gmnn (+74324)
chr13	32924728	32924996	11	2	0.00805664	D930007J09Rik (-30144), Serpinb1a (+18192)
chr13	43295213	43295437	15	3	0.00427246	Tbc1d7 (-28597), Gfod1 (+104216)
chr13	64137694	64137975	13	2	0.00476074	Hsd17b3 (+52674), Ercc6l2 (+221207)
chr13	67295314	67295629	9	0	0.00195313	Zfp455 (+30)
chr13	74944987	74946489	179	101	0.00810462	Cast (+220)
chr13	76521947	76522456	8	0	0.00390625	Gm10760 (+274)
chr13	89515591	89516060	14	3	0.00694275	Hapln1 (-164415), Edil3 (+554710)
chr13	90655391	90655884	22	3	0.000761951	Xrcc4 (-426425), Atp6ap1l (+389322)
chr13	95151383	95151599	16	0	3.05176e-05	Tbca (-407407), Ap3b1 (+22576)
chr13	100534047	100535205	107	50	0.00249557	Map1b (-248069), Cartpt (+136012)
chr13	106084050	106084569	12	2	0.00476074	Htr1a (-149463), Rnf180 (-23191)
chr13	108663360	108663626	8	0	0.00390625	Zswim6 (+16765), 3830408C21Rik (+841450)
chr13	110980181	110980620	12	0	0.000244141	Rab3c (+90013), Pde4d (+236084)
chr14	15667043	15667471	16	4	0.00583649	Nek10 (+13978), Lrrc3b (+604244)
chr14	30791398	30792042	7	0	0.00390625	Actr8 (+197)
chr14	37123596	37123875	25	6	0.00605995	4930474N05Rik (+215591), Ccser2 (+658214)
chr14	37281091	37281321	24	6	0.0093754	4930474N05Rik (+373061), Ccser2 (+500744)
chr14	37781650	37782326	189	102	0.00245083	Ccser2 (-38)
chr14	54362648	54362939	26	5	0.00154822	Dad1 (+510985), Trav9n-1 (+641426)
chr14	63747865	63748229	10	0	0.000976563	Ctsb (+6745), Fdft1 (+48583)
chr14	70176792	70177169	24	5	0.00403897	Tnfrsf10b (+9702), Rhobtb2 (+28356)
chr14	73487034	73487327	3	13	0.00427246	Rcbtb2 (-55163), Cysltr2 (-38260)
chr14	76828675	76829020	12	1	0.00146484	Rps2-ps6 (-191688), Tsc22d1 (-75437)
chr14	79148099	79148449	13	2	0.00476074	Vwa8 (-100711), Dgkh (-23378)
chr14	121717628	121717942	12	2	0.00476074	Stk24 (+60771), Farp1 (+282999)
chr15	30537832	30538169	11	2	0.00805664	Dap (-616139), Ctnnd2 (+435653)
chr15	33012762	33013173	12	0	0.000244141	Cpq (+84)
chr15	55592370	55592605	2	12	0.0027771	Mrpl13 (-203185), Sntb1 (+146016)
chr15	55660542	55660837	43	6	3.43861e-06	Mrpl13 (-271387), Sntb1 (+77814)
chr15	59483381	59485116	205	279	3.35518e-07	Trib1 (+4344), 4933412E24Rik (+363924)
chr15	68193892	68195479	347	204	0.000930714	Khdrbs3 (-564164), Zfat (-104286)
chr15	74947025	74947218	16	3	0.00259399	Ly6g (-40001), Ly6c2 (-5008)
chr15	79517912	79518749	104	127	0.00942968	Gtpbp1 (-2989), Josd1 (-29)
chr15	79762641	79762911	2	10	0.00805664	Cbx7 (+306)
chr15	82868228	82868449	12	0	0.000244141	Nfam1 (-4603)
chr15	88564498	88564816	17	2	0.000518799	Brd1 (+6)
chr15	97252582	97253151	60	10	2.38641e-07	Amigo2 (-175149), Rpap3 (+283386)
chr15	97494493	97494798	16	4	0.00583649	Amigo2 (-416928), Rpap3 (+41607)
chr15	100577546	100577773	11	0	0.000488281	Galnt6 (-17853), Slc4a8 (-14518)
chr16	3871882	3872123	6	0	0.0078125	Zfp597 (+393)
chr16	13903598	13904042	14	3	0.00694275	Pdxdc1 (-706)
chr16	17070061	17070323	16	4	0.00583649	Ypel1 (+403)
chr16	18809018	18809417	15	3	0.00427246	Ufd1l (-2707)
chr16	18958526	18958670	13	2	0.00476074	Gm10088 (-69727), Hira (+81439)
chr16	24136690	24136928	11	1	0.00268555	Lpp (-256627), Bcl6 (-147871)
chr16	25424010	25424411	15	2	0.00160217	Trp63 (-259640), Tprg (+137308)
chr16	33077391	33077673	2	13	0.00160217	Osbpl11 (-107625), Lmln (+14925)
chr16	42491645	42491961	15	1	0.000427246	Zbtb20 (-755594), Gap43 (-151039)
chr16	43951760	43952156	9	1	0.00878906	Zdhhc23 (+27205), 2610015P09Rik (+62045)
chr16	49766517	49766727	10	0	0.000976563	Cd47 (-89109), Ift57 (+67276)
chr16	52470251	52470824	83	108	0.00657016	Alcam (-16351)
chr16	77643232	77643712	17	4	0.00369644	Cxadr (-658269), Gm11146 (-41133)
chr16	79938415	79938650	15	1	0.000427246	Tmprss15 (-847196)
chr16	91826033	91826383	47	11	0.000122781	Itsn1 (+96610), Atp5o (+105724)
chr16	95497455	95497744	11	2	0.00805664	Kcnj15 (+18435), Erg (+254372)
chr16	97665397	97665776	19	3	0.00092411	Mx1 (+18926), Bace2 (+87252)
chr16	98217940	98218796	193	103	0.00145633	B230307C23Rik (-120)
chr17	3204997	3205309	11	1	0.00268555	Tiam2 (-121420), Scaf8 (+90181)
chr17	5795926	5796240	4	21	0.000884861	Snx9 (-45263), Zdhhc14 (+303483)
chr17	6475468	6475834	11	0	0.000488281	Dynlt1a (-158177), Gm2792 (+106615)
chr17	8118574	8118960	10	1	0.00488281	Tagap (-98)
chr17	12870096	12870333	11	2	0.00805664	Slc22a1 (-1511)
chr17	14714577	14714848	2	10	0.00805664	Thbs2 (+116556), Smoc2 (+298200)
chr17	26056142	26057726	624	601	0.00844232	Rab40c (-337)
chr17	27789150	27789392	17	3	0.0015564	Pacsin1 (-3262)
chr17	39979761	39985816	5454	5508	4.39533e-29	Gm7148 (-269512)
chr17	45719685	45720009	15	3	0.00427246	Hsp90ab1 (-9627), Slc29a1 (+13005)
chr17	48247607	48247835	13	1	0.00146484	1700067P10Rik (+21139), 9830107B12Rik (+35507)
chr17	49169166	49169601	13	2	0.00476074	Mocs1 (-398351), Lrfn2 (+97680)
chr17	51011953	51012302	8	0	0.00390625	Tbc1d5 (+306508), Plcl2 (+363256)
chr17	52438848	52439536	81	16	2.4212e-08	Satb1 (-467195), Kcnh8 (-425892)
chr17	52771107	52771357	39	8	0.000139701	Satb1 (-799235), Kcnh8 (-93852)
chr17	53205731	53206037	6	0	0.0078125	Kcnh8 (+340800), Efhb (+396762)
chr17	64958306	64958608	6	0	0.0078125	Man2a1 (+8381), 4930583I09Rik (+226954)
chr17	65170627	65170938	11	2	0.00805664	4930583I09Rik (+14628), Man2a1 (+220707)
chr17	66121520	66122160	11	2	0.00805664	Rab31 (+252)
chr17	68501755	68502056	35	8	0.000891378	Arhgap28 (-148446), L3mbtl4 (-121231)
chr17	70982820	70983116	20	3	0.00223859	Dlgap1 (+208834), Tgif1 (+218106)
chr17	79732212	79732642	35	8	0.000891378	Cdc42ep3 (+22004), Qpct (+281181)
chr17	81381828	81382189	14	2	0.0027771	Tmem178 (+38037), Thumpd2 (+82416)
chr17	83749822	83750857	192	105	0.00277286	Eml4 (+69)
chr17	84272179	84272514	14	3	0.00694275	Haao (-26217), Zfp36l2 (+314940)
chr17	86561238	86561571	24	6	0.0093754	Srbd1 (-16890), Prkce (-5720)
chr17	88195669	88196001	14	3	0.00694275	Kcnk12 (+1499), Msh2 (+124165)
chr18	11288579	11288872	6	26	0.000592373	Rbbp8 (-503059), Gata6 (+236218)
chr18	23913045	23913288	12	2	0.00476074	Mapre2 (-49318), Dtna (+339251)
chr18	24197938	24198217	7	0	0.00390625	Zfp191 (-18767), Ino80c (+82376)
chr18	25326897	25327717	187	107	0.00836351	AW554918 (-214), Tpgs2 (+201)
chr18	32591932	32592211	14	3	0.00694275	Bin1 (+55201), Gypc (+127616)
chr18	39345392	39345737	18	3	0.00092411	Arhgap26 (+192766), Nr3c1 (+301321)
chr18	50148503	50148717	27	5	0.00094616	Tnfaip8 (-30611), Dmxl1 (+155943)
chr18	53855433	53855782	14	0	0.00012207	Cep120 (+48599), Prdm6 (+231408)
chr18	57092437	57092882	11	1	0.00268555	March3 (-7458), C330018D20Rik (+42362)
chr18	66678931	66679247	17	3	0.0015564	Pmaip1 (+60831), Mc4r (+341037)
chr18	67404997	67405261	9	1	0.00878906	Mppe1 (+355)
chr18	79015680	79015982	10	0	0.000976563	Setbp1 (+290299), Gm6133 (+469338)
chr18	81861028	81861307	8	0	0.00390625	Sall3 (-677851), Galr1 (+715001)
chr18	82203489	82203764	1	10	0.00805664	Galr1 (+372542)
chr18	89150263	89150696	17	3	0.0015564	Cd226 (-216343), Rttn (+9298)
chr19	3951520	3951751	20	3	0.00223859	1700055N04Rik (-14266), Unc93b1 (+16450)
chr19	4793672	4794358	105	135	0.00208982	Rbm14 (+17619), Rbm4b (+37490)
chr19	5840355	5847082	1087	1254	2.03307e-15	Scyl1 (-72318), Frmd8 (+31555)
chr19	8815593	8816512	177	205	0.00284699	Stx5a (+150), 1700092M07Rik (+845)
chr19	11193887	11194117	14	3	0.00694275	Ms4a8a (-38409), 1700017D01Rik (+11366)
chr19	15999411	15999696	17	4	0.00369644	Psat1 (-5)
chr19	21334841	21335071	1	10	0.00805664	Tmc1 (-306264), Zfand5 (-11812)
chr19	29138930	29139276	17	3	0.0015564	Rcl1 (-36762), Ak3 (-16652)
chr19	30405322	30405631	16	4	0.00583649	Mbl2 (+98059), Dkk1 (+218678)
chr19	39005302	39005621	16	2	0.000915527	Hells (+57)
chr19	43743953	43744222	22	4	0.00245732	Slc25a28 (+5283), Nkx2-3 (+57273)
chr19	53291471	53291683	0	8	0.00878906	Mxi1 (-93419), Add3 (+76642)
chrX	8849611	8849899	11	2	0.00805664	Xk (-127)
chrX	67730214	67730566	14	2	0.0027771	BC023829 (-35)
chrX	97675700	97675932	6	0	0.0078125	Igbp1 (-13814), Otud6a (+51464)
chrX	99839203	99839867	6	0	0.0078125	Phka1 (+50)
chrX	103351300	103351599	8	0	0.00390625	Pgk1 (-30989), Tlr13 (+12882)
chrX	103359417	103359678	10	0	0.000976563	Pgk1 (-22891), Tlr13 (+20980)
chrX	103384707	103385154	15	2	0.00160217	Pgk1 (+2492), Taf9b (+31566)
chrX	132777798	132777995	20	4	0.00657769	Wbp5 (-1721)
chrX	139917504	139917853	1169	808	0.00235314	Pak3 (-210178), Chrdl1 (-88952)
chrX	141733583	141733835	10	1	0.00488281	Lhfpl1 (+49784), Zcchc16 (+610259)
chrX	143381560	143381968	20	4	0.00657769	Htr2c (-15292)
chrX	151650102	151650775	24	6	0.0093754	Sat1 (+553)
chrX	163195125	163195447	9	0	0.00195313	Egfl6 (-171634), Tmsb4x (+451961)
chrX	165946255	165946471	18	3	0.00092411	Hccs (-188151), Mid1 (-176768)
